# Supplementary material for: L-2-hydroxyglutarate impairs neuronal differentiation through epigenetic activation of MYC expression
Source: bioRxiv. 2025 Jun 24:2025.04.16.649033. Preprint. [Version 2] doi: 10.1101/2025.04.16.649033 (PMC12262609; doi:10.1101/2025.04.16.649033)
Supplement: Supplement 1 [file media-1.csv]

NAME	GS<br> follow link to MSigDB	GS DETAILS	SIZE	ES	NES	NOM p-val	FDR q-val	FWER p-val	RANK AT MAX	LEADING EDGE
REACTOME_NEURONAL_SYSTEM	REACTOME_NEURONAL_SYSTEM	Details ...	377	0.24708727	5.485158	0	0	0	4122	tags=49%, list=25%, signal=63%
REACTOME_MITOTIC_PROMETAPHASE	REACTOME_MITOTIC_PROMETAPHASE	Details ...	194	0.2886897	4.7270837	0	0	0	7985	tags=76%, list=48%, signal=144%
REACTOME_TRANSMISSION_ACROSS_CHEMICAL_SYNAPSES	REACTOME_TRANSMISSION_ACROSS_CHEMICAL_SYNAPSES	Details ...	246	0.24170546	4.419555	0	0	0	4106	tags=48%, list=25%, signal=63%
REACTOME_PROCESSING_OF_CAPPED_INTRON_CONTAINING_PRE_MRNA	REACTOME_PROCESSING_OF_CAPPED_INTRON_CONTAINING_PRE_MRNA	Details ...	279	0.23263794	4.4147134	0	0	0	10439	tags=85%, list=62%, signal=223%
REACTOME_MUSCLE_CONTRACTION	REACTOME_MUSCLE_CONTRACTION	Details ...	191	0.25413066	4.13082	0	0	0	2627	tags=41%, list=16%, signal=48%
KEGG_MEDICUS_REFERENCE_ORIGIN_UNWINDING_AND_ELONGATION	KEGG_MEDICUS_REFERENCE_ORIGIN_UNWINDING_AND_ELONGATION	Details ...	30	0.62892836	4.0918536	0	0	0	4551	tags=90%, list=27%, signal=123%
REACTOME_DNA_STRAND_ELONGATION	REACTOME_DNA_STRAND_ELONGATION	Details ...	32	0.60395575	4.0566387	0	0	0	4551	tags=88%, list=27%, signal=120%
REACTOME_MRNA_SPLICING	REACTOME_MRNA_SPLICING	Details ...	211	0.23651423	4.0301347	0	0	0	10439	tags=86%, list=62%, signal=225%
WP_RETINOBLASTOMA_GENE_IN_CANCER	WP_RETINOBLASTOMA_GENE_IN_CANCER	Details ...	87	0.36405122	4.0227923	0	0	0	3938	tags=60%, list=24%, signal=78%
REACTOME_DNA_DOUBLE_STRAND_BREAK_REPAIR	REACTOME_DNA_DOUBLE_STRAND_BREAK_REPAIR	Details ...	155	0.2656508	3.9485714	0	0	0	10055	tags=86%, list=60%, signal=215%
WP_MRNA_PROCESSING	WP_MRNA_PROCESSING	Details ...	124	0.30443823	3.9439847	0	0	0	10320	tags=92%, list=62%, signal=238%
REACTOME_RESOLUTION_OF_SISTER_CHROMATID_COHESION	REACTOME_RESOLUTION_OF_SISTER_CHROMATID_COHESION	Details ...	118	0.30426204	3.918175	0	0	0	7985	tags=78%, list=48%, signal=148%
KEGG_MEDICUS_REFERENCE_CA2_ENTRY_VOLTAGE_GATED_CA2_CHANNEL	KEGG_MEDICUS_REFERENCE_CA2_ENTRY_VOLTAGE_GATED_CA2_CHANNEL	Details ...	24	0.6740424	3.8925676	0	0	0	2679	tags=83%, list=16%, signal=99%
KEGG_NEUROACTIVE_LIGAND_RECEPTOR_INTERACTION	KEGG_NEUROACTIVE_LIGAND_RECEPTOR_INTERACTION	Details ...	201	0.22907132	3.8515065	0	0	0	3203	tags=42%, list=19%, signal=51%
REACTOME_EPIGENETIC_REGULATION_OF_GENE_EXPRESSION	REACTOME_EPIGENETIC_REGULATION_OF_GENE_EXPRESSION	Details ...	224	0.22345297	3.833387	0	0	0	10049	tags=82%, list=60%, signal=203%
REACTOME_DNA_REPAIR	REACTOME_DNA_REPAIR	Details ...	312	0.18563381	3.7819245	0	0	0	10674	tags=82%, list=64%, signal=223%
KEGG_SPLICEOSOME	KEGG_SPLICEOSOME	Details ...	125	0.28181666	3.6368701	0	0	0	10439	tags=90%, list=62%, signal=239%
REACTOME_M_PHASE	REACTOME_M_PHASE	Details ...	373	0.1554501	3.520679	0	0	0	8352	tags=65%, list=50%, signal=127%
REACTOME_AURKA_ACTIVATION_BY_TPX2	REACTOME_AURKA_ACTIVATION_BY_TPX2	Details ...	71	0.34987885	3.5088394	0	0	0	8776	tags=87%, list=52%, signal=183%
WP_DNA_REPLICATION	WP_DNA_REPLICATION	Details ...	42	0.44319886	3.452756	0	0	0	4551	tags=71%, list=27%, signal=98%
KEGG_MEDICUS_REFERENCE_SKELETAL_TYPE_VGCC_RYR_SIGNALING	KEGG_MEDICUS_REFERENCE_SKELETAL_TYPE_VGCC_RYR_SIGNALING	Details ...	21	0.6024029	3.430362	0	0	0	2679	tags=76%, list=16%, signal=91%
KEGG_DNA_REPLICATION	KEGG_DNA_REPLICATION	Details ...	36	0.47883084	3.3732123	0	0	0	4551	tags=75%, list=27%, signal=103%
REACTOME_HOMOLOGY_DIRECTED_REPAIR	REACTOME_HOMOLOGY_DIRECTED_REPAIR	Details ...	125	0.25817284	3.3576481	0	0	0	6149	tags=62%, list=37%, signal=98%
REACTOME_OLFACTORY_SIGNALING_PATHWAY	REACTOME_OLFACTORY_SIGNALING_PATHWAY	Details ...	63	0.35728297	3.348244	0	0	0	9177	tags=90%, list=55%, signal=200%
REACTOME_ACTIVATION_OF_THE_PRE_REPLICATIVE_COMPLEX	REACTOME_ACTIVATION_OF_THE_PRE_REPLICATIVE_COMPLEX	Details ...	33	0.49342015	3.346509	0	0	0	3926	tags=73%, list=23%, signal=95%
REACTOME_CARDIAC_CONDUCTION	REACTOME_CARDIAC_CONDUCTION	Details ...	121	0.25924286	3.3328607	0	0	0	3020	tags=44%, list=18%, signal=53%
REACTOME_ACTIVATION_OF_ATR_IN_RESPONSE_TO_REPLICATION_STRESS	REACTOME_ACTIVATION_OF_ATR_IN_RESPONSE_TO_REPLICATION_STRESS	Details ...	37	0.45991626	3.3251486	0	0	0	6336	tags=84%, list=38%, signal=135%
REACTOME_CELL_CYCLE_CHECKPOINTS	REACTOME_CELL_CYCLE_CHECKPOINTS	Details ...	272	0.16797546	3.3200626	0	0	0	11069	tags=83%, list=66%, signal=241%
REACTOME_NEUROTRANSMITTER_RELEASE_CYCLE	REACTOME_NEUROTRANSMITTER_RELEASE_CYCLE	Details ...	49	0.39149916	3.2972322	0	0	0	4051	tags=63%, list=24%, signal=83%
WP_CELL_LINEAGE_MAP_FOR_NEURONAL_DIFFERENTIATION	WP_CELL_LINEAGE_MAP_FOR_NEURONAL_DIFFERENTIATION	Details ...	119	0.26183984	3.29179	0	0	0	3240	tags=45%, list=19%, signal=56%
REACTOME_CHROMOSOME_MAINTENANCE	REACTOME_CHROMOSOME_MAINTENANCE	Details ...	119	0.254223	3.2472482	0	0	0	10674	tags=89%, list=64%, signal=245%
REACTOME_ANCHORING_OF_THE_BASAL_BODY_TO_THE_PLASMA_MEMBRANE	REACTOME_ANCHORING_OF_THE_BASAL_BODY_TO_THE_PLASMA_MEMBRANE	Details ...	96	0.2765526	3.2263072	0	0	0	8814	tags=80%, list=53%, signal=169%
REACTOME_RECRUITMENT_OF_NUMA_TO_MITOTIC_CENTROSOMES	REACTOME_RECRUITMENT_OF_NUMA_TO_MITOTIC_CENTROSOMES	Details ...	86	0.29536155	3.2145379	0	0	0	7919	tags=77%, list=47%, signal=145%
REACTOME_REGULATION_OF_ENDOGENOUS_RETROELEMENTS	REACTOME_REGULATION_OF_ENDOGENOUS_RETROELEMENTS	Details ...	112	0.25906405	3.1977065	0	0	0	7790	tags=72%, list=47%, signal=134%
REACTOME_SUMOYLATION_OF_CHROMATIN_ORGANIZATION_PROTEINS	REACTOME_SUMOYLATION_OF_CHROMATIN_ORGANIZATION_PROTEINS	Details ...	64	0.34143424	3.1932714	0	0	0	6592	tags=73%, list=39%, signal=121%
REACTOME_MITOTIC_SPINDLE_CHECKPOINT	REACTOME_MITOTIC_SPINDLE_CHECKPOINT	Details ...	110	0.2589095	3.179531	0	0	0	8316	tags=75%, list=50%, signal=149%
REACTOME_RECRUITMENT_OF_MITOTIC_CENTROSOME_PROTEINS_AND_COMPLEXES	REACTOME_RECRUITMENT_OF_MITOTIC_CENTROSOME_PROTEINS_AND_COMPLEXES	Details ...	80	0.30435622	3.1747396	0	0	0	8312	tags=80%, list=50%, signal=158%
KEGG_MEDICUS_REFERENCE_PRE_IC_FORMATION	KEGG_MEDICUS_REFERENCE_PRE_IC_FORMATION	Details ...	27	0.5107744	3.1679254	0	0	0	6336	tags=89%, list=38%, signal=143%
REACTOME_SUMOYLATION_OF_RNA_BINDING_PROTEINS	REACTOME_SUMOYLATION_OF_RNA_BINDING_PROTEINS	Details ...	47	0.39091596	3.1579106	0	0	0	6645	tags=79%, list=40%, signal=130%
REACTOME_STRIATED_MUSCLE_CONTRACTION	REACTOME_STRIATED_MUSCLE_CONTRACTION	Details ...	34	0.4462344	3.1118546	0	1.67E-05	0.001	1897	tags=56%, list=11%, signal=63%
REACTOME_GPCR_LIGAND_BINDING	REACTOME_GPCR_LIGAND_BINDING	Details ...	301	0.15714596	3.1107311	0	1.63E-05	0.001	4252	tags=41%, list=25%, signal=54%
REACTOME_REGULATION_OF_ENDOGENOUS_RETROELEMENTS_BY_KRAB_ZFP_PROTEINS	REACTOME_REGULATION_OF_ENDOGENOUS_RETROELEMENTS_BY_KRAB_ZFP_PROTEINS	Details ...	79	0.29632682	3.1053343	0	1.59E-05	0.001	8403	tags=80%, list=50%, signal=160%
REACTOME_GABA_SYNTHESIS_RELEASE_REUPTAKE_AND_DEGRADATION	REACTOME_GABA_SYNTHESIS_RELEASE_REUPTAKE_AND_DEGRADATION	Details ...	19	0.56779027	3.0893962	0	1.55E-05	0.001	3717	tags=79%, list=22%, signal=101%
REACTOME_NEUROTRANSMITTER_RECEPTORS_AND_POSTSYNAPTIC_SIGNAL_TRANSMISSION	REACTOME_NEUROTRANSMITTER_RECEPTORS_AND_POSTSYNAPTIC_SIGNAL_TRANSMISSION	Details ...	183	0.19991012	3.0841868	0	1.52E-05	0.001	4460	tags=46%, list=27%, signal=63%
REACTOME_SEROTONIN_NEUROTRANSMITTER_RELEASE_CYCLE	REACTOME_SEROTONIN_NEUROTRANSMITTER_RELEASE_CYCLE	Details ...	18	0.59166914	3.068489	0	1.48E-05	0.001	4051	tags=83%, list=24%, signal=110%
REACTOME_ACTIVATION_OF_GENE_EXPRESSION_BY_SREBF_SREBP	REACTOME_ACTIVATION_OF_GENE_EXPRESSION_BY_SREBF_SREBP	Details ...	42	0.40367284	3.0326858	0	2.94E-05	0.002	6803	tags=81%, list=41%, signal=136%
KEGG_MEDICUS_REFERENCE_CARDIAC_TYPE_VGCC_RYR_SIGNALING	KEGG_MEDICUS_REFERENCE_CARDIAC_TYPE_VGCC_RYR_SIGNALING	Details ...	21	0.554724	3.025273	0	2.88E-05	0.002	2679	tags=71%, list=16%, signal=85%
WP_HISTONE_MODIFICATIONS	WP_HISTONE_MODIFICATIONS	Details ...	50	0.3606573	3.0243926	0	2.82E-05	0.002	8702	tags=88%, list=52%, signal=183%
REACTOME_GLUTAMATE_NEUROTRANSMITTER_RELEASE_CYCLE	REACTOME_GLUTAMATE_NEUROTRANSMITTER_RELEASE_CYCLE	Details ...	23	0.52205414	3.0204093	0	2.76E-05	0.002	2187	tags=65%, list=13%, signal=75%
REACTOME_CHROMATIN_MODIFYING_ENZYMES	REACTOME_CHROMATIN_MODIFYING_ENZYMES	Details ...	234	0.16931985	2.9962952	0	2.71E-05	0.002	9928	tags=76%, list=59%, signal=185%
WP_GASTRIC_CANCER_NETWORK_1	WP_GASTRIC_CANCER_NETWORK_1	Details ...	27	0.47739092	2.9954176	0	2.65E-05	0.002	6274	tags=85%, list=38%, signal=136%
REACTOME_NEUREXINS_AND_NEUROLIGINS	REACTOME_NEUREXINS_AND_NEUROLIGINS	Details ...	54	0.3417455	2.9733243	0	2.60E-05	0.002	3593	tags=56%, list=21%, signal=71%
WP_DNA_IRDAMAGE_AND_CELLULAR_RESPONSE_VIA_ATR	WP_DNA_IRDAMAGE_AND_CELLULAR_RESPONSE_VIA_ATR	Details ...	80	0.2875481	2.951169	0	2.55E-05	0.002	10055	tags=89%, list=60%, signal=222%
REACTOME_PROTEIN_PROTEIN_INTERACTIONS_AT_SYNAPSES	REACTOME_PROTEIN_PROTEIN_INTERACTIONS_AT_SYNAPSES	Details ...	85	0.27152798	2.947143	0	3.73E-05	0.003	2564	tags=42%, list=15%, signal=50%
REACTOME_G2_M_DNA_DAMAGE_CHECKPOINT	REACTOME_G2_M_DNA_DAMAGE_CHECKPOINT	Details ...	79	0.2761462	2.942076	0	3.66E-05	0.003	5987	tags=63%, list=36%, signal=98%
REACTOME_HDR_THROUGH_HOMOLOGOUS_RECOMBINATION_HRR	REACTOME_HDR_THROUGH_HOMOLOGOUS_RECOMBINATION_HRR	Details ...	70	0.2948658	2.9261434	0	3.60E-05	0.003	6078	tags=66%, list=36%, signal=103%
WP_PEPTIDE_GPCRS	WP_PEPTIDE_GPCRS	Details ...	43	0.3777494	2.9168057	0	4.71E-05	0.004	2643	tags=53%, list=16%, signal=63%
REACTOME_LAGGING_STRAND_SYNTHESIS	REACTOME_LAGGING_STRAND_SYNTHESIS	Details ...	20	0.5432198	2.9083602	0	4.63E-05	0.004	4304	tags=80%, list=26%, signal=108%
REACTOME_HATS_ACETYLATE_HISTONES	REACTOME_HATS_ACETYLATE_HISTONES	Details ...	111	0.23422396	2.9023888	0	6.80E-05	0.006	8462	tags=74%, list=51%, signal=149%
KEGG_MEDICUS_REFERENCE_DNA_REPLICATION_LICENSING	KEGG_MEDICUS_REFERENCE_DNA_REPLICATION_LICENSING	Details ...	24	0.49677378	2.899585	0	6.68E-05	0.006	6336	tags=88%, list=38%, signal=141%
REACTOME_DOPAMINE_NEUROTRANSMITTER_RELEASE_CYCLE	REACTOME_DOPAMINE_NEUROTRANSMITTER_RELEASE_CYCLE	Details ...	23	0.49751368	2.8944242	0	6.58E-05	0.006	4051	tags=74%, list=24%, signal=97%
REACTOME_POTASSIUM_CHANNELS	REACTOME_POTASSIUM_CHANNELS	Details ...	96	0.2549167	2.8875375	0	6.47E-05	0.006	4122	tags=50%, list=25%, signal=66%
WP_CHOLESTEROL_METABOLISM_WITH_BLOCH_AND_KANDUTSCHRUSSELL_PATHWAYS	WP_CHOLESTEROL_METABOLISM_WITH_BLOCH_AND_KANDUTSCHRUSSELL_PATHWAYS	Details ...	46	0.36076504	2.88652	0	6.37E-05	0.006	6343	tags=74%, list=38%, signal=119%
REACTOME_ACETYLCHOLINE_NEUROTRANSMITTER_RELEASE_CYCLE	REACTOME_ACETYLCHOLINE_NEUROTRANSMITTER_RELEASE_CYCLE	Details ...	17	0.58181983	2.8762558	0	6.27E-05	0.006	4051	tags=82%, list=24%, signal=109%
REACTOME_PROCESSING_OF_DNA_DOUBLE_STRAND_BREAK_ENDS	REACTOME_PROCESSING_OF_DNA_DOUBLE_STRAND_BREAK_ENDS	Details ...	82	0.26518178	2.869493	0	9.21E-05	0.009	5987	tags=62%, list=36%, signal=96%
WP_SYNAPTIC_VESICLE_PATHWAY	WP_SYNAPTIC_VESICLE_PATHWAY	Details ...	51	0.3297533	2.843263	0	1.01E-04	0.01	2371	tags=47%, list=14%, signal=55%
WP_DNA_REPAIR_PATHWAYS_FULL_NETWORK	WP_DNA_REPAIR_PATHWAYS_FULL_NETWORK	Details ...	120	0.21914569	2.8267696	0	1.28E-04	0.013	10157	tags=83%, list=61%, signal=209%
REACTOME_SUMOYLATION	REACTOME_SUMOYLATION	Details ...	180	0.17924838	2.8116996	0	1.46E-04	0.015	10505	tags=81%, list=63%, signal=214%
WP_STRIATED_MUSCLE_CONTRACTION_PATHWAY	WP_STRIATED_MUSCLE_CONTRACTION_PATHWAY	Details ...	36	0.38733745	2.809285	0	1.44E-04	0.015	1897	tags=50%, list=11%, signal=56%
REACTOME_CHOLESTEROL_BIOSYNTHESIS	REACTOME_CHOLESTEROL_BIOSYNTHESIS	Details ...	26	0.46752298	2.793415	0	1.70E-04	0.018	6343	tags=85%, list=38%, signal=136%
REACTOME_HOMOLOGOUS_DNA_PAIRING_AND_STRAND_EXCHANGE	REACTOME_HOMOLOGOUS_DNA_PAIRING_AND_STRAND_EXCHANGE	Details ...	43	0.36379594	2.7929573	0	1.68E-04	0.018	5987	tags=72%, list=36%, signal=112%
REACTOME_KINESINS	REACTOME_KINESINS	Details ...	51	0.32682133	2.784341	0	1.93E-04	0.021	5371	tags=65%, list=32%, signal=95%
REACTOME_MITOTIC_METAPHASE_AND_ANAPHASE	REACTOME_MITOTIC_METAPHASE_AND_ANAPHASE	Details ...	224	0.15959494	2.7817104	0	1.91E-04	0.021	12969	tags=93%, list=78%, signal=410%
REACTOME_DISEASES_OF_DNA_REPAIR	REACTOME_DISEASES_OF_DNA_REPAIR	Details ...	51	0.3292088	2.7750442	0	1.88E-04	0.021	5987	tags=69%, list=36%, signal=107%
REACTOME_REGULATION_OF_PLK1_ACTIVITY_AT_G2_M_TRANSITION	REACTOME_REGULATION_OF_PLK1_ACTIVITY_AT_G2_M_TRANSITION	Details ...	86	0.25638497	2.7682536	0	2.12E-04	0.023	8373	tags=76%, list=50%, signal=151%
KEGG_OLFACTORY_TRANSDUCTION	KEGG_OLFACTORY_TRANSDUCTION	Details ...	70	0.28717348	2.7621918	0	2.18E-04	0.024	8834	tags=81%, list=53%, signal=172%
REACTOME_SUMOYLATION_OF_DNA_REPLICATION_PROTEINS	REACTOME_SUMOYLATION_OF_DNA_REPLICATION_PROTEINS	Details ...	46	0.34583429	2.751106	0	2.32E-04	0.026	6592	tags=74%, list=39%, signal=122%
REACTOME_TRANSPORT_OF_MATURE_TRANSCRIPT_TO_CYTOPLASM	REACTOME_TRANSPORT_OF_MATURE_TRANSCRIPT_TO_CYTOPLASM	Details ...	81	0.2617511	2.7508588	0	2.29E-04	0.026	9682	tags=84%, list=58%, signal=198%
PID_FANCONI_PATHWAY	PID_FANCONI_PATHWAY	Details ...	47	0.34478775	2.7417645	0	2.42E-04	0.028	5991	tags=70%, list=36%, signal=109%
KEGG_MEDICUS_REFERENCE_ORGANIZATION_OF_THE_OUTER_KINETOCHORE	KEGG_MEDICUS_REFERENCE_ORGANIZATION_OF_THE_OUTER_KINETOCHORE	Details ...	19	0.5237069	2.7373078	0	2.47E-04	0.029	7974	tags=100%, list=48%, signal=191%
WP_DOPAMINERGIC_NEUROGENESIS	WP_DOPAMINERGIC_NEUROGENESIS	Details ...	28	0.43390238	2.7056515	0	3.66E-04	0.044	2311	tags=57%, list=14%, signal=66%
REACTOME_TELOMERE_C_STRAND_LAGGING_STRAND_SYNTHESIS	REACTOME_TELOMERE_C_STRAND_LAGGING_STRAND_SYNTHESIS	Details ...	34	0.3904227	2.696544	0	3.86E-04	0.047	4304	tags=65%, list=26%, signal=87%
WP_CHOLESTEROL_BIOSYNTHESIS_PATHWAY	WP_CHOLESTEROL_BIOSYNTHESIS_PATHWAY	Details ...	15	0.5681191	2.6884665	0	4.05E-04	0.05	6115	tags=93%, list=37%, signal=147%
REACTOME_RHO_GTPASES_ACTIVATE_FORMINS	REACTOME_RHO_GTPASES_ACTIVATE_FORMINS	Details ...	131	0.1988754	2.6831486	0	4.07E-04	0.05	8316	tags=69%, list=50%, signal=137%
REACTOME_RESOLUTION_OF_D_LOOP_STRUCTURES	REACTOME_RESOLUTION_OF_D_LOOP_STRUCTURES	Details ...	37	0.36703047	2.67997	0	4.26E-04	0.053	6078	tags=73%, list=36%, signal=114%
REACTOME_DEPOSITION_OF_NEW_CENPA_CONTAINING_NUCLEOSOMES_AT_THE_CENTROMERE	REACTOME_DEPOSITION_OF_NEW_CENPA_CONTAINING_NUCLEOSOMES_AT_THE_CENTROMERE	Details ...	53	0.31000102	2.6728635	0	4.36E-04	0.055	8399	tags=81%, list=50%, signal=162%
REACTOME_PEPTIDE_LIGAND_BINDING_RECEPTORS	REACTOME_PEPTIDE_LIGAND_BINDING_RECEPTORS	Details ...	114	0.21043971	2.6644783	0	4.76E-04	0.061	5012	tags=51%, list=30%, signal=72%
WP_G1_TO_S_CELL_CYCLE_CONTROL	WP_G1_TO_S_CELL_CYCLE_CONTROL	Details ...	63	0.28935578	2.6635818	0	4.71E-04	0.061	3938	tags=52%, list=24%, signal=68%
REACTOME_HDR_THROUGH_SINGLE_STRAND_ANNEALING_SSA	REACTOME_HDR_THROUGH_SINGLE_STRAND_ANNEALING_SSA	Details ...	37	0.36277542	2.662094	0	4.73E-04	0.062	6149	tags=73%, list=37%, signal=115%
REACTOME_MEIOTIC_RECOMBINATION	REACTOME_MEIOTIC_RECOMBINATION	Details ...	56	0.30255896	2.6553872	0	4.97E-04	0.065	6304	tags=68%, list=38%, signal=109%
REACTOME_HCMV_EARLY_EVENTS	REACTOME_HCMV_EARLY_EVENTS	Details ...	99	0.22657032	2.6173344	0	6.37E-04	0.083	7719	tags=69%, list=46%, signal=127%
REACTOME_SEPARATION_OF_SISTER_CHROMATIDS	REACTOME_SEPARATION_OF_SISTER_CHROMATIDS	Details ...	179	0.16473216	2.6081176	0	6.80E-04	0.09	12969	tags=94%, list=78%, signal=414%
REACTOME_SUMOYLATION_OF_DNA_DAMAGE_RESPONSE_AND_REPAIR_PROTEINS	REACTOME_SUMOYLATION_OF_DNA_DAMAGE_RESPONSE_AND_REPAIR_PROTEINS	Details ...	76	0.251633	2.5947332	0	7.44E-04	0.097	6592	tags=64%, list=39%, signal=106%
REACTOME_RNA_POLYMERASE_II_TRANSCRIPTION_TERMINATION	REACTOME_RNA_POLYMERASE_II_TRANSCRIPTION_TERMINATION	Details ...	66	0.26986107	2.5826125	0	7.92E-04	0.104	8933	tags=80%, list=53%, signal=172%
REACTOME_PHASE_0_RAPID_DEPOLARISATION	REACTOME_PHASE_0_RAPID_DEPOLARISATION	Details ...	31	0.4007386	2.5756571	0	7.90E-04	0.105	3020	tags=58%, list=18%, signal=71%
KEGG_MEDICUS_REFERENCE_ORGANIZATION_OF_THE_INNER_KINETOCHORE	KEGG_MEDICUS_REFERENCE_ORGANIZATION_OF_THE_INNER_KINETOCHORE	Details ...	17	0.5236442	2.5660808	0	8.17E-04	0.11	7974	tags=100%, list=48%, signal=191%
REACTOME_PROCESSIVE_SYNTHESIS_ON_THE_LAGGING_STRAND	REACTOME_PROCESSIVE_SYNTHESIS_ON_THE_LAGGING_STRAND	Details ...	15	0.54305726	2.5660331	0	8.08E-04	0.11	4304	tags=80%, list=26%, signal=108%
WP_CHOLESTEROL_SYNTHESIS_DISORDERS	WP_CHOLESTEROL_SYNTHESIS_DISORDERS	Details ...	17	0.5185668	2.5579832	0	8.20E-04	0.113	4124	tags=76%, list=25%, signal=101%
WP_DNA_MISMATCH_REPAIR	WP_DNA_MISMATCH_REPAIR	Details ...	23	0.43882585	2.5298223	0	0.001011943	0.143	4304	tags=70%, list=26%, signal=94%
REACTOME_MEIOSIS	REACTOME_MEIOSIS	Details ...	84	0.2407196	2.5163038	0	0.001093659	0.155	6346	tags=62%, list=38%, signal=99%
REACTOME_RESOLUTION_OF_AP_SITES_VIA_THE_MULTIPLE_NUCLEOTIDE_PATCH_REPLACEMENT_PATHWAY	REACTOME_RESOLUTION_OF_AP_SITES_VIA_THE_MULTIPLE_NUCLEOTIDE_PATCH_REPLACEMENT_PATHWAY		25	0.42320278	2.5108585	0	0.001135488	0.16	4304	tags=68%, list=26%, signal=91%
REACTOME_SNRNP_ASSEMBLY	REACTOME_SNRNP_ASSEMBLY		54	0.2873531	2.5083978	0	0.00114342	0.162	10074	tags=89%, list=60%, signal=223%
REACTOME_TRNA_PROCESSING	REACTOME_TRNA_PROCESSING		108	0.20576508	2.5046492	0	0.001170857	0.168	12529	tags=95%, list=75%, signal=378%
REACTOME_CONDENSATION_OF_PROPHASE_CHROMOSOMES	REACTOME_CONDENSATION_OF_PROPHASE_CHROMOSOMES		43	0.32147536	2.487758	0	0.001312353	0.186	6304	tags=70%, list=38%, signal=112%
REACTOME_EXPORT_OF_VIRAL_RIBONUCLEOPROTEINS_FROM_NUCLEUS	REACTOME_EXPORT_OF_VIRAL_RIBONUCLEOPROTEINS_FROM_NUCLEUS		33	0.36404672	2.4867382	0	0.001306129	0.187	6592	tags=76%, list=39%, signal=125%
KEGG_MEDICUS_REFERENCE_LONG_PATCH_BER	KEGG_MEDICUS_REFERENCE_LONG_PATCH_BER		17	0.50779223	2.4839327	0	0.001331164	0.192	4304	tags=76%, list=26%, signal=103%
WP_SUDDEN_INFANT_DEATH_SYNDROME_SIDS_SUSCEPTIBILITY_PATHWAYS	WP_SUDDEN_INFANT_DEATH_SYNDROME_SIDS_SUSCEPTIBILITY_PATHWAYS		144	0.17467503	2.480208	0	0.001362277	0.198	2329	tags=31%, list=14%, signal=36%
REACTOME_PCNA_DEPENDENT_LONG_PATCH_BASE_EXCISION_REPAIR	REACTOME_PCNA_DEPENDENT_LONG_PATCH_BASE_EXCISION_REPAIR		21	0.45743027	2.471378	0	0.001471746	0.214	4304	tags=71%, list=26%, signal=96%
REACTOME_MITOTIC_G2_G2_M_PHASES	REACTOME_MITOTIC_G2_G2_M_PHASES		188	0.15262014	2.451417	0.001988072	0.001730774	0.245	13131	tags=94%, list=79%, signal=431%
REACTOME_TELOMERE_MAINTENANCE	REACTOME_TELOMERE_MAINTENANCE		92	0.22157224	2.4395373	0	0.001932276	0.271	10674	tags=86%, list=64%, signal=236%
REACTOME_EXTENSION_OF_TELOMERES	REACTOME_EXTENSION_OF_TELOMERES		51	0.288523	2.432118	0	0.002046113	0.29	4370	tags=55%, list=26%, signal=74%
WP_ADHD_AND_AUTISM_ASD_PATHWAYS	WP_ADHD_AND_AUTISM_ASD_PATHWAYS		336	0.114580154	2.4320838	0.002016129	0.002027844	0.29	3198	tags=30%, list=19%, signal=37%
REACTOME_DNA_REPLICATION	REACTOME_DNA_REPLICATION		156	0.16829912	2.4308946	0.001930502	0.002033206	0.294	12969	tags=94%, list=78%, signal=416%
REACTOME_INTERACTIONS_OF_REV_WITH_HOST_CELLULAR_PROTEINS	REACTOME_INTERACTIONS_OF_REV_WITH_HOST_CELLULAR_PROTEINS		37	0.33622622	2.4298143	0	0.002026972	0.295	6592	tags=73%, list=39%, signal=120%
REACTOME_NUCLEAR_IMPORT_OF_REV_PROTEIN	REACTOME_NUCLEAR_IMPORT_OF_REV_PROTEIN		34	0.34174147	2.4221373	0	0.002106503	0.309	6592	tags=74%, list=39%, signal=121%
REACTOME_G_ALPHA_I_SIGNALLING_EVENTS	REACTOME_G_ALPHA_I_SIGNALLING_EVENTS		214	0.14159565	2.4196775	0.00204918	0.00213999	0.315	4460	tags=41%, list=27%, signal=55%
REACTOME_FORMATION_OF_WDR5_CONTAINING_HISTONE_MODIFYING_COMPLEXES	REACTOME_FORMATION_OF_WDR5_CONTAINING_HISTONE_MODIFYING_COMPLEXES		42	0.31181186	2.412078	0	0.002217609	0.327	9928	tags=90%, list=59%, signal=222%
REACTOME_TRANSCRIPTIONAL_REGULATION_BY_E2F6	REACTOME_TRANSCRIPTIONAL_REGULATION_BY_E2F6		34	0.34712544	2.4082873	0	0.002259918	0.331	6994	tags=76%, list=42%, signal=131%
KEGG_CELL_CYCLE	KEGG_CELL_CYCLE		121	0.18589664	2.4010756	0	0.00235181	0.344	6449	tags=57%, list=39%, signal=92%
REACTOME_ACTIVATION_OF_NMDA_RECEPTORS_AND_POSTSYNAPTIC_EVENTS	REACTOME_ACTIVATION_OF_NMDA_RECEPTORS_AND_POSTSYNAPTIC_EVENTS		83	0.22351205	2.3891487	0	0.002557821	0.37	4742	tags=51%, list=28%, signal=70%
REACTOME_REGULATION_OF_GLUCOKINASE_BY_GLUCOKINASE_REGULATORY_PROTEIN	REACTOME_REGULATION_OF_GLUCOKINASE_BY_GLUCOKINASE_REGULATORY_PROTEIN		32	0.3564346	2.389038	0	0.002536682	0.37	6592	tags=75%, list=39%, signal=124%
REACTOME_G1_S_SPECIFIC_TRANSCRIPTION	REACTOME_G1_S_SPECIFIC_TRANSCRIPTION		29	0.37357217	2.3861988	0.002123142	0.002569957	0.377	6449	tags=76%, list=39%, signal=123%
WP_CELL_CYCLE	WP_CELL_CYCLE		117	0.18827046	2.376245	0	0.002700031	0.393	6449	tags=57%, list=39%, signal=93%
REACTOME_LONG_TERM_POTENTIATION	REACTOME_LONG_TERM_POTENTIATION		23	0.40270764	2.3696172	0	0.002823157	0.41	3453	tags=61%, list=21%, signal=77%
REACTOME_NUCLEAR_PORE_COMPLEX_NPC_DISASSEMBLY	REACTOME_NUCLEAR_PORE_COMPLEX_NPC_DISASSEMBLY		36	0.32868233	2.3626256	0	0.002931342	0.424	6592	tags=72%, list=39%, signal=119%
WP_ENTEROCYTE_CHOLESTEROL_METABOLISM	WP_ENTEROCYTE_CHOLESTEROL_METABOLISM		31	0.36325106	2.353372	0	0.003155728	0.447	6343	tags=74%, list=38%, signal=119%
REACTOME_GENE_SILENCING_BY_RNA	REACTOME_GENE_SILENCING_BY_RNA		105	0.19993985	2.3335593	0.00203252	0.003546354	0.492	7188	tags=63%, list=43%, signal=110%
WP_GPCRS_CLASS_A_RHODOPSINLIKE	WP_GPCRS_CLASS_A_RHODOPSINLIKE		142	0.16650526	2.3328338	0	0.003533937	0.493	4422	tags=43%, list=26%, signal=58%
REACTOME_NOREPINEPHRINE_NEUROTRANSMITTER_RELEASE_CYCLE	REACTOME_NOREPINEPHRINE_NEUROTRANSMITTER_RELEASE_CYCLE		17	0.46405306	2.3320434	0	0.003511575	0.493	4051	tags=71%, list=24%, signal=93%
KEGG_MEDICUS_REFERENCE_TRAIP_DEPENDENT_REPLISOME_DISASSEMBLY	KEGG_MEDICUS_REFERENCE_TRAIP_DEPENDENT_REPLISOME_DISASSEMBLY		16	0.47825763	2.3263764	0	0.003612023	0.503	4551	tags=75%, list=27%, signal=103%
REACTOME_CRMPS_IN_SEMA3A_SIGNALING	REACTOME_CRMPS_IN_SEMA3A_SIGNALING		16	0.47750568	2.3142984	0	0.003927908	0.533	1428	tags=56%, list=9%, signal=61%
KEGG_MEDICUS_REFERENCE_MISMATCH_REPAIR	KEGG_MEDICUS_REFERENCE_MISMATCH_REPAIR		26	0.37350795	2.3106973	0	0.004003439	0.543	5340	tags=69%, list=32%, signal=102%
REACTOME_HCMV_INFECTION	REACTOME_HCMV_INFECTION		123	0.17640118	2.2906477	0	0.004539424	0.594	9579	tags=75%, list=57%, signal=174%
WP_NEURAL_CREST_DIFFERENTIATION	WP_NEURAL_CREST_DIFFERENTIATION		94	0.20239058	2.2832859	0	0.004722688	0.615	3038	tags=38%, list=18%, signal=47%
REACTOME_REPRODUCTION	REACTOME_REPRODUCTION		106	0.18769027	2.2790568	0	0.004804923	0.624	6346	tags=57%, list=38%, signal=91%
REACTOME_REGULATION_OF_ENDOGENOUS_RETROELEMENTS_BY_PIWI_INTERACTING_RNAS_PIRNAS	REACTOME_REGULATION_OF_ENDOGENOUS_RETROELEMENTS_BY_PIWI_INTERACTING_RNAS_PIRNAS		67	0.2358596	2.2731798	0	0.004948399	0.633	6304	tags=61%, list=38%, signal=98%
REACTOME_G2_M_CHECKPOINTS	REACTOME_G2_M_CHECKPOINTS		149	0.15872158	2.2723868	0	0.004941532	0.635	12969	tags=93%, list=78%, signal=412%
REACTOME_INTERACTION_BETWEEN_L1_AND_ANKYRINS	REACTOME_INTERACTION_BETWEEN_L1_AND_ANKYRINS		29	0.34925824	2.2713747	0.00204918	0.004934897	0.636	1665	tags=45%, list=10%, signal=50%
PID_ATR_PATHWAY	PID_ATR_PATHWAY		39	0.30249465	2.2705598	0	0.004918426	0.638	9960	tags=90%, list=60%, signal=221%
REACTOME_S_PHASE	REACTOME_S_PHASE		160	0.15421912	2.2632375	0	0.005138385	0.658	13227	tags=94%, list=79%, signal=447%
REACTOME_SUMOYLATION_OF_SUMOYLATION_PROTEINS	REACTOME_SUMOYLATION_OF_SUMOYLATION_PROTEINS		35	0.3207095	2.2588477	0	0.005237796	0.668	6592	tags=71%, list=39%, signal=118%
REACTOME_TRANSCRIPTIONAL_REGULATION_BY_SMALL_RNAS	REACTOME_TRANSCRIPTIONAL_REGULATION_BY_SMALL_RNAS		77	0.21714197	2.2563825	0	0.005270443	0.674	6592	tags=61%, list=39%, signal=100%
REACTOME_SYNTHESIS_OF_DNA	REACTOME_SYNTHESIS_OF_DNA		118	0.17665753	2.2426457	0	0.005867535	0.709	13080	tags=96%, list=78%, signal=436%
REACTOME_NONHOMOLOGOUS_END_JOINING_NHEJ	REACTOME_NONHOMOLOGOUS_END_JOINING_NHEJ		53	0.25973785	2.2406983	0	0.005918075	0.712	10499	tags=89%, list=63%, signal=238%
REACTOME_RESOLUTION_OF_D_LOOP_STRUCTURES_THROUGH_SYNTHESIS_DEPENDENT_STRAND_ANNEALING_SDSA	REACTOME_RESOLUTION_OF_D_LOOP_STRUCTURES_THROUGH_SYNTHESIS_DEPENDENT_STRAND_ANNEALING_SDSA		27	0.36595815	2.2296886	0.007692308	0.006352081	0.739	5657	tags=70%, list=34%, signal=106%
REACTOME_KIDNEY_DEVELOPMENT	REACTOME_KIDNEY_DEVELOPMENT		39	0.30208123	2.2238686	0.002020202	0.006543313	0.758	1391	tags=38%, list=8%, signal=42%
REACTOME_REGULATION_OF_CHOLESTEROL_BIOSYNTHESIS_BY_SREBP_SREBF	REACTOME_REGULATION_OF_CHOLESTEROL_BIOSYNTHESIS_BY_SREBP_SREBF		55	0.24849792	2.2135544	0	0.006952962	0.774	6803	tags=65%, list=41%, signal=110%
KEGG_DILATED_CARDIOMYOPATHY	KEGG_DILATED_CARDIOMYOPATHY		85	0.20385157	2.2062244	0	0.007200099	0.786	3690	tags=42%, list=22%, signal=54%
WP_COHESIN_COMPLEX_CORNELIA_DE_LANGE_SYNDROME	WP_COHESIN_COMPLEX_CORNELIA_DE_LANGE_SYNDROME		33	0.32147723	2.1933541	0	0.007886726	0.826	8316	tags=82%, list=50%, signal=162%
REACTOME_POLYMERASE_SWITCHING_ON_THE_C_STRAND_OF_THE_TELOMERE	REACTOME_POLYMERASE_SWITCHING_ON_THE_C_STRAND_OF_THE_TELOMERE		26	0.35851216	2.1749616	0.004056795	0.008795134	0.854	4304	tags=62%, list=26%, signal=83%
REACTOME_G_ALPHA_Q_SIGNALLING_EVENTS	REACTOME_G_ALPHA_Q_SIGNALLING_EVENTS		167	0.142829	2.1704416	0	0.008951148	0.863	3943	tags=38%, list=24%, signal=49%
PID_PLK1_PATHWAY	PID_PLK1_PATHWAY		46	0.26932174	2.1684308	0.001890359	0.009014335	0.867	7868	tags=74%, list=47%, signal=139%
KEGG_MEDICUS_REFERENCE_DEUBIQUITINATION_OF_H2AK119	KEGG_MEDICUS_REFERENCE_DEUBIQUITINATION_OF_H2AK119		26	0.35174218	2.1615965	0.004065041	0.009400399	0.878	7633	tags=81%, list=46%, signal=148%
REACTOME_L1CAM_INTERACTIONS	REACTOME_L1CAM_INTERACTIONS		110	0.17425017	2.160065	0.003824092	0.009421023	0.878	1665	tags=27%, list=10%, signal=30%
REACTOME_DNA_REPLICATION_PRE_INITIATION	REACTOME_DNA_REPLICATION_PRE_INITIATION		130	0.16522211	2.1578896	0.005836576	0.009513906	0.88	13080	tags=95%, list=78%, signal=431%
REACTOME_HIV_LIFE_CYCLE	REACTOME_HIV_LIFE_CYCLE		146	0.1526368	2.1576576	0.002020202	0.009465713	0.88	12130	tags=88%, list=73%, signal=316%
REACTOME_E2F_MEDIATED_REGULATION_OF_DNA_REPLICATION	REACTOME_E2F_MEDIATED_REGULATION_OF_DNA_REPLICATION		22	0.39180836	2.1565576	0.003929273	0.009501843	0.881	7898	tags=86%, list=47%, signal=163%
WP_GABA_RECEPTOR_SIGNALING	WP_GABA_RECEPTOR_SIGNALING		27	0.35325384	2.1472423	0	0.009996495	0.9	4011	tags=59%, list=24%, signal=78%
REACTOME_RUNX1_INTERACTS_WITH_CO_FACTORS_WHOSE_PRECISE_EFFECT_ON_RUNX1_TARGETS_IS_NOT_KNOWN	REACTOME_RUNX1_INTERACTS_WITH_CO_FACTORS_WHOSE_PRECISE_EFFECT_ON_RUNX1_TARGETS_IS_NOT_KNOWN		37	0.29685512	2.1413882	0.001984127	0.010367667	0.91	6345	tags=68%, list=38%, signal=109%
WP_NRXN1_DELETION_SYNDROME	WP_NRXN1_DELETION_SYNDROME		17	0.43529624	2.1409454	0.003861004	0.010332231	0.91	2564	tags=59%, list=15%, signal=69%
REACTOME_ORGANELLE_BIOGENESIS_AND_MAINTENANCE	REACTOME_ORGANELLE_BIOGENESIS_AND_MAINTENANCE		284	0.10689091	2.12452	0	0.011397625	0.931	10313	tags=72%, list=62%, signal=185%
REACTOME_INTERACTIONS_OF_VPR_WITH_HOST_CELLULAR_PROTEINS	REACTOME_INTERACTIONS_OF_VPR_WITH_HOST_CELLULAR_PROTEINS		37	0.29013968	2.1239061	0.004048583	0.011368153	0.933	7361	tags=73%, list=44%, signal=130%
REACTOME_NS1_MEDIATED_EFFECTS_ON_HOST_PATHWAYS	REACTOME_NS1_MEDIATED_EFFECTS_ON_HOST_PATHWAYS		40	0.27884227	2.1051116	0.001872659	0.012677171	0.953	11652	tags=98%, list=70%, signal=321%
KEGG_MEDICUS_REFERENCE_CONDENSIN_LOADING	KEGG_MEDICUS_REFERENCE_CONDENSIN_LOADING		20	0.41075554	2.100258	0.003944773	0.0129707	0.96	9025	tags=95%, list=54%, signal=206%
REACTOME_RNA_POLYMERASE_II_PRE_TRANSCRIPTION_EVENTS	REACTOME_RNA_POLYMERASE_II_PRE_TRANSCRIPTION_EVENTS		79	0.20090719	2.0980601	0	0.013060363	0.961	12108	tags=92%, list=72%, signal=333%
WP_NUCLEOTIDE_EXCISION_REPAIR_IN_XERODERMA_PIGMENTOSUM	WP_NUCLEOTIDE_EXCISION_REPAIR_IN_XERODERMA_PIGMENTOSUM		68	0.21152103	2.0956836	0	0.013197917	0.966	10248	tags=82%, list=61%, signal=212%
REACTOME_PKMTS_METHYLATE_HISTONE_LYSINES	REACTOME_PKMTS_METHYLATE_HISTONE_LYSINES		53	0.24437754	2.093005	0.004166667	0.013278151	0.969	10124	tags=85%, list=61%, signal=214%
REACTOME_VOLTAGE_GATED_POTASSIUM_CHANNELS	REACTOME_VOLTAGE_GATED_POTASSIUM_CHANNELS		41	0.2746936	2.0870197	0.001934236	0.013723032	0.971	3982	tags=51%, list=24%, signal=67%
REACTOME_NUCLEOTIDE_EXCISION_REPAIR	REACTOME_NUCLEOTIDE_EXCISION_REPAIR		108	0.17392638	2.084109	0	0.013928185	0.972	13058	tags=95%, list=78%, signal=432%
REACTOME_SUMOYLATION_OF_DNA_METHYLATION_PROTEINS	REACTOME_SUMOYLATION_OF_DNA_METHYLATION_PROTEINS		16	0.43343735	2.0841002	0	0.013846254	0.972	6345	tags=81%, list=38%, signal=131%
WP_NF1_COPY_NUMBER_VARIATION_SYNDROME	WP_NF1_COPY_NUMBER_VARIATION_SYNDROME		82	0.19392082	2.0793045	0.001945525	0.014221769	0.975	10028	tags=79%, list=60%, signal=197%
PID_AURORA_B_PATHWAY	PID_AURORA_B_PATHWAY		39	0.27844733	2.0673702	0.004301075	0.015258359	0.983	10790	tags=92%, list=65%, signal=260%
KEGG_MEDICUS_REFERENCE_HOMOLOGOUS_RECOMBINATION_IN_ICLR	KEGG_MEDICUS_REFERENCE_HOMOLOGOUS_RECOMBINATION_IN_ICLR		16	0.4275603	2.0601335	0.003868472	0.015820516	0.984	5398	tags=75%, list=32%, signal=111%
REACTOME_SUMOYLATION_OF_UBIQUITINYLATION_PROTEINS	REACTOME_SUMOYLATION_OF_UBIQUITINYLATION_PROTEINS		39	0.27836588	2.0578766	0.006012024	0.015931427	0.984	7361	tags=72%, list=44%, signal=128%
REACTOME_BASE_EXCISION_REPAIR	REACTOME_BASE_EXCISION_REPAIR		70	0.21374525	2.0572143	0.001945525	0.015867157	0.984	9579	tags=79%, list=57%, signal=183%
BIOCARTA_MCM_PATHWAY	BIOCARTA_MCM_PATHWAY		18	0.4007716	2.055836	0.005988024	0.015911575	0.985	8169	tags=89%, list=49%, signal=174%
REACTOME_UNBLOCKING_OF_NMDA_RECEPTORS_GLUTAMATE_BINDING_AND_ACTIVATION	REACTOME_UNBLOCKING_OF_NMDA_RECEPTORS_GLUTAMATE_BINDING_AND_ACTIVATION		21	0.36534548	2.0432904	0.001960784	0.01709185	0.985	3453	tags=57%, list=21%, signal=72%
REACTOME_ASSEMBLY_AND_CELL_SURFACE_PRESENTATION_OF_NMDA_RECEPTORS	REACTOME_ASSEMBLY_AND_CELL_SURFACE_PRESENTATION_OF_NMDA_RECEPTORS		36	0.28557825	2.0431945	0.002083333	0.016999558	0.985	2666	tags=44%, list=16%, signal=53%
REACTOME_TRNA_PROCESSING_IN_THE_NUCLEUS	REACTOME_TRNA_PROCESSING_IN_THE_NUCLEUS		58	0.22606328	2.0381572	0.004065041	0.017448628	0.985	12378	tags=97%, list=74%, signal=370%
WP_NEUROGENESIS_REGULATION_IN_THE_OLFACTORY_EPITHELIUM	WP_NEUROGENESIS_REGULATION_IN_THE_OLFACTORY_EPITHELIUM		54	0.23256633	2.0319211	0.009823183	0.018030673	0.985	1387	tags=31%, list=8%, signal=34%
KEGG_CALCIUM_SIGNALING_PATHWAY	KEGG_CALCIUM_SIGNALING_PATHWAY		158	0.13543694	2.0273924	0.003937008	0.018485544	0.985	2095	tags=26%, list=13%, signal=29%
REACTOME_TRANSPORT_OF_MATURE_MRNAS_DERIVED_FROM_INTRONLESS_TRANSCRIPTS	REACTOME_TRANSPORT_OF_MATURE_MRNAS_DERIVED_FROM_INTRONLESS_TRANSCRIPTS		43	0.26499358	2.0260394	0.003731343	0.018499853	0.985	11913	tags=98%, list=71%, signal=339%
KEGG_MEDICUS_REFERENCE_NUCLEAR_EXPORT_OF_MRNA	KEGG_MEDICUS_REFERENCE_NUCLEAR_EXPORT_OF_MRNA		30	0.30630207	2.0217617	0.00610998	0.018893577	0.988	6592	tags=70%, list=39%, signal=115%
WP_NICOTINE_EFFECT_ON_DOPAMINERGIC_NEURONS	WP_NICOTINE_EFFECT_ON_DOPAMINERGIC_NEURONS		20	0.3656529	2.0171742	0.007936508	0.019292843	0.991	2253	tags=50%, list=13%, signal=58%
REACTOME_REGULATION_OF_INSULIN_SECRETION	REACTOME_REGULATION_OF_INSULIN_SECRETION		71	0.20517604	2.0155845	0.002114165	0.01940361	0.992	3884	tags=44%, list=23%, signal=57%
WP_PHOSPHODIESTERASES_IN_NEURONAL_FUNCTION	WP_PHOSPHODIESTERASES_IN_NEURONAL_FUNCTION		52	0.23671694	2.015069	0	0.019377746	0.992	3771	tags=46%, list=23%, signal=59%
KEGG_MEDICUS_VARIANT_NOTCH_OVEREXPRESSION_TO_NOTCH_SIGNALING_PATHWAY	KEGG_MEDICUS_VARIANT_NOTCH_OVEREXPRESSION_TO_NOTCH_SIGNALING_PATHWAY		15	0.42547286	2.0102248	0.009469697	0.019865043	0.992	2924	tags=60%, list=17%, signal=73%
REACTOME_MITOTIC_PROPHASE	REACTOME_MITOTIC_PROPHASE		111	0.16540906	2.0074017	0.001980198	0.020065036	0.993	6592	tags=56%, list=39%, signal=92%
BIOCARTA_VDR_PATHWAY	BIOCARTA_VDR_PATHWAY		24	0.34174702	2.0053563	0	0.020147821	0.993	8228	tags=83%, list=49%, signal=164%
REACTOME_SPECIFICATION_OF_THE_NEURAL_PLATE_BORDER	REACTOME_SPECIFICATION_OF_THE_NEURAL_PLATE_BORDER		15	0.42464292	1.9992584	0.012195122	0.02080517	0.995	1823	tags=53%, list=11%, signal=60%
REACTOME_MRNA_SPLICING_MINOR_PATHWAY	REACTOME_MRNA_SPLICING_MINOR_PATHWAY		50	0.23394346	1.990843	0.006060606	0.021778854	0.995	12487	tags=98%, list=75%, signal=386%
REACTOME_G0_AND_EARLY_G1	REACTOME_G0_AND_EARLY_G1		27	0.31852165	1.9886734	0.004166667	0.022006642	0.996	6449	tags=70%, list=39%, signal=114%
REACTOME_HCMV_LATE_EVENTS	REACTOME_HCMV_LATE_EVENTS		85	0.18315409	1.9882888	0.005882353	0.02195099	0.996	6592	tags=58%, list=39%, signal=95%
WP_MECP2_AND_ASSOCIATED_RETT_SYNDROME	WP_MECP2_AND_ASSOCIATED_RETT_SYNDROME		67	0.20632249	1.9881773	0.008097166	0.021868754	0.996	4300	tags=46%, list=26%, signal=62%
KEGG_MEDICUS_REFERENCE_GENE_SILENCING_BY_METHYLATION_OF_H3K27_AND_UBIQUITINATION_OF_H2AK119	KEGG_MEDICUS_REFERENCE_GENE_SILENCING_BY_METHYLATION_OF_H3K27_AND_UBIQUITINATION_OF_H2AK119		36	0.27675402	1.9833112	0.009881423	0.022372229	0.997	6994	tags=69%, list=42%, signal=119%
REACTOME_SUMOYLATION_OF_TRANSCRIPTION_COFACTORS	REACTOME_SUMOYLATION_OF_TRANSCRIPTION_COFACTORS		44	0.24945088	1.9741104	0.003944773	0.023567598	0.998	10281	tags=86%, list=61%, signal=224%
REACTOME_SWITCHING_OF_ORIGINS_TO_A_POST_REPLICATIVE_STATE	REACTOME_SWITCHING_OF_ORIGINS_TO_A_POST_REPLICATIVE_STATE		89	0.17622359	1.9716308	0.01010101	0.023776762	0.998	13227	tags=97%, list=79%, signal=460%
REACTOME_PHASE_2_PLATEAU_PHASE	REACTOME_PHASE_2_PLATEAU_PHASE		15	0.42002636	1.9679034	0.004132231	0.024111725	0.998	3015	tags=60%, list=18%, signal=73%
REACTOME_TRANSPORT_OF_THE_SLBP_DEPENDANT_MATURE_MRNA	REACTOME_TRANSPORT_OF_THE_SLBP_DEPENDANT_MATURE_MRNA		36	0.27300695	1.9635936	0.0041841	0.024671372	0.998	6592	tags=67%, list=39%, signal=110%
REACTOME_FORMATION_OF_RNA_POL_II_ELONGATION_COMPLEX	REACTOME_FORMATION_OF_RNA_POL_II_ELONGATION_COMPLEX		57	0.2240395	1.9632322	0.005847953	0.02461454	0.998	12108	tags=95%, list=72%, signal=342%
REACTOME_ERCC6_CSB_AND_EHMT2_G9A_POSITIVELY_REGULATE_RRNA_EXPRESSION	REACTOME_ERCC6_CSB_AND_EHMT2_G9A_POSITIVELY_REGULATE_RRNA_EXPRESSION		47	0.240672	1.9574901	0.015414258	0.025230713	0.998	6304	tags=62%, list=38%, signal=99%
REACTOME_DNA_METHYLATION	REACTOME_DNA_METHYLATION		35	0.2807047	1.9572964	0.005825243	0.025125854	0.998	6304	tags=66%, list=38%, signal=105%
WP_NOCGMPPKG_MEDIATED_NEUROPROTECTION	WP_NOCGMPPKG_MEDIATED_NEUROPROTECTION		42	0.25201327	1.9545789	0.00210084	0.025341816	0.998	2564	tags=40%, list=15%, signal=48%
KEGG_MEDICUS_REFERENCE_KINETOCHORE_MICROTUBULE_ATTACHMENT	KEGG_MEDICUS_REFERENCE_KINETOCHORE_MICROTUBULE_ATTACHMENT		15	0.4307398	1.9474683	0.005976096	0.026240937	0.998	2836	tags=60%, list=17%, signal=72%
REACTOME_TRANSCRIPTION_COUPLED_NUCLEOTIDE_EXCISION_REPAIR_TC_NER	REACTOME_TRANSCRIPTION_COUPLED_NUCLEOTIDE_EXCISION_REPAIR_TC_NER		76	0.18831035	1.9461614	0.008385744	0.026306793	0.998	12487	tags=93%, list=75%, signal=367%
PID_DNA_PK_PATHWAY	PID_DNA_PK_PATHWAY		15	0.42997372	1.9431442	0.011952192	0.026665296	0.998	9538	tags=100%, list=57%, signal=233%
REACTOME_PRC2_METHYLATES_HISTONES_AND_DNA	REACTOME_PRC2_METHYLATES_HISTONES_AND_DNA		44	0.24835123	1.9426425	0.007984032	0.026612848	0.999	8399	tags=75%, list=50%, signal=150%
KEGG_RNA_DEGRADATION	KEGG_RNA_DEGRADATION		56	0.22246057	1.9346446	0.006085193	0.027724888	0.999	12417	tags=96%, list=74%, signal=373%
PID_ATM_PATHWAY	PID_ATM_PATHWAY		34	0.2841234	1.9323846	0.004056795	0.027947098	0.999	9521	tags=85%, list=57%, signal=198%
REACTOME_DNA_DOUBLE_STRAND_BREAK_RESPONSE	REACTOME_DNA_DOUBLE_STRAND_BREAK_RESPONSE		63	0.20393497	1.9320979	0.00589391	0.027857902	0.999	10670	tags=84%, list=64%, signal=232%
KEGG_MEDICUS_REFERENCE_COHESIN_DISSOCIATION_IN_PROPHASE	KEGG_MEDICUS_REFERENCE_COHESIN_DISSOCIATION_IN_PROPHASE		16	0.39814526	1.9283407	0.010309278	0.028334612	0.999	9025	tags=94%, list=54%, signal=203%
WP_KLEEFSTRA_SYNDROME	WP_KLEEFSTRA_SYNDROME		29	0.30264848	1.926407	0.00210084	0.028547578	0.999	7633	tags=76%, list=46%, signal=139%
REACTOME_APC_C_MEDIATED_DEGRADATION_OF_CELL_CYCLE_PROTEINS	REACTOME_APC_C_MEDIATED_DEGRADATION_OF_CELL_CYCLE_PROTEINS		85	0.17458688	1.926393	0.00621118	0.02841355	0.999	13227	tags=96%, list=79%, signal=459%
WP_EFFECT_OF_PROGERIN_ON_GENES_INVOLVED_IN_PROGERIA	WP_EFFECT_OF_PROGERIN_ON_GENES_INVOLVED_IN_PROGERIA		28	0.30238098	1.9168187	0.007905139	0.029830247	1	5104	tags=61%, list=31%, signal=87%
KEGG_HYPERTROPHIC_CARDIOMYOPATHY_HCM	KEGG_HYPERTROPHIC_CARDIOMYOPATHY_HCM		77	0.18868852	1.9112481	0.015564202	0.030619452	1	2722	tags=35%, list=16%, signal=42%
WP_GPCRS_CLASS_B_SECRETINLIKE	WP_GPCRS_CLASS_B_SECRETINLIKE		20	0.36126745	1.9069583	0.014141414	0.031219572	1	6507	tags=75%, list=39%, signal=123%
REACTOME_NEGATIVE_EPIGENETIC_REGULATION_OF_RRNA_EXPRESSION	REACTOME_NEGATIVE_EPIGENETIC_REGULATION_OF_RRNA_EXPRESSION		80	0.18012455	1.9045866	0.008333334	0.03153355	1	12679	tags=94%, list=76%, signal=386%
REACTOME_FORMATION_OF_THE_BETA_CATENIN_TCF_TRANSACTIVATING_COMPLEX	REACTOME_FORMATION_OF_THE_BETA_CATENIN_TCF_TRANSACTIVATING_COMPLEX		62	0.1988437	1.8994735	0.014869888	0.032378152	1	8554	tags=71%, list=51%, signal=145%
REACTOME_CARBOXYTERMINAL_POST_TRANSLATIONAL_MODIFICATIONS_OF_TUBULIN	REACTOME_CARBOXYTERMINAL_POST_TRANSLATIONAL_MODIFICATIONS_OF_TUBULIN		35	0.271105	1.8952607	0.016032064	0.033068504	1	9331	tags=83%, list=56%, signal=187%
REACTOME_RMTS_METHYLATE_HISTONE_ARGININES	REACTOME_RMTS_METHYLATE_HISTONE_ARGININES		52	0.21782994	1.8891599	0.009861933	0.034074884	1	9553	tags=79%, list=57%, signal=183%
WP_TUMOR_SUPPRESSOR_ACTIVITY_OF_SMARCB1	WP_TUMOR_SUPPRESSOR_ACTIVITY_OF_SMARCB1		31	0.28686714	1.8883374	0.011650485	0.034067765	1	7618	tags=74%, list=46%, signal=136%
KEGG_MEDICUS_REFERENCE_DNA_REPLICATION_TERMINATION	KEGG_MEDICUS_REFERENCE_DNA_REPLICATION_TERMINATION		21	0.34728378	1.8858937	0.01183432	0.034443982	1	4551	tags=62%, list=27%, signal=85%
REACTOME_REGULATION_OF_ENDOGENOUS_RETROELEMENTS_BY_THE_HUMAN_SILENCING_HUB_HUSH_COMPLEX	REACTOME_REGULATION_OF_ENDOGENOUS_RETROELEMENTS_BY_THE_HUMAN_SILENCING_HUB_HUSH_COMPLEX		42	0.25051457	1.8803314	0.012396694	0.03534701	1	9756	tags=83%, list=58%, signal=200%
REACTOME_FORMATION_OF_ATP_BY_CHEMIOSMOTIC_COUPLING	REACTOME_FORMATION_OF_ATP_BY_CHEMIOSMOTIC_COUPLING		20	0.34424955	1.8744373	0.013592233	0.036303513	1	10972	tags=100%, list=66%, signal=290%
BIOCARTA_AGR_PATHWAY	BIOCARTA_AGR_PATHWAY		32	0.27913997	1.871799	0.017475728	0.036732376	1	1611	tags=38%, list=10%, signal=41%
REACTOME_OXIDATIVE_STRESS_INDUCED_SENESCENCE	REACTOME_OXIDATIVE_STRESS_INDUCED_SENESCENCE		93	0.16611513	1.8711586	0.011976048	0.036701366	1	6587	tags=56%, list=39%, signal=92%
REACTOME_NUCLEAR_ENVELOPE_BREAKDOWN	REACTOME_NUCLEAR_ENVELOPE_BREAKDOWN		52	0.22182697	1.8678746	0.014084507	0.03719471	1	6592	tags=62%, list=39%, signal=101%
KEGG_MEDICUS_REFERENCE_BRANCHING_MICROTUBULE_NUCLEATION	KEGG_MEDICUS_REFERENCE_BRANCHING_MICROTUBULE_NUCLEATION		28	0.2900869	1.8674675	0.002	0.037106674	1	4712	tags=57%, list=28%, signal=79%
KEGG_TASTE_TRANSDUCTION	KEGG_TASTE_TRANSDUCTION		28	0.2947739	1.8542057	0.014056225	0.039883297	1	5231	tags=61%, list=31%, signal=88%
REACTOME_REGULATION_OF_TP53_ACTIVITY	REACTOME_REGULATION_OF_TP53_ACTIVITY		158	0.12657084	1.8480842	0.005940594	0.041052774	1	10180	tags=73%, list=61%, signal=186%
REACTOME_MITOCHONDRIAL_BIOGENESIS	REACTOME_MITOCHONDRIAL_BIOGENESIS		93	0.16415665	1.847868	0.020833334	0.040926713	1	11115	tags=83%, list=66%, signal=246%
WP_FBXL10_ENHANCEMENT_OF_MAPERK_SIGNALING_IN_DIFFUSE_LARGE_BCELL_LYMPHOMA	WP_FBXL10_ENHANCEMENT_OF_MAPERK_SIGNALING_IN_DIFFUSE_LARGE_BCELL_LYMPHOMA		23	0.32128614	1.8412093	0.013435701	0.04225762	1	6994	tags=74%, list=42%, signal=127%
KEGG_MISMATCH_REPAIR	KEGG_MISMATCH_REPAIR		23	0.31234837	1.8409004	0.004192872	0.04215607	1	4962	tags=61%, list=30%, signal=86%
REACTOME_RESOLUTION_OF_ABASIC_SITES_AP_SITES	REACTOME_RESOLUTION_OF_ABASIC_SITES_AP_SITES		38	0.24953711	1.8342345	0.01002004	0.043519437	1	9918	tags=84%, list=59%, signal=206%
REACTOME_GLOBAL_GENOME_NUCLEOTIDE_EXCISION_REPAIR_GG_NER	REACTOME_GLOBAL_GENOME_NUCLEOTIDE_EXCISION_REPAIR_GG_NER		84	0.1723461	1.8305709	0.011904762	0.044144586	1	13058	tags=95%, list=78%, signal=432%
PID_BARD1_PATHWAY	PID_BARD1_PATHWAY		29	0.2875305	1.8175331	0.008016032	0.04725048	1	10192	tags=90%, list=61%, signal=229%
WP_GPCRS_OTHER	WP_GPCRS_OTHER		56	0.21411324	1.8097146	0.010526316	0.04925824	1	3896	tags=45%, list=23%, signal=58%
REACTOME_SIRT1_NEGATIVELY_REGULATES_RRNA_EXPRESSION	REACTOME_SIRT1_NEGATIVELY_REGULATES_RRNA_EXPRESSION		39	0.24185155	1.8068252	0.009560229	0.049798757	1	8399	tags=74%, list=50%, signal=149%
REACTOME_NITRIC_OXIDE_STIMULATES_GUANYLATE_CYCLASE	REACTOME_NITRIC_OXIDE_STIMULATES_GUANYLATE_CYCLASE		22	0.32090077	1.8016003	0.014028057	0.05088114	1	2241	tags=45%, list=13%, signal=52%
REACTOME_TRANSCRIPTIONAL_ACTIVATION_OF_MITOCHONDRIAL_BIOGENESIS	REACTOME_TRANSCRIPTIONAL_ACTIVATION_OF_MITOCHONDRIAL_BIOGENESIS		53	0.21462008	1.7990291	0.015873017	0.05136912	1	9989	tags=81%, list=60%, signal=201%
REACTOME_PHASE_4_RESTING_MEMBRANE_POTENTIAL	REACTOME_PHASE_4_RESTING_MEMBRANE_POTENTIAL		15	0.38699627	1.7909278	0.019455252	0.053196743	1	2452	tags=53%, list=15%, signal=62%
REACTOME_SYNAPTIC_ADHESION_LIKE_MOLECULES	REACTOME_SYNAPTIC_ADHESION_LIKE_MOLECULES		21	0.3232148	1.7889186	0.016460905	0.05349363	1	2564	tags=48%, list=15%, signal=56%
KEGG_MEDICUS_REFERENCE_PROMOTION_OF_MICROTUBULE_GROWTH	KEGG_MEDICUS_REFERENCE_PROMOTION_OF_MICROTUBULE_GROWTH		17	0.36225802	1.7823644	0.025242718	0.055255048	1	7719	tags=82%, list=46%, signal=153%
PID_E2F_PATHWAY	PID_E2F_PATHWAY		71	0.17839839	1.779538	0.025540275	0.055906814	1	8334	tags=68%, list=50%, signal=134%
REACTOME_TP53_REGULATES_TRANSCRIPTION_OF_DNA_REPAIR_GENES	REACTOME_TP53_REGULATES_TRANSCRIPTION_OF_DNA_REPAIR_GENES		61	0.19465017	1.7776203	0.010309278	0.056206994	1	12108	tags=92%, list=72%, signal=331%
REACTOME_ACTIVATED_PKN1_STIMULATES_TRANSCRIPTION_OF_AR_ANDROGEN_RECEPTOR_REGULATED_GENES_KLK2_AND_KLK3	REACTOME_ACTIVATED_PKN1_STIMULATES_TRANSCRIPTION_OF_AR_ANDROGEN_RECEPTOR_REGULATED_GENES_KLK2_AND_KLK3		36	0.24592663	1.7749772	0.024096385	0.056731828	1	8902	tags=78%, list=53%, signal=166%
KEGG_INTESTINAL_IMMUNE_NETWORK_FOR_IGA_PRODUCTION	KEGG_INTESTINAL_IMMUNE_NETWORK_FOR_IGA_PRODUCTION		28	0.27852654	1.7747957	0.016129032	0.056552615	1	4905	tags=57%, list=29%, signal=81%
WP_BASE_EXCISION_REPAIR	WP_BASE_EXCISION_REPAIR		31	0.26831663	1.7729073	0.014028057	0.056901935	1	9546	tags=84%, list=57%, signal=195%
REACTOME_CLASS_C_3_METABOTROPIC_GLUTAMATE_PHEROMONE_RECEPTORS	REACTOME_CLASS_C_3_METABOTROPIC_GLUTAMATE_PHEROMONE_RECEPTORS		19	0.334036	1.7663752	0.01984127	0.05858393	1	4101	tags=58%, list=25%, signal=77%
KEGG_MEDICUS_REFERENCE_HOMOLOGOUS_RECOMBINATION	KEGG_MEDICUS_REFERENCE_HOMOLOGOUS_RECOMBINATION		33	0.25823122	1.7655661	0.024489796	0.05860876	1	4304	tags=52%, list=26%, signal=69%
REACTOME_ORC1_REMOVAL_FROM_CHROMATIN	REACTOME_ORC1_REMOVAL_FROM_CHROMATIN		68	0.18103999	1.7575014	0.015968064	0.06084339	1	12969	tags=96%, list=78%, signal=424%
REACTOME_CLASS_B_2_SECRETIN_FAMILY_RECEPTORS	REACTOME_CLASS_B_2_SECRETIN_FAMILY_RECEPTORS		81	0.16558209	1.7557688	0.025742574	0.061141234	1	3850	tags=40%, list=23%, signal=51%
WP_CALCIUM_REGULATION_IN_CARDIAC_CELLS	WP_CALCIUM_REGULATION_IN_CARDIAC_CELLS		140	0.12378641	1.745248	0.009578544	0.06441329	1	2127	tags=25%, list=13%, signal=28%
REACTOME_PLATELET_CALCIUM_HOMEOSTASIS	REACTOME_PLATELET_CALCIUM_HOMEOSTASIS		25	0.29194394	1.7429886	0.021400778	0.064935856	1	4489	tags=56%, list=27%, signal=76%
REACTOME_PROCESSING_OF_CAPPED_INTRONLESS_PRE_MRNA	REACTOME_PROCESSING_OF_CAPPED_INTRONLESS_PRE_MRNA		29	0.27249724	1.7418863	0.018518519	0.06504141	1	8713	tags=79%, list=52%, signal=165%
KEGG_MEDICUS_REFERENCE_MICROTUBULE_DEPOLYMERIZATION	KEGG_MEDICUS_REFERENCE_MICROTUBULE_DEPOLYMERIZATION		18	0.34336028	1.7374637	0.017278617	0.066294104	1	8199	tags=83%, list=49%, signal=163%
REACTOME_NEGATIVE_REGULATION_OF_NMDA_RECEPTOR_MEDIATED_NEURONAL_TRANSMISSION	REACTOME_NEGATIVE_REGULATION_OF_NMDA_RECEPTOR_MEDIATED_NEURONAL_TRANSMISSION		21	0.31766656	1.7366635	0.032	0.06635221	1	3453	tags=52%, list=21%, signal=66%
REACTOME_ESTROGEN_DEPENDENT_GENE_EXPRESSION	REACTOME_ESTROGEN_DEPENDENT_GENE_EXPRESSION		119	0.13880429	1.7366052	0.016949153	0.0661207	1	10623	tags=77%, list=64%, signal=210%
KEGG_MEDICUS_REFERENCE_ANTEROGRADE_AXONAL_TRANSPORT	KEGG_MEDICUS_REFERENCE_ANTEROGRADE_AXONAL_TRANSPORT		19	0.32475677	1.7362897	0.023157895	0.06599302	1	4256	tags=58%, list=25%, signal=78%
REACTOME_POLO_LIKE_KINASE_MEDIATED_EVENTS	REACTOME_POLO_LIKE_KINASE_MEDIATED_EVENTS		16	0.35426393	1.7345166	0.024118738	0.06635964	1	3487	tags=56%, list=21%, signal=71%
KEGG_MEDICUS_VARIANT_MUTATION_CAUSED_ABERRANT_HTT_TO_ANTEROGRADE_AXONAL_TRANSPORT	KEGG_MEDICUS_VARIANT_MUTATION_CAUSED_ABERRANT_HTT_TO_ANTEROGRADE_AXONAL_TRANSPORT		21	0.3172674	1.7329795	0.02258727	0.06664678	1	4256	tags=57%, list=25%, signal=77%
KEGG_MEDICUS_REFERENCE_MICROTUBULE_DEPOLYMERIZATION_AT_THE_MINUS_ENDS	KEGG_MEDICUS_REFERENCE_MICROTUBULE_DEPOLYMERIZATION_AT_THE_MINUS_ENDS		15	0.36890516	1.7319518	0.025742574	0.066748396	1	4984	tags=67%, list=30%, signal=95%
REACTOME_ACTIVATION_OF_ANTERIOR_HOX_GENES_IN_HINDBRAIN_DEVELOPMENT_DURING_EARLY_EMBRYOGENESIS	REACTOME_ACTIVATION_OF_ANTERIOR_HOX_GENES_IN_HINDBRAIN_DEVELOPMENT_DURING_EARLY_EMBRYOGENESIS		85	0.15656224	1.7269901	0.042194095	0.068163946	1	11166	tags=82%, list=67%, signal=247%
WP_PURINERGIC_SIGNALING	WP_PURINERGIC_SIGNALING		22	0.30911323	1.7236584	0.037950665	0.06913101	1	3198	tags=50%, list=19%, signal=62%
REACTOME_ASSEMBLY_OF_THE_ORC_COMPLEX_AT_THE_ORIGIN_OF_REPLICATION	REACTOME_ASSEMBLY_OF_THE_ORC_COMPLEX_AT_THE_ORIGIN_OF_REPLICATION		40	0.2327939	1.7217476	0.01775148	0.06961043	1	11166	tags=90%, list=67%, signal=270%
PID_HEDGEHOG_GLI_PATHWAY	PID_HEDGEHOG_GLI_PATHWAY		48	0.20809723	1.7212169	0.02	0.069504686	1	11510	tags=90%, list=69%, signal=287%
WP_DISRUPTION_OF_POSTSYNAPTIC_SIGNALING_BY_CNV	WP_DISRUPTION_OF_POSTSYNAPTIC_SIGNALING_BY_CNV		33	0.250335	1.7149973	0.026970955	0.07146504	1	1902	tags=36%, list=11%, signal=41%
REACTOME_DAG_AND_IP3_SIGNALING	REACTOME_DAG_AND_IP3_SIGNALING		39	0.2320725	1.7108628	0.027888447	0.0725706	1	4703	tags=51%, list=28%, signal=71%
REACTOME_TELOMERE_EXTENSION_BY_TELOMERASE	REACTOME_TELOMERE_EXTENSION_BY_TELOMERASE		23	0.2954491	1.7063456	0.024904214	0.073979005	1	11788	tags=100%, list=70%, signal=338%
REACTOME_FACTORS_INVOLVED_IN_MEGAKARYOCYTE_DEVELOPMENT_AND_PLATELET_PRODUCTION	REACTOME_FACTORS_INVOLVED_IN_MEGAKARYOCYTE_DEVELOPMENT_AND_PLATELET_PRODUCTION		128	0.12839523	1.7045966	0.02584493	0.07433688	1	4662	tags=41%, list=28%, signal=56%
REACTOME_DEADENYLATION_DEPENDENT_MRNA_DECAY	REACTOME_DEADENYLATION_DEPENDENT_MRNA_DECAY		56	0.19274616	1.7043222	0.02952756	0.07417482	1	12315	tags=93%, list=74%, signal=351%
REACTOME_REGULATION_OF_TP53_ACTIVITY_THROUGH_ACETYLATION	REACTOME_REGULATION_OF_TP53_ACTIVITY_THROUGH_ACETYLATION		30	0.2583279	1.7034504	0.021568628	0.074206196	1	10180	tags=87%, list=61%, signal=221%
REACTOME_NCAM1_INTERACTIONS	REACTOME_NCAM1_INTERACTIONS		41	0.2246762	1.7020235	0.027896997	0.07449032	1	2777	tags=39%, list=17%, signal=47%
REACTOME_INTEGRATION_OF_ENERGY_METABOLISM	REACTOME_INTEGRATION_OF_ENERGY_METABOLISM		100	0.14189616	1.6996064	0.029296875	0.07516592	1	3995	tags=38%, list=24%, signal=50%
REACTOME_CILIUM_ASSEMBLY	REACTOME_CILIUM_ASSEMBLY		191	0.103034504	1.6928381	0.023809524	0.07739922	1	10028	tags=70%, list=60%, signal=173%
REACTOME_HDMS_DEMETHYLATE_HISTONES	REACTOME_HDMS_DEMETHYLATE_HISTONES		32	0.2524377	1.6890557	0.035123967	0.07858266	1	9373	tags=81%, list=56%, signal=185%
REACTOME_POSITIVE_EPIGENETIC_REGULATION_OF_RRNA_EXPRESSION	REACTOME_POSITIVE_EPIGENETIC_REGULATION_OF_RRNA_EXPRESSION		77	0.16077572	1.6867372	0.026819924	0.07926755	1	8399	tags=66%, list=50%, signal=132%
WP_DRAVET_SYNDROME	WP_DRAVET_SYNDROME		27	0.269448	1.685266	0.024048096	0.07958717	1	1694	tags=37%, list=10%, signal=41%
REACTOME_RNA_POLYMERASE_I_TRANSCRIPTION	REACTOME_RNA_POLYMERASE_I_TRANSCRIPTION		82	0.16138144	1.680706	0.046747968	0.08121403	1	12201	tags=89%, list=73%, signal=328%
KEGG_AXON_GUIDANCE	KEGG_AXON_GUIDANCE		128	0.12763822	1.680605	0.0390625	0.0809802	1	1539	tags=22%, list=9%, signal=24%
REACTOME_POSTMITOTIC_NUCLEAR_PORE_COMPLEX_NPC_REFORMATION	REACTOME_POSTMITOTIC_NUCLEAR_PORE_COMPLEX_NPC_REFORMATION		27	0.27285978	1.6757755	0.024390243	0.08268744	1	6592	tags=67%, list=39%, signal=110%
REACTOME_VIRAL_MESSENGER_RNA_SYNTHESIS	REACTOME_VIRAL_MESSENGER_RNA_SYNTHESIS		44	0.21354972	1.6718279	0.04191617	0.08399946	1	12020	tags=93%, list=72%, signal=330%
REACTOME_INTERFERON_SIGNALING	REACTOME_INTERFERON_SIGNALING		233	0.09270125	1.662145	0.033663366	0.08773619	1	12466	tags=84%, list=75%, signal=324%
REACTOME_NETRIN_1_SIGNALING	REACTOME_NETRIN_1_SIGNALING		43	0.2174335	1.6603241	0.021276595	0.088172935	1	1428	tags=30%, list=9%, signal=33%
REACTOME_PROCESSIVE_SYNTHESIS_ON_THE_C_STRAND_OF_THE_TELOMERE	REACTOME_PROCESSIVE_SYNTHESIS_ON_THE_C_STRAND_OF_THE_TELOMERE		19	0.3218832	1.6569889	0.0295858	0.089265175	1	4304	tags=58%, list=26%, signal=78%
REACTOME_ION_HOMEOSTASIS	REACTOME_ION_HOMEOSTASIS		52	0.19590332	1.6548407	0.043196544	0.08991343	1	4773	tags=48%, list=29%, signal=67%
REACTOME_NUCLEAR_ENVELOPE_NE_REASSEMBLY	REACTOME_NUCLEAR_ENVELOPE_NE_REASSEMBLY		68	0.16843909	1.6540296	0.03777336	0.089928955	1	6047	tags=53%, list=36%, signal=83%
REACTOME_DNA_DAMAGE_TELOMERE_STRESS_INDUCED_SENESCENCE	REACTOME_DNA_DAMAGE_TELOMERE_STRESS_INDUCED_SENESCENCE		56	0.18819375	1.6539512	0.035643563	0.08965299	1	9106	tags=73%, list=54%, signal=160%
REACTOME_ANTIVIRAL_MECHANISM_BY_IFN_STIMULATED_GENES	REACTOME_ANTIVIRAL_MECHANISM_BY_IFN_STIMULATED_GENES		142	0.1207461	1.6519756	0.029940119	0.090214096	1	13660	tags=94%, list=82%, signal=507%
WP_AXON_GUIDANCE	WP_AXON_GUIDANCE		72	0.16526034	1.648404	0.02745098	0.091544494	1	1428	tags=25%, list=9%, signal=27%
REACTOME_DUAL_INCISION_IN_TC_NER	REACTOME_DUAL_INCISION_IN_TC_NER		63	0.17489001	1.6473757	0.044	0.091685414	1	10623	tags=81%, list=64%, signal=221%
REACTOME_FANCONI_ANEMIA_PATHWAY	REACTOME_FANCONI_ANEMIA_PATHWAY		39	0.22790913	1.6412014	0.033663366	0.09419993	1	9918	tags=82%, list=59%, signal=201%
KEGG_BASE_EXCISION_REPAIR	KEGG_BASE_EXCISION_REPAIR		33	0.24166895	1.6399083	0.03137255	0.094517	1	9648	tags=82%, list=58%, signal=193%
REACTOME_RNA_POLYMERASE_I_PROMOTER_ESCAPE	REACTOME_RNA_POLYMERASE_I_PROMOTER_ESCAPE		62	0.17790626	1.6395962	0.046277665	0.09435518	1	12679	tags=94%, list=76%, signal=385%
WP_PATHWAYS_AFFECTED_IN_ADENOID_CYSTIC_CARCINOMA	WP_PATHWAYS_AFFECTED_IN_ADENOID_CYSTIC_CARCINOMA		62	0.18226743	1.6383989	0.05065666	0.09456425	1	8021	tags=66%, list=48%, signal=127%
REACTOME_GABA_RECEPTOR_ACTIVATION	REACTOME_GABA_RECEPTOR_ACTIVATION		54	0.18786037	1.6369748	0.04024145	0.094891205	1	4300	tags=44%, list=26%, signal=60%
REACTOME_HDACS_DEACETYLATE_HISTONES	REACTOME_HDACS_DEACETYLATE_HISTONES		63	0.17551693	1.6328188	0.041666668	0.096458875	1	10878	tags=83%, list=65%, signal=235%
PID_FOXM1_PATHWAY	PID_FOXM1_PATHWAY		39	0.21869257	1.6319267	0.044025157	0.096563354	1	7499	tags=67%, list=45%, signal=121%
KEGG_MEDICUS_REFERENCE_ACTIVATION_OF_PRC2.2_BY_UBIQUITINATION_OF_H2AK119_IN_GERMLINE_GENES	KEGG_MEDICUS_REFERENCE_ACTIVATION_OF_PRC2.2_BY_UBIQUITINATION_OF_H2AK119_IN_GERMLINE_GENES		25	0.27363995	1.6307251	0.03837953	0.09676681	1	10146	tags=88%, list=61%, signal=223%
REACTOME_FCGR3A_MEDIATED_IL10_SYNTHESIS	REACTOME_FCGR3A_MEDIATED_IL10_SYNTHESIS		32	0.2408259	1.6260003	0.039447732	0.09865525	1	10612	tags=88%, list=63%, signal=239%
KEGG_MATURITY_ONSET_DIABETES_OF_THE_YOUNG	KEGG_MATURITY_ONSET_DIABETES_OF_THE_YOUNG		17	0.3328181	1.6259903	0.03941909	0.09833194	1	4276	tags=59%, list=26%, signal=79%
BIOCARTA_ATRBRCA_PATHWAY	BIOCARTA_ATRBRCA_PATHWAY		22	0.28883138	1.6175929	0.03696498	0.10226991	1	5057	tags=59%, list=30%, signal=85%
REACTOME_CHEMOKINE_RECEPTORS_BIND_CHEMOKINES	REACTOME_CHEMOKINE_RECEPTORS_BIND_CHEMOKINES		25	0.26703078	1.614417	0.030800821	0.1034029	1	4905	tags=56%, list=29%, signal=79%
REACTOME_SENSORY_PROCESSING_OF_SOUND	REACTOME_SENSORY_PROCESSING_OF_SOUND		72	0.15836386	1.6142391	0.039175257	0.10314984	1	4330	tags=42%, list=26%, signal=56%
WP_FLUOROPYRIMIDINE_ACTIVITY	WP_FLUOROPYRIMIDINE_ACTIVITY		28	0.25483683	1.6141998	0.037623763	0.10283765	1	6495	tags=64%, list=39%, signal=105%
KEGG_LYSINE_DEGRADATION	KEGG_LYSINE_DEGRADATION		44	0.20356847	1.6087604	0.03846154	0.105167225	1	9526	tags=77%, list=57%, signal=179%
REACTOME_RUNX1_REGULATES_GENES_INVOLVED_IN_MEGAKARYOCYTE_DIFFERENTIATION_AND_PLATELET_FUNCTION	REACTOME_RUNX1_REGULATES_GENES_INVOLVED_IN_MEGAKARYOCYTE_DIFFERENTIATION_AND_PLATELET_FUNCTION		63	0.16850746	1.6077645	0.03368421	0.10528534	1	9933	tags=76%, list=59%, signal=187%
WP_RETT_SYNDROME	WP_RETT_SYNDROME		48	0.1921577	1.6050434	0.03468208	0.106226005	1	11079	tags=85%, list=66%, signal=252%
REACTOME_MISMATCH_REPAIR	REACTOME_MISMATCH_REPAIR		15	0.3428777	1.6021178	0.04743083	0.10738395	1	4304	tags=60%, list=26%, signal=81%
REACTOME_CA_DEPENDENT_EVENTS	REACTOME_CA_DEPENDENT_EVENTS		35	0.23348513	1.6005497	0.038135592	0.10784498	1	4703	tags=51%, list=28%, signal=71%
REACTOME_ISG15_ANTIVIRAL_MECHANISM	REACTOME_ISG15_ANTIVIRAL_MECHANISM		73	0.1563865	1.6003706	0.05070994	0.107581705	1	13660	tags=97%, list=82%, signal=529%
REACTOME_TRANSCRIPTIONAL_REGULATION_BY_MECP2	REACTOME_TRANSCRIPTIONAL_REGULATION_BY_MECP2		60	0.17507052	1.5968729	0.04158416	0.10901589	1	3771	tags=40%, list=23%, signal=51%
REACTOME_ADORA2B_MEDIATED_ANTI_INFLAMMATORY_CYTOKINES_PRODUCTION	REACTOME_ADORA2B_MEDIATED_ANTI_INFLAMMATORY_CYTOKINES_PRODUCTION		39	0.21678378	1.5963923	0.049701788	0.10892326	1	11390	tags=90%, list=68%, signal=281%
REACTOME_RECOGNITION_OF_DNA_DAMAGE_BY_PCNA_CONTAINING_REPLICATION_COMPLEX	REACTOME_RECOGNITION_OF_DNA_DAMAGE_BY_PCNA_CONTAINING_REPLICATION_COMPLEX		30	0.24300608	1.5943327	0.034816246	0.10964324	1	4304	tags=50%, list=26%, signal=67%
KEGG_HOMOLOGOUS_RECOMBINATION	KEGG_HOMOLOGOUS_RECOMBINATION		28	0.25624445	1.5924164	0.051282052	0.11023246	1	10055	tags=86%, list=60%, signal=215%
WP_MONOAMINE_TRANSPORT	WP_MONOAMINE_TRANSPORT		29	0.24890421	1.5910126	0.037848607	0.11060246	1	2187	tags=38%, list=13%, signal=44%
WP_MICROTUBULE_CYTOSKELETON_REGULATION	WP_MICROTUBULE_CYTOSKELETON_REGULATION		47	0.1982298	1.5864608	0.04950495	0.11257843	1	8435	tags=70%, list=50%, signal=141%
KEGG_MEDICUS_PATHOGEN_SALMONELLA_SIFA_TO_MICROTUBULE_PLUS_END_DIRECTED_TRANSPORT	KEGG_MEDICUS_PATHOGEN_SALMONELLA_SIFA_TO_MICROTUBULE_PLUS_END_DIRECTED_TRANSPORT		20	0.29579416	1.5860697	0.058	0.11241373	1	4256	tags=55%, list=25%, signal=74%
REACTOME_CHROMATIN_MODIFICATIONS_DURING_THE_MATERNAL_TO_ZYGOTIC_TRANSITION_MZT	REACTOME_CHROMATIN_MODIFICATIONS_DURING_THE_MATERNAL_TO_ZYGOTIC_TRANSITION_MZT		41	0.20885223	1.5820726	0.06374502	0.11415206	1	6304	tags=59%, list=38%, signal=94%
REACTOME_GAP_FILLING_DNA_REPAIR_SYNTHESIS_AND_LIGATION_IN_GG_NER	REACTOME_GAP_FILLING_DNA_REPAIR_SYNTHESIS_AND_LIGATION_IN_GG_NER		25	0.2636627	1.580752	0.04715128	0.11458084	1	6968	tags=68%, list=42%, signal=116%
REACTOME_TRNA_MODIFICATION_IN_THE_NUCLEUS_AND_CYTOSOL	REACTOME_TRNA_MODIFICATION_IN_THE_NUCLEUS_AND_CYTOSOL		43	0.20474735	1.5790683	0.046747968	0.11515586	1	12529	tags=95%, list=75%, signal=379%
KEGG_MEDICUS_REFERENCE_GPCR_PLCB_ITPR_SIGNALING_PATHWAY	KEGG_MEDICUS_REFERENCE_GPCR_PLCB_ITPR_SIGNALING_PATHWAY		43	0.20172048	1.5776392	0.058027077	0.11557394	1	2079	tags=33%, list=12%, signal=37%
KEGG_MEDICUS_VARIANT_MUTATION_CAUSED_ABERRANT_SNCA_TO_ANTEROGRADE_AXONAL_TRANSPORT	KEGG_MEDICUS_VARIANT_MUTATION_CAUSED_ABERRANT_SNCA_TO_ANTEROGRADE_AXONAL_TRANSPORT		20	0.29579416	1.5697248	0.035123967	0.11959693	1	4256	tags=55%, list=25%, signal=74%
REACTOME_PKA_MEDIATED_PHOSPHORYLATION_OF_CREB	REACTOME_PKA_MEDIATED_PHOSPHORYLATION_OF_CREB		18	0.31014335	1.564185	0.049115915	0.12233733	1	10612	tags=94%, list=63%, signal=258%
REACTOME_RHO_GTPASE_EFFECTORS	REACTOME_RHO_GTPASE_EFFECTORS		276	0.08211026	1.5614899	0.060491495	0.12352212	1	4647	tags=36%, list=28%, signal=49%
PID_AR_NONGENOMIC_PATHWAY	PID_AR_NONGENOMIC_PATHWAY		31	0.2352353	1.5595775	0.054945055	0.124231696	1	12256	tags=97%, list=73%, signal=362%
REACTOME_FORMATION_OF_THE_URETERIC_BUD	REACTOME_FORMATION_OF_THE_URETERIC_BUD		18	0.30597958	1.5554842	0.049242426	0.12618434	1	1391	tags=39%, list=8%, signal=42%
REACTOME_SEMA3A_PAK_DEPENDENT_AXON_REPULSION	REACTOME_SEMA3A_PAK_DEPENDENT_AXON_REPULSION		16	0.32356575	1.5546926	0.06300813	0.12629193	1	10271	tags=94%, list=61%, signal=243%
KEGG_MEDICUS_REFERENCE_MICROTUBULE_NUCLEATION	KEGG_MEDICUS_REFERENCE_MICROTUBULE_NUCLEATION		23	0.26754752	1.5525707	0.04743083	0.12718809	1	4256	tags=52%, list=25%, signal=70%
REACTOME_MITOTIC_G1_PHASE_AND_G1_S_TRANSITION	REACTOME_MITOTIC_G1_PHASE_AND_G1_S_TRANSITION		148	0.11053485	1.5505112	0.058704454	0.12799731	1	12969	tags=89%, list=78%, signal=391%
REACTOME_INHIBITION_OF_DNA_RECOMBINATION_AT_TELOMERE	REACTOME_INHIBITION_OF_DNA_RECOMBINATION_AT_TELOMERE		47	0.19198437	1.547439	0.05108055	0.12942462	1	10674	tags=83%, list=64%, signal=229%
KEGG_CARDIAC_MUSCLE_CONTRACTION	KEGG_CARDIAC_MUSCLE_CONTRACTION		70	0.15467483	1.5371809	0.060240965	0.13536936	1	2679	tags=31%, list=16%, signal=37%
REACTOME_RORA_ACTIVATES_GENE_EXPRESSION	REACTOME_RORA_ACTIVATES_GENE_EXPRESSION		18	0.29529417	1.5316979	0.059793815	0.13826604	1	9931	tags=89%, list=59%, signal=219%
REACTOME_OPIOID_SIGNALLING	REACTOME_OPIOID_SIGNALLING		85	0.14171882	1.5301408	0.043659043	0.1389304	1	10626	tags=78%, list=64%, signal=212%
WP_PATHOPHYSIOLOGICAL_ROLES_OF_DUX4_IN_FSHD1	WP_PATHOPHYSIOLOGICAL_ROLES_OF_DUX4_IN_FSHD1		15	0.32745993	1.5296421	0.059304703	0.13880692	1	1217	tags=40%, list=7%, signal=43%
REACTOME_CELLULAR_SENESCENCE	REACTOME_CELLULAR_SENESCENCE		160	0.10277841	1.521279	0.06640625	0.14378591	1	8435	tags=61%, list=50%, signal=121%
REACTOME_PLATELET_HOMEOSTASIS	REACTOME_PLATELET_HOMEOSTASIS		81	0.1459983	1.5177428	0.05882353	0.14552674	1	3763	tags=37%, list=23%, signal=48%
REACTOME_SENSORY_PERCEPTION	REACTOME_SENSORY_PERCEPTION		230	0.086093426	1.5177207	0.0562249	0.14511187	1	3087	tags=27%, list=18%, signal=33%
REACTOME_CYCLIN_A_B1_B2_ASSOCIATED_EVENTS_DURING_G2_M_TRANSITION	REACTOME_CYCLIN_A_B1_B2_ASSOCIATED_EVENTS_DURING_G2_M_TRANSITION		25	0.25230327	1.5121123	0.056603774	0.14849922	1	4482	tags=52%, list=27%, signal=71%
REACTOME_BLOOD_GROUP_SYSTEMS_BIOSYNTHESIS	REACTOME_BLOOD_GROUP_SYSTEMS_BIOSYNTHESIS		19	0.28752962	1.5088795	0.06930693	0.15018626	1	5758	tags=63%, list=34%, signal=96%
REACTOME_G_ALPHA_S_SIGNALLING_EVENTS	REACTOME_G_ALPHA_S_SIGNALLING_EVENTS		119	0.11944324	1.5081034	0.06746032	0.15028685	1	3918	tags=35%, list=23%, signal=46%
WP_HIPPOCAMPAL_SYNAPTOGENESIS_AND_NEUROGENESIS	WP_HIPPOCAMPAL_SYNAPTOGENESIS_AND_NEUROGENESIS		26	0.25032598	1.5058589	0.086629	0.15140247	1	4824	tags=54%, list=29%, signal=76%
REACTOME_MEIOTIC_SYNAPSIS	REACTOME_MEIOTIC_SYNAPSIS		54	0.17548431	1.503362	0.074226804	0.15263402	1	10700	tags=81%, list=64%, signal=226%
REACTOME_TRANSCRIPTIONAL_REGULATION_BY_TP53	REACTOME_TRANSCRIPTIONAL_REGULATION_BY_TP53		348	0.070530795	1.5029982	0.070866145	0.15247048	1	12876	tags=84%, list=77%, signal=357%
REACTOME_REGULATION_OF_BETA_CELL_DEVELOPMENT	REACTOME_REGULATION_OF_BETA_CELL_DEVELOPMENT		33	0.2207673	1.5016636	0.06313646	0.15290402	1	3409	tags=42%, list=20%, signal=53%
REACTOME_PROCESSING_OF_INTRONLESS_PRE_MRNAS	REACTOME_PROCESSING_OF_INTRONLESS_PRE_MRNAS		20	0.2792552	1.4954153	0.065979384	0.156924	1	8713	tags=80%, list=52%, signal=167%
WP_NOTCH1_REGULATION_OF_ENDOTHELIAL_CELL_CALCIFICATION	WP_NOTCH1_REGULATION_OF_ENDOTHELIAL_CELL_CALCIFICATION		17	0.2978113	1.4949281	0.062111802	0.15679955	1	926	tags=35%, list=6%, signal=37%
REACTOME_B_WICH_COMPLEX_POSITIVELY_REGULATES_RRNA_EXPRESSION	REACTOME_B_WICH_COMPLEX_POSITIVELY_REGULATES_RRNA_EXPRESSION		62	0.1617172	1.4928015	0.07942974	0.15789318	1	12679	tags=92%, list=76%, signal=379%
WP_ATM_SIGNALING_IN_DEVELOPMENT_AND_DISEASE	WP_ATM_SIGNALING_IN_DEVELOPMENT_AND_DISEASE		47	0.18193297	1.4916189	0.07	0.15832226	1	10130	tags=79%, list=61%, signal=199%
REACTOME_ACTIVATION_OF_KAINATE_RECEPTORS_UPON_GLUTAMATE_BINDING	REACTOME_ACTIVATION_OF_KAINATE_RECEPTORS_UPON_GLUTAMATE_BINDING		30	0.2282434	1.4858979	0.065891474	0.16179271	1	3993	tags=47%, list=24%, signal=61%
REACTOME_CGMP_EFFECTS	REACTOME_CGMP_EFFECTS		16	0.30372375	1.4773881	0.094	0.16740462	1	2241	tags=44%, list=13%, signal=50%
WP_CONSTITUTIVE_ANDROSTANE_RECEPTOR_PATHWAY	WP_CONSTITUTIVE_ANDROSTANE_RECEPTOR_PATHWAY		21	0.26360118	1.4743406	0.08571429	0.16914217	1	9134	tags=81%, list=55%, signal=178%
KEGG_GLYCOSPHINGOLIPID_BIOSYNTHESIS_LACTO_AND_NEOLACTO_SERIES	KEGG_GLYCOSPHINGOLIPID_BIOSYNTHESIS_LACTO_AND_NEOLACTO_SERIES		23	0.2546238	1.4730777	0.079918034	0.16958645	1	5926	tags=61%, list=35%, signal=94%
WP_OSTEOBLAST_DIFFERENTIATION_AND_RELATED_DISEASES	WP_OSTEOBLAST_DIFFERENTIATION_AND_RELATED_DISEASES		108	0.12187559	1.4728566	0.08032128	0.1692439	1	2929	tags=30%, list=18%, signal=36%
REACTOME_REGULATION_OF_TP53_ACTIVITY_THROUGH_PHOSPHORYLATION	REACTOME_REGULATION_OF_TP53_ACTIVITY_THROUGH_PHOSPHORYLATION		90	0.13380097	1.4711226	0.07755102	0.1700868	1	13010	tags=91%, list=78%, signal=408%
WP_5Q35_COPY_NUMBER_VARIATION	WP_5Q35_COPY_NUMBER_VARIATION		99	0.12667884	1.4705567	0.06653992	0.1699739	1	8535	tags=64%, list=51%, signal=129%
KEGG_MEDICUS_REFERENCE_ASSEMBLY_AND_TRAFFICKING_OF_TELOMERASE	KEGG_MEDICUS_REFERENCE_ASSEMBLY_AND_TRAFFICKING_OF_TELOMERASE		18	0.29536068	1.4704813	0.092369474	0.16956809	1	11788	tags=100%, list=70%, signal=339%
REACTOME_TRANSCRIPTION_OF_E2F_TARGETS_UNDER_NEGATIVE_CONTROL_BY_P107_RBL1_AND_P130_RBL2_IN_COMPLEX_WITH_HDAC1	REACTOME_TRANSCRIPTION_OF_E2F_TARGETS_UNDER_NEGATIVE_CONTROL_BY_P107_RBL1_AND_P130_RBL2_IN_COMPLEX_WITH_HDAC1		16	0.3020927	1.4645401	0.085365854	0.1735958	1	6449	tags=69%, list=39%, signal=112%
WP_CELL_DIFFERENTIATION_EXPANDED_INDEX	WP_CELL_DIFFERENTIATION_EXPANDED_INDEX		20	0.26354846	1.4612777	0.0785124	0.1754455	1	1450	tags=35%, list=9%, signal=38%
KEGG_SYSTEMIC_LUPUS_ERYTHEMATOSUS	KEGG_SYSTEMIC_LUPUS_ERYTHEMATOSUS		72	0.14396617	1.4606993	0.08232932	0.17538065	1	4802	tags=43%, list=29%, signal=60%
KEGG_MEDICUS_REFERENCE_FANCONI_ANEMIA_PATHWAY	KEGG_MEDICUS_REFERENCE_FANCONI_ANEMIA_PATHWAY		19	0.27773997	1.4548286	0.100790516	0.17936976	1	8562	tags=79%, list=51%, signal=162%
KEGG_TYPE_I_DIABETES_MELLITUS	KEGG_TYPE_I_DIABETES_MELLITUS		24	0.24854782	1.4465274	0.088757396	0.18540342	1	4210	tags=50%, list=25%, signal=67%
WP_PKCGAMMA_CALCIUM_SIGNALING_IN_ATAXIA	WP_PKCGAMMA_CALCIUM_SIGNALING_IN_ATAXIA		21	0.26453918	1.4425877	0.08262712	0.18796241	1	3544	tags=48%, list=21%, signal=60%
WP_CANNABINOID_RECEPTOR_SIGNALING	WP_CANNABINOID_RECEPTOR_SIGNALING		26	0.23214445	1.4409227	0.0729783	0.18884447	1	3198	tags=42%, list=19%, signal=52%
REACTOME_MICRORNA_MIRNA_BIOGENESIS	REACTOME_MICRORNA_MIRNA_BIOGENESIS		24	0.2400518	1.4251739	0.09423077	0.20124589	1	10623	tags=88%, list=64%, signal=240%
WP_CIRCADIAN_RHYTHM_GENES	WP_CIRCADIAN_RHYTHM_GENES		178	0.09188153	1.4247332	0.10721248	0.20107049	1	1861	tags=20%, list=11%, signal=23%
REACTOME_TRAFFICKING_OF_AMPA_RECEPTORS	REACTOME_TRAFFICKING_OF_AMPA_RECEPTORS		31	0.21602969	1.4233307	0.09338521	0.20171408	1	2327	tags=35%, list=14%, signal=41%
BIOCARTA_G2_PATHWAY	BIOCARTA_G2_PATHWAY		24	0.2383551	1.4210529	0.09939148	0.20303462	1	5077	tags=54%, list=30%, signal=78%
REACTOME_BASE_EXCISION_REPAIR_AP_SITE_FORMATION	REACTOME_BASE_EXCISION_REPAIR_AP_SITE_FORMATION		42	0.18434148	1.4207851	0.097363085	0.2027192	1	11258	tags=86%, list=67%, signal=262%
WP_NUCLEOTIDE_EXCISION_REPAIR	WP_NUCLEOTIDE_EXCISION_REPAIR		44	0.17853563	1.420591	0.10743801	0.20232809	1	12604	tags=93%, list=75%, signal=377%
REACTOME_SIGNALING_BY_CYTOSOLIC_FGFR1_FUSION_MUTANTS	REACTOME_SIGNALING_BY_CYTOSOLIC_FGFR1_FUSION_MUTANTS		18	0.28134292	1.4169302	0.11478599	0.20491743	1	9235	tags=83%, list=55%, signal=186%
KEGG_MEDICUS_REFERENCE_CORE_NER_REACTION	KEGG_MEDICUS_REFERENCE_CORE_NER_REACTION		29	0.22054175	1.4101866	0.113131315	0.21014537	1	10157	tags=83%, list=61%, signal=210%
BIOCARTA_PDZS_PATHWAY	BIOCARTA_PDZS_PATHWAY		17	0.29268807	1.4100838	0.12015504	0.20967774	1	2979	tags=47%, list=18%, signal=57%
PID_AR_TF_PATHWAY	PID_AR_TF_PATHWAY		48	0.17055725	1.4094969	0.117529884	0.20963155	1	10394	tags=79%, list=62%, signal=209%
WP_BRAINDERIVED_NEUROTROPHIC_FACTOR_BDNF_SIGNALING	WP_BRAINDERIVED_NEUROTROPHIC_FACTOR_BDNF_SIGNALING		143	0.098813124	1.4049267	0.11281071	0.2131103	1	1869	tags=21%, list=11%, signal=23%
REACTOME_MECP2_REGULATES_NEURONAL_RECEPTORS_AND_CHANNELS	REACTOME_MECP2_REGULATES_NEURONAL_RECEPTORS_AND_CHANNELS		18	0.27790415	1.4031358	0.10526316	0.21414496	1	1860	tags=39%, list=11%, signal=44%
KEGG_OOCYTE_MEIOSIS	KEGG_OOCYTE_MEIOSIS		101	0.11791241	1.3930556	0.09393346	0.22247851	1	11285	tags=79%, list=67%, signal=242%
REACTOME_G_PROTEIN_MEDIATED_EVENTS	REACTOME_G_PROTEIN_MEDIATED_EVENTS		50	0.16502126	1.3874674	0.11919192	0.22693864	1	10626	tags=80%, list=64%, signal=219%
WP_SLEEP_REGULATION	WP_SLEEP_REGULATION		29	0.21581364	1.3841702	0.115384616	0.22942178	1	6776	tags=62%, list=41%, signal=104%
REACTOME_GLUCAGON_TYPE_LIGAND_RECEPTORS	REACTOME_GLUCAGON_TYPE_LIGAND_RECEPTORS		30	0.21529385	1.383262	0.13740458	0.22969723	1	1422	tags=30%, list=9%, signal=33%
WP_SREBF_AND_MIR33_IN_CHOLESTEROL_AND_LIPID_HOMEOSTASIS	WP_SREBF_AND_MIR33_IN_CHOLESTEROL_AND_LIPID_HOMEOSTASIS		16	0.29272163	1.3821583	0.100409836	0.23018295	1	3470	tags=50%, list=21%, signal=63%
REACTOME_REPLACEMENT_OF_PROTAMINES_BY_NUCLEOSOMES_IN_THE_MALE_PRONUCLEUS	REACTOME_REPLACEMENT_OF_PROTAMINES_BY_NUCLEOSOMES_IN_THE_MALE_PRONUCLEUS		25	0.22796023	1.3794796	0.11023622	0.23223934	1	8902	tags=76%, list=53%, signal=162%
KEGG_MEDICUS_REFERENCE_LESION_BYPASS_BY_TLS_AND_DSB_FORMATION	KEGG_MEDICUS_REFERENCE_LESION_BYPASS_BY_TLS_AND_DSB_FORMATION		15	0.29472512	1.3794379	0.10663984	0.23166248	1	9568	tags=87%, list=57%, signal=202%
PID_RAC1_REG_PATHWAY	PID_RAC1_REG_PATHWAY		38	0.1881583	1.3776655	0.12878788	0.23271716	1	4781	tags=47%, list=29%, signal=66%
WP_ATM_SIGNALING	WP_ATM_SIGNALING		40	0.18079785	1.3770592	0.10958904	0.23274735	1	9525	tags=75%, list=57%, signal=174%
KEGG_MEDICUS_VARIANT_MUTATION_CAUSED_ABERRANT_ABETA_TO_ANTEROGRADE_AXONAL_TRANSPORT	KEGG_MEDICUS_VARIANT_MUTATION_CAUSED_ABERRANT_ABETA_TO_ANTEROGRADE_AXONAL_TRANSPORT		19	0.25707993	1.376473	0.12224449	0.23269567	1	2746	tags=42%, list=16%, signal=50%
REACTOME_INWARDLY_RECTIFYING_K_CHANNELS	REACTOME_INWARDLY_RECTIFYING_K_CHANNELS		34	0.2016774	1.3751066	0.118236475	0.23338455	1	4011	tags=44%, list=24%, signal=58%
KEGG_NUCLEOTIDE_EXCISION_REPAIR	KEGG_NUCLEOTIDE_EXCISION_REPAIR		44	0.17853563	1.3749648	0.11198428	0.23291062	1	12604	tags=93%, list=75%, signal=377%
REACTOME_PKA_ACTIVATION_IN_GLUCAGON_SIGNALLING	REACTOME_PKA_ACTIVATION_IN_GLUCAGON_SIGNALLING		15	0.29896662	1.3686146	0.1244898	0.23830701	1	10612	tags=93%, list=63%, signal=255%
WP_OLIGODENDROCYTE_SPECIFICATION_AND_DIFFERENTIATION_LEADING_TO_MYELIN_COMPONENTS_FOR_CNS	WP_OLIGODENDROCYTE_SPECIFICATION_AND_DIFFERENTIATION_LEADING_TO_MYELIN_COMPONENTS_FOR_CNS		25	0.23070307	1.3589367	0.12280702	0.24704306	1	2167	tags=36%, list=13%, signal=41%
WP_RENINANGIOTENSINALDOSTERONE_SYSTEM_RAAS	WP_RENINANGIOTENSINALDOSTERONE_SYSTEM_RAAS		33	0.19895783	1.3580859	0.12934363	0.24731599	1	3773	tags=42%, list=23%, signal=55%
WP_FOXA2_PATHWAY	WP_FOXA2_PATHWAY		18	0.26066715	1.3559222	0.12941177	0.2487576	1	3077	tags=44%, list=18%, signal=54%
PID_CIRCADIAN_PATHWAY	PID_CIRCADIAN_PATHWAY		15	0.29110608	1.3461925	0.13211381	0.25788108	1	5169	tags=60%, list=31%, signal=87%
REACTOME_DUAL_INCISION_IN_GG_NER	REACTOME_DUAL_INCISION_IN_GG_NER		41	0.17348622	1.3438863	0.13279678	0.2596683	1	10157	tags=78%, list=61%, signal=198%
REACTOME_DEFECTIVE_B4GALT7_CAUSES_EDS_PROGEROID_TYPE	REACTOME_DEFECTIVE_B4GALT7_CAUSES_EDS_PROGEROID_TYPE		20	0.24464767	1.3429866	0.11740042	0.25991756	1	3438	tags=45%, list=21%, signal=57%
REACTOME_MATERNAL_TO_ZYGOTIC_TRANSITION_MZT	REACTOME_MATERNAL_TO_ZYGOTIC_TRANSITION_MZT		83	0.12655957	1.3428707	0.13609467	0.25935104	1	9579	tags=70%, list=57%, signal=163%
REACTOME_TRANSCRIPTIONAL_REGULATION_OF_GRANULOPOIESIS	REACTOME_TRANSCRIPTIONAL_REGULATION_OF_GRANULOPOIESIS		58	0.15248145	1.3411942	0.13432837	0.26041442	1	8991	tags=69%, list=54%, signal=149%
REACTOME_ACTIVATION_OF_SMO	REACTOME_ACTIVATION_OF_SMO		17	0.2683643	1.3387151	0.13786408	0.26219293	1	11255	tags=94%, list=67%, signal=288%
KEGG_MEDICUS_REFERENCE_ARL8_REGULATED_MICROTUBULE_PLUS_END_DIRECTED_TRANSPORT	KEGG_MEDICUS_REFERENCE_ARL8_REGULATED_MICROTUBULE_PLUS_END_DIRECTED_TRANSPORT		30	0.20448895	1.3385278	0.13052209	0.26172465	1	8849	tags=73%, list=53%, signal=155%
KEGG_MEDICUS_REFERENCE_ADRB3_UCP1_SIGNALING_PATHWAY	KEGG_MEDICUS_REFERENCE_ADRB3_UCP1_SIGNALING_PATHWAY		33	0.1938686	1.3328524	0.15175097	0.2670202	1	7912	tags=67%, list=47%, signal=126%
REACTOME_COOPERATION_OF_PDCL_PHLP1_AND_TRIC_CCT_IN_G_PROTEIN_BETA_FOLDING	REACTOME_COOPERATION_OF_PDCL_PHLP1_AND_TRIC_CCT_IN_G_PROTEIN_BETA_FOLDING		37	0.18411456	1.3316462	0.141527	0.26764992	1	11390	tags=86%, list=68%, signal=271%
REACTOME_DISEASES_OF_PROGRAMMED_CELL_DEATH	REACTOME_DISEASES_OF_PROGRAMMED_CELL_DEATH		72	0.13230604	1.3276852	0.13627255	0.2713191	1	6622	tags=53%, list=40%, signal=87%
BIOCARTA_NO1_PATHWAY	BIOCARTA_NO1_PATHWAY		24	0.22929019	1.3254963	0.15322581	0.27295893	1	3138	tags=42%, list=19%, signal=51%
REACTOME_BETA_CATENIN_PHOSPHORYLATION_CASCADE	REACTOME_BETA_CATENIN_PHOSPHORYLATION_CASCADE		17	0.26616716	1.3227562	0.15831663	0.2752414	1	10308	tags=88%, list=62%, signal=230%
WP_DNA_IRDOUBLE_STRAND_BREAKS_AND_CELLULAR_RESPONSE_VIA_ATM	WP_DNA_IRDOUBLE_STRAND_BREAKS_AND_CELLULAR_RESPONSE_VIA_ATM		54	0.1532241	1.3203621	0.13398059	0.27706268	1	10142	tags=76%, list=61%, signal=192%
WP_17P133_YWHAE_COPY_NUMBER_VARIATION	WP_17P133_YWHAE_COPY_NUMBER_VARIATION		21	0.24206683	1.3200797	0.14979757	0.2766598	1	10290	tags=86%, list=62%, signal=223%
WP_CARDIOMYOCYTE_SIGNALING_CONVERGING_ON_TITIN	WP_CARDIOMYOCYTE_SIGNALING_CONVERGING_ON_TITIN		30	0.2005831	1.3180132	0.14227642	0.27816975	1	2225	tags=33%, list=13%, signal=38%
REACTOME_RECOGNITION_AND_ASSOCIATION_OF_DNA_GLYCOSYLASE_WITH_SITE_CONTAINING_AN_AFFECTED_PURINE	REACTOME_RECOGNITION_AND_ASSOCIATION_OF_DNA_GLYCOSYLASE_WITH_SITE_CONTAINING_AN_AFFECTED_PURINE		35	0.19062799	1.3178275	0.14931238	0.27767724	1	10674	tags=83%, list=64%, signal=229%
REACTOME_MRNA_DECAY_BY_5_TO_3_EXORIBONUCLEASE	REACTOME_MRNA_DECAY_BY_5_TO_3_EXORIBONUCLEASE		15	0.2744195	1.3158299	0.17130621	0.27911398	1	12137	tags=100%, list=73%, signal=364%
WP_PRADERWILLI_AND_ANGELMAN_SYNDROME	WP_PRADERWILLI_AND_ANGELMAN_SYNDROME		88	0.11720499	1.314591	0.1592233	0.2797617	1	7551	tags=57%, list=45%, signal=103%
KEGG_MAPK_SIGNALING_PATHWAY	KEGG_MAPK_SIGNALING_PATHWAY		240	0.07413902	1.3131337	0.15524194	0.28067103	1	2679	tags=23%, list=16%, signal=27%
REACTOME_REGULATION_OF_GENE_EXPRESSION_IN_LATE_STAGE_BRANCHING_MORPHOGENESIS_PANCREATIC_BUD_PRECURSOR_CELLS	REACTOME_REGULATION_OF_GENE_EXPRESSION_IN_LATE_STAGE_BRANCHING_MORPHOGENESIS_PANCREATIC_BUD_PRECURSOR_CELLS		15	0.2782739	1.3069862	0.15927419	0.28665024	1	8728	tags=80%, list=52%, signal=167%
REACTOME_TGFBR3_EXPRESSION	REACTOME_TGFBR3_EXPRESSION		22	0.23364146	1.3041961	0.16179337	0.28902248	1	7499	tags=68%, list=45%, signal=123%
REACTOME_PRE_NOTCH_EXPRESSION_AND_PROCESSING	REACTOME_PRE_NOTCH_EXPRESSION_AND_PROCESSING		79	0.12644464	1.3028754	0.15717092	0.28975037	1	8902	tags=66%, list=53%, signal=140%
REACTOME_MATURATION_OF_SARS_COV_2_NUCLEOPROTEIN	REACTOME_MATURATION_OF_SARS_COV_2_NUCLEOPROTEIN		15	0.27825797	1.2963088	0.16981132	0.29637158	1	10958	tags=93%, list=66%, signal=270%
KEGG_MEDICUS_VARIANT_CYP11B1_CYP11B2_FUSION_TO_ACTH_CORTISOL_SIGNALING_PATHWAY	KEGG_MEDICUS_VARIANT_CYP11B1_CYP11B2_FUSION_TO_ACTH_CORTISOL_SIGNALING_PATHWAY		25	0.21464367	1.2948381	0.16890594	0.29736274	1	3773	tags=44%, list=23%, signal=57%
WP_MAMMALIAN_DISORDER_OF_SEXUAL_DEVELOPMENT	WP_MAMMALIAN_DISORDER_OF_SEXUAL_DEVELOPMENT		21	0.23075081	1.294727	0.15568863	0.29678947	1	3312	tags=43%, list=20%, signal=53%
KEGG_PROGESTERONE_MEDIATED_OOCYTE_MATURATION	KEGG_PROGESTERONE_MEDIATED_OOCYTE_MATURATION		81	0.12480916	1.2940124	0.17315175	0.29686683	1	4735	tags=41%, list=28%, signal=57%
WP_NEURAL_CREST_CELL_MIGRATION_IN_CANCER	WP_NEURAL_CREST_CELL_MIGRATION_IN_CANCER		40	0.17040251	1.2925746	0.14989734	0.29779562	1	1755	tags=28%, list=10%, signal=31%
REACTOME_GABA_B_RECEPTOR_ACTIVATION	REACTOME_GABA_B_RECEPTOR_ACTIVATION		42	0.17113283	1.2918022	0.16935484	0.2979243	1	8293	tags=67%, list=50%, signal=132%
PID_AURORA_A_PATHWAY	PID_AURORA_A_PATHWAY		31	0.1930343	1.2917997	0.16819012	0.2972214	1	6487	tags=58%, list=39%, signal=95%
KEGG_MEDICUS_REFERENCE_KINETOCHORE_FIBER_ORGANIZATION	KEGG_MEDICUS_REFERENCE_KINETOCHORE_FIBER_ORGANIZATION		18	0.25414214	1.2885406	0.171875	0.3001102	1	3186	tags=44%, list=19%, signal=55%
WP_TCA_CYCLE_AKA_KREBS_OR_CITRIC_ACID_CYCLE	WP_TCA_CYCLE_AKA_KREBS_OR_CITRIC_ACID_CYCLE		18	0.24866809	1.2873719	0.17034069	0.30070305	1	12568	tags=100%, list=75%, signal=402%
REACTOME_COPI_DEPENDENT_GOLGI_TO_ER_RETROGRADE_TRAFFIC	REACTOME_COPI_DEPENDENT_GOLGI_TO_ER_RETROGRADE_TRAFFIC		90	0.118936926	1.2865759	0.17054264	0.3008985	1	2666	tags=28%, list=16%, signal=33%
REACTOME_GLUCAGON_SIGNALING_IN_METABOLIC_REGULATION	REACTOME_GLUCAGON_SIGNALING_IN_METABOLIC_REGULATION		30	0.19905554	1.2861333	0.194	0.30066976	1	10612	tags=83%, list=63%, signal=228%
REACTOME_TRANSCRIPTION_OF_E2F_TARGETS_UNDER_NEGATIVE_CONTROL_BY_DREAM_COMPLEX	REACTOME_TRANSCRIPTION_OF_E2F_TARGETS_UNDER_NEGATIVE_CONTROL_BY_DREAM_COMPLEX		19	0.2461623	1.2829515	0.18613862	0.30361977	1	6449	tags=63%, list=39%, signal=103%
REACTOME_NCAM_SIGNALING_FOR_NEURITE_OUT_GROWTH	REACTOME_NCAM_SIGNALING_FOR_NEURITE_OUT_GROWTH		61	0.14122346	1.282485	0.18674698	0.3034005	1	1484	tags=23%, list=9%, signal=25%
WP_PYRIMIDINE_METABOLISM_AND_RELATED_DISEASES	WP_PYRIMIDINE_METABOLISM_AND_RELATED_DISEASES		17	0.26264605	1.2810625	0.2	0.30423716	1	6432	tags=65%, list=38%, signal=105%
BIOCARTA_RACC_PATHWAY	BIOCARTA_RACC_PATHWAY		15	0.27329424	1.2807785	0.16867469	0.30384508	1	2122	tags=40%, list=13%, signal=46%
REACTOME_SYNTHESIS_OF_IP3_AND_IP4_IN_THE_CYTOSOL	REACTOME_SYNTHESIS_OF_IP3_AND_IP4_IN_THE_CYTOSOL		24	0.2156242	1.2794197	0.17580341	0.304696	1	4063	tags=46%, list=24%, signal=60%
REACTOME_MRNA_DECAY_BY_3_TO_5_EXORIBONUCLEASE	REACTOME_MRNA_DECAY_BY_3_TO_5_EXORIBONUCLEASE		16	0.26378167	1.2725676	0.14403293	0.311919	1	12315	tags=100%, list=74%, signal=379%
REACTOME_TRANSCRIPTIONAL_REGULATION_BY_RUNX1	REACTOME_TRANSCRIPTIONAL_REGULATION_BY_RUNX1		191	0.07872373	1.2717109	0.17154811	0.3122028	1	12969	tags=85%, list=78%, signal=376%
WP_SILDENAFIL_TREATMENT	WP_SILDENAFIL_TREATMENT		23	0.22012758	1.270719	0.1632653	0.3126553	1	5775	tags=57%, list=35%, signal=86%
WP_THERMOGENESIS	WP_THERMOGENESIS		100	0.108888276	1.2657416	0.18	0.31765807	1	4042	tags=35%, list=24%, signal=46%
REACTOME_EGR2_AND_SOX10_MEDIATED_INITIATION_OF_SCHWANN_CELL_MYELINATION	REACTOME_EGR2_AND_SOX10_MEDIATED_INITIATION_OF_SCHWANN_CELL_MYELINATION		28	0.19958074	1.26134	0.18410042	0.32202426	1	6223	tags=57%, list=37%, signal=91%
REACTOME_INTERLEUKIN_7_SIGNALING	REACTOME_INTERLEUKIN_7_SIGNALING		24	0.21631785	1.2588094	0.17816092	0.3243885	1	5445	tags=54%, list=33%, signal=80%
KEGG_MEDICUS_REFERENCE_DYNEIN_RECRUITMENT_TO_THE_KINETOCHORE	KEGG_MEDICUS_REFERENCE_DYNEIN_RECRUITMENT_TO_THE_KINETOCHORE		30	0.18569665	1.256712	0.1870229	0.32616925	1	10835	tags=83%, list=65%, signal=236%
REACTOME_SIGNALING_BY_NUCLEAR_RECEPTORS	REACTOME_SIGNALING_BY_NUCLEAR_RECEPTORS		247	0.06914095	1.2554901	0.18737271	0.3268201	1	10505	tags=70%, list=63%, signal=185%
PID_TELOMERASE_PATHWAY	PID_TELOMERASE_PATHWAY		64	0.13349858	1.2546941	0.19685039	0.327042	1	10056	tags=73%, list=60%, signal=184%
REACTOME_TP53_REGULATES_TRANSCRIPTION_OF_CELL_CYCLE_GENES	REACTOME_TP53_REGULATES_TRANSCRIPTION_OF_CELL_CYCLE_GENES		49	0.15007967	1.2539945	0.17979798	0.3271512	1	3981	tags=39%, list=24%, signal=51%
KEGG_MEDICUS_REFERENCE_CD80_CD86_CTLA4_PP2A_SIGNALING_PATHWAY	KEGG_MEDICUS_REFERENCE_CD80_CD86_CTLA4_PP2A_SIGNALING_PATHWAY		20	0.23393402	1.2471924	0.19472617	0.33462232	1	9470	tags=80%, list=57%, signal=184%
REACTOME_ION_TRANSPORT_BY_P_TYPE_ATPASES	REACTOME_ION_TRANSPORT_BY_P_TYPE_ATPASES		49	0.15126202	1.246137	0.19526628	0.33515573	1	1231	tags=22%, list=7%, signal=24%
REACTOME_HSP90_CHAPERONE_CYCLE_FOR_STEROID_HORMONE_RECEPTORS_SHR_IN_THE_PRESENCE_OF_LIGAND	REACTOME_HSP90_CHAPERONE_CYCLE_FOR_STEROID_HORMONE_RECEPTORS_SHR_IN_THE_PRESENCE_OF_LIGAND		48	0.14983137	1.2411741	0.18003914	0.34068373	1	11088	tags=81%, list=66%, signal=240%
REACTOME_PROTEIN_UBIQUITINATION	REACTOME_PROTEIN_UBIQUITINATION		73	0.12611623	1.23664	0.22857143	0.34557787	1	14164	tags=97%, list=85%, signal=633%
KEGG_MEDICUS_REFERENCE_MICROTUBULE_RHOA_SIGNALING_PATHWAY	KEGG_MEDICUS_REFERENCE_MICROTUBULE_RHOA_SIGNALING_PATHWAY		16	0.25111106	1.2349966	0.20245399	0.34687456	1	3120	tags=44%, list=19%, signal=54%
KEGG_MEDICUS_REFERENCE_TELOMERE_ELONGATION	KEGG_MEDICUS_REFERENCE_TELOMERE_ELONGATION		18	0.24573483	1.2306422	0.21230158	0.3517763	1	12617	tags=100%, list=75%, signal=407%
WP_FRAGILE_X_SYNDROME	WP_FRAGILE_X_SYNDROME		119	0.094442174	1.228361	0.18627451	0.35397005	1	3771	tags=32%, list=23%, signal=41%
WP_MALE_INFERTILITY	WP_MALE_INFERTILITY		106	0.09971491	1.2268118	0.204	0.35515773	1	9070	tags=64%, list=54%, signal=139%
KEGG_MEDICUS_REFERENCE_WNT_SIGNALING_MODULATION_WNT_ACYLATION	KEGG_MEDICUS_REFERENCE_WNT_SIGNALING_MODULATION_WNT_ACYLATION		16	0.25947583	1.2262888	0.1902834	0.35501647	1	7161	tags=69%, list=43%, signal=120%
KEGG_MEDICUS_REFERENCE_ACTIVATION_OF_PRC2.2_BY_UBIQUITINATION_OF_H2AK119	KEGG_MEDICUS_REFERENCE_ACTIVATION_OF_PRC2.2_BY_UBIQUITINATION_OF_H2AK119		20	0.22876729	1.2239151	0.22664016	0.35728544	1	7884	tags=70%, list=47%, signal=132%
BIOCARTA_CARM_ER_PATHWAY	BIOCARTA_CARM_ER_PATHWAY		26	0.20364556	1.2157928	0.21206225	0.36704153	1	7533	tags=65%, list=45%, signal=119%
KEGG_MEDICUS_REFERENCE_ACTH_CORTISOL_SIGNALING_PATHWAY	KEGG_MEDICUS_REFERENCE_ACTH_CORTISOL_SIGNALING_PATHWAY		26	0.19770712	1.2117692	0.23481782	0.3714312	1	3773	tags=42%, list=23%, signal=55%
WP_SPLICING_FACTOR_NOVA_REGULATED_SYNAPTIC_PROTEINS	WP_SPLICING_FACTOR_NOVA_REGULATED_SYNAPTIC_PROTEINS		40	0.16287689	1.2102232	0.22379032	0.37267148	1	4389	tags=43%, list=26%, signal=57%
REACTOME_CD28_CO_STIMULATION	REACTOME_CD28_CO_STIMULATION		29	0.1877569	1.1985968	0.24637681	0.38754067	1	9551	tags=76%, list=57%, signal=177%
REACTOME_TERMINATION_OF_TRANSLESION_DNA_SYNTHESIS	REACTOME_TERMINATION_OF_TRANSLESION_DNA_SYNTHESIS		32	0.18041535	1.1931624	0.22594142	0.39386404	1	4304	tags=44%, list=26%, signal=59%
REACTOME_MYOGENESIS	REACTOME_MYOGENESIS		27	0.18928686	1.1915826	0.22535211	0.39530426	1	2413	tags=33%, list=14%, signal=39%
WP_KCNQ2RELATED_EPILEPSIES	WP_KCNQ2RELATED_EPILEPSIES		18	0.23390204	1.1908685	0.23153692	0.39546695	1	1666	tags=33%, list=10%, signal=37%
REACTOME_REGULATION_OF_MECP2_EXPRESSION_AND_ACTIVITY	REACTOME_REGULATION_OF_MECP2_EXPRESSION_AND_ACTIVITY		30	0.18314467	1.1895478	0.23347108	0.396401	1	7533	tags=63%, list=45%, signal=115%
WP_TCA_CYCLE_AND_DEFICIENCY_OF_PYRUVATE_DEHYDROGENASE_COMPLEX_PDHC	WP_TCA_CYCLE_AND_DEFICIENCY_OF_PYRUVATE_DEHYDROGENASE_COMPLEX_PDHC		15	0.25610492	1.1876295	0.2641129	0.39825055	1	12443	tags=100%, list=74%, signal=390%
REACTOME_DISASSEMBLY_OF_THE_DESTRUCTION_COMPLEX_AND_RECRUITMENT_OF_AXIN_TO_THE_MEMBRANE	REACTOME_DISASSEMBLY_OF_THE_DESTRUCTION_COMPLEX_AND_RECRUITMENT_OF_AXIN_TO_THE_MEMBRANE		30	0.17659104	1.1865448	0.24643585	0.3988941	1	10987	tags=83%, list=66%, signal=243%
REACTOME_ADRENALINE_NORADRENALINE_INHIBITS_INSULIN_SECRETION	REACTOME_ADRENALINE_NORADRENALINE_INHIBITS_INSULIN_SECRETION		28	0.1829141	1.1860029	0.23371647	0.3988153	1	8293	tags=68%, list=50%, signal=134%
WP_NEPHROGENESIS	WP_NEPHROGENESIS		16	0.24846621	1.1853683	0.2312253	0.39884228	1	2119	tags=38%, list=13%, signal=43%
REACTOME_OTHER_SEMAPHORIN_INTERACTIONS	REACTOME_OTHER_SEMAPHORIN_INTERACTIONS		18	0.23450398	1.1829529	0.24509804	0.40129745	1	2585	tags=39%, list=15%, signal=46%
REACTOME_G_ALPHA_Z_SIGNALLING_EVENTS	REACTOME_G_ALPHA_Z_SIGNALLING_EVENTS		46	0.1464605	1.1826862	0.22869022	0.40077174	1	1919	tags=26%, list=11%, signal=29%
KEGG_MEDICUS_REFERENCE_DNA_END_RESECTION_AND_RPA_LOADING	KEGG_MEDICUS_REFERENCE_DNA_END_RESECTION_AND_RPA_LOADING		18	0.23008415	1.1814009	0.25360826	0.40172538	1	5446	tags=56%, list=33%, signal=82%
KEGG_MEDICUS_VARIANT_MUTATION_ACTIVATED_GNAS_TO_ACTH_CORTISOL_SIGNALING_PATHWAY	KEGG_MEDICUS_VARIANT_MUTATION_ACTIVATED_GNAS_TO_ACTH_CORTISOL_SIGNALING_PATHWAY		26	0.19770712	1.1809945	0.24561404	0.4014267	1	3773	tags=42%, list=23%, signal=55%
WP_GDNFRET_SIGNALING_AXIS	WP_GDNFRET_SIGNALING_AXIS		22	0.2103358	1.1805497	0.22851562	0.4011586	1	1047	tags=27%, list=6%, signal=29%
WP_10Q22Q23_COPY_NUMBER_VARIATION	WP_10Q22Q23_COPY_NUMBER_VARIATION		50	0.1399616	1.1776576	0.26589596	0.40412664	1	5358	tags=46%, list=32%, signal=67%
REACTOME_VASOPRESSIN_REGULATES_RENAL_WATER_HOMEOSTASIS_VIA_AQUAPORINS	REACTOME_VASOPRESSIN_REGULATES_RENAL_WATER_HOMEOSTASIS_VIA_AQUAPORINS		38	0.16131416	1.1754336	0.25048545	0.4064113	1	11390	tags=84%, list=68%, signal=263%
KEGG_MEDICUS_REFERENCE_PP2A_AKT_SIGNALING_PATHWAY	KEGG_MEDICUS_REFERENCE_PP2A_AKT_SIGNALING_PATHWAY		19	0.22338174	1.1743191	0.2559524	0.40715194	1	9470	tags=79%, list=57%, signal=182%
REACTOME_TRANSLESION_SYNTHESIS_BY_POLK	REACTOME_TRANSLESION_SYNTHESIS_BY_POLK		17	0.23600186	1.1723998	0.24905661	0.4089011	1	3926	tags=47%, list=23%, signal=61%
KEGG_MEDICUS_REFERENCE_DISASSEMBLY_OF_MCC	KEGG_MEDICUS_REFERENCE_DISASSEMBLY_OF_MCC		17	0.23438217	1.1700364	0.2723658	0.41139284	1	10839	tags=88%, list=65%, signal=251%
REACTOME_UPTAKE_AND_ACTIONS_OF_BACTERIAL_TOXINS	REACTOME_UPTAKE_AND_ACTIONS_OF_BACTERIAL_TOXINS		27	0.18722826	1.1694933	0.27613413	0.41126996	1	1828	tags=30%, list=11%, signal=33%
REACTOME_SIGNALING_BY_CTNNB1_PHOSPHO_SITE_MUTANTS	REACTOME_SIGNALING_BY_CTNNB1_PHOSPHO_SITE_MUTANTS		15	0.25043496	1.166307	0.26732674	0.41487813	1	10308	tags=87%, list=62%, signal=226%
REACTOME_A_TETRASACCHARIDE_LINKER_SEQUENCE_IS_REQUIRED_FOR_GAG_SYNTHESIS	REACTOME_A_TETRASACCHARIDE_LINKER_SEQUENCE_IS_REQUIRED_FOR_GAG_SYNTHESIS		26	0.19358845	1.1652917	0.25840336	0.41543737	1	1269	tags=27%, list=8%, signal=29%
REACTOME_APC_CDC20_MEDIATED_DEGRADATION_OF_NEK2A	REACTOME_APC_CDC20_MEDIATED_DEGRADATION_OF_NEK2A		26	0.1900342	1.162756	0.24224806	0.41814098	1	13549	tags=100%, list=81%, signal=526%
PID_HNF3B_PATHWAY	PID_HNF3B_PATHWAY		33	0.17144181	1.1619493	0.25366876	0.41838065	1	4739	tags=45%, list=28%, signal=63%
KEGG_MEDICUS_REFERENCE_SPINDLE_ASSEMBLY_CHECKPOINT_SIGNALING	KEGG_MEDICUS_REFERENCE_SPINDLE_ASSEMBLY_CHECKPOINT_SIGNALING		20	0.21804465	1.1610812	0.25933203	0.41880697	1	13080	tags=100%, list=78%, signal=458%
WP_MYOMETRIAL_RELAXATION_AND_CONTRACTION_PATHWAYS	WP_MYOMETRIAL_RELAXATION_AND_CONTRACTION_PATHWAYS		144	0.08293247	1.1604782	0.25865582	0.41877788	1	3850	tags=31%, list=23%, signal=40%
WP_OXIDATION_BY_CYTOCHROME_P450	WP_OXIDATION_BY_CYTOCHROME_P450		36	0.15963358	1.1591363	0.25208333	0.4197741	1	2445	tags=31%, list=15%, signal=36%
REACTOME_ESR_MEDIATED_SIGNALING	REACTOME_ESR_MEDIATED_SIGNALING		186	0.07189026	1.1577748	0.26760563	0.42084154	1	9779	tags=66%, list=58%, signal=156%
WP_NAD_METABOLISM	WP_NAD_METABOLISM		16	0.24351695	1.1574464	0.28024194	0.4204195	1	9518	tags=81%, list=57%, signal=188%
KEGG_STEROID_BIOSYNTHESIS	KEGG_STEROID_BIOSYNTHESIS		16	0.24587749	1.151849	0.27967808	0.42750537	1	6343	tags=63%, list=38%, signal=101%
KEGG_LINOLEIC_ACID_METABOLISM	KEGG_LINOLEIC_ACID_METABOLISM		16	0.23930092	1.1512157	0.288	0.4274864	1	12724	tags=100%, list=76%, signal=418%
REACTOME_ADP_SIGNALLING_THROUGH_P2Y_PURINOCEPTOR_12	REACTOME_ADP_SIGNALLING_THROUGH_P2Y_PURINOCEPTOR_12		20	0.2071035	1.1508915	0.28225806	0.4270623	1	9082	tags=75%, list=54%, signal=164%
WP_15Q25_COPY_NUMBER_VARIATION	WP_15Q25_COPY_NUMBER_VARIATION		43	0.14845239	1.1500692	0.2813765	0.42737308	1	13468	tags=95%, list=81%, signal=489%
WP_4P163_COPY_NUMBER_VARIATION	WP_4P163_COPY_NUMBER_VARIATION		30	0.174085	1.1433868	0.28320312	0.43597695	1	13816	tags=100%, list=83%, signal=574%
WP_COMMON_PATHWAYS_UNDERLYING_DRUG_ADDICTION	WP_COMMON_PATHWAYS_UNDERLYING_DRUG_ADDICTION		40	0.15217587	1.1422813	0.2848837	0.43666917	1	1641	tags=25%, list=10%, signal=28%
REACTOME_EPHRIN_SIGNALING	REACTOME_EPHRIN_SIGNALING		19	0.21405527	1.1394266	0.31368423	0.44008937	1	5225	tags=53%, list=31%, signal=76%
KEGG_BIOSYNTHESIS_OF_UNSATURATED_FATTY_ACIDS	KEGG_BIOSYNTHESIS_OF_UNSATURATED_FATTY_ACIDS		22	0.19953898	1.135902	0.2969697	0.4443475	1	5028	tags=50%, list=30%, signal=71%
REACTOME_PHOSPHORYLATION_OF_THE_APC_C	REACTOME_PHOSPHORYLATION_OF_THE_APC_C		20	0.20924385	1.1357837	0.2868217	0.44360784	1	13227	tags=100%, list=79%, signal=478%
REACTOME_TP53_REGULATES_TRANSCRIPTION_OF_GENES_INVOLVED_IN_G2_CELL_CYCLE_ARREST	REACTOME_TP53_REGULATES_TRANSCRIPTION_OF_GENES_INVOLVED_IN_G2_CELL_CYCLE_ARREST		18	0.22565767	1.1352401	0.28601253	0.44345084	1	6449	tags=61%, list=39%, signal=99%
PID_LPA4_PATHWAY	PID_LPA4_PATHWAY		15	0.24502835	1.1320615	0.29224652	0.44735417	1	4824	tags=53%, list=29%, signal=75%
REACTOME_SENSORY_PERCEPTION_OF_TASTE	REACTOME_SENSORY_PERCEPTION_OF_TASTE		25	0.19500059	1.1301212	0.2990291	0.44936246	1	4101	tags=44%, list=25%, signal=58%
REACTOME_INHIBITION_OF_THE_PROTEOLYTIC_ACTIVITY_OF_APC_C_REQUIRED_FOR_THE_ONSET_OF_ANAPHASE_BY_MITOTIC_SPINDLE_CHECKPOINT_COMPONENTS	REACTOME_INHIBITION_OF_THE_PROTEOLYTIC_ACTIVITY_OF_APC_C_REQUIRED_FOR_THE_ONSET_OF_ANAPHASE_BY_MITOTIC_SPINDLE_CHECKPOINT_COMPONENTS		21	0.2092564	1.1274642	0.2877551	0.45231733	1	13227	tags=100%, list=79%, signal=478%
BIOCARTA_CELLCYCLE_PATHWAY	BIOCARTA_CELLCYCLE_PATHWAY		23	0.19951315	1.1243293	0.3327032	0.45590773	1	3938	tags=43%, list=24%, signal=57%
REACTOME_EFFECTS_OF_PIP2_HYDROLYSIS	REACTOME_EFFECTS_OF_PIP2_HYDROLYSIS		26	0.18752564	1.1227742	0.31906614	0.45731348	1	3943	tags=42%, list=24%, signal=55%
KEGG_PROPANOATE_METABOLISM	KEGG_PROPANOATE_METABOLISM		29	0.17092243	1.1190202	0.29637095	0.46209157	1	11562	tags=86%, list=69%, signal=279%
REACTOME_SIGNALING_BY_NTRK2_TRKB	REACTOME_SIGNALING_BY_NTRK2_TRKB		25	0.18596718	1.1146264	0.3141264	0.4678532	1	2914	tags=36%, list=17%, signal=44%
REACTOME_APC_C_CDC20_MEDIATED_DEGRADATION_OF_CYCLIN_B	REACTOME_APC_C_CDC20_MEDIATED_DEGRADATION_OF_CYCLIN_B		24	0.19001138	1.1144022	0.3026585	0.46726218	1	13549	tags=100%, list=81%, signal=526%
REACTOME_POST_CHAPERONIN_TUBULIN_FOLDING_PATHWAY	REACTOME_POST_CHAPERONIN_TUBULIN_FOLDING_PATHWAY		17	0.22711462	1.1081139	0.34273317	0.4757263	1	8993	tags=76%, list=54%, signal=165%
BIOCARTA_WNT_PATHWAY	BIOCARTA_WNT_PATHWAY		24	0.19139121	1.1080515	0.3319672	0.47487894	1	10042	tags=79%, list=60%, signal=198%
WP_MITOCHONDRIAL_GENE_EXPRESSION	WP_MITOCHONDRIAL_GENE_EXPRESSION		19	0.21037194	1.1077539	0.30919766	0.47435915	1	7927	tags=68%, list=47%, signal=130%
WP_TAR_SYNDROME	WP_TAR_SYNDROME		55	0.12507361	1.1036494	0.33333334	0.47954652	1	13117	tags=91%, list=78%, signal=420%
WP_INTERACTOME_OF_POLYCOMB_REPRESSIVE_COMPLEX_2_PRC2	WP_INTERACTOME_OF_POLYCOMB_REPRESSIVE_COMPLEX_2_PRC2		16	0.22556041	1.1023096	0.3195021	0.48075247	1	9818	tags=81%, list=59%, signal=197%
REACTOME_E3_UBIQUITIN_LIGASES_UBIQUITINATE_TARGET_PROTEINS	REACTOME_E3_UBIQUITIN_LIGASES_UBIQUITINATE_TARGET_PROTEINS		53	0.12759107	1.1022336	0.3146718	0.4799239	1	13964	tags=96%, list=84%, signal=581%
REACTOME_GLUCAGON_LIKE_PEPTIDE_1_GLP1_REGULATES_INSULIN_SECRETION	REACTOME_GLUCAGON_LIKE_PEPTIDE_1_GLP1_REGULATES_INSULIN_SECRETION		39	0.14762339	1.0966103	0.33996025	0.48763087	1	1824	tags=26%, list=11%, signal=29%
PID_CXCR3_PATHWAY	PID_CXCR3_PATHWAY		37	0.14940995	1.0940201	0.34232366	0.4908438	1	13325	tags=95%, list=80%, signal=465%
REACTOME_FGFR1_MUTANT_RECEPTOR_ACTIVATION	REACTOME_FGFR1_MUTANT_RECEPTOR_ACTIVATION		26	0.17875394	1.0937387	0.32426777	0.4902933	1	9235	tags=73%, list=55%, signal=163%
WP_COVID19_STRUCTURAL_COVERAGE_MAP	WP_COVID19_STRUCTURAL_COVERAGE_MAP		25	0.18639357	1.0916942	0.32115385	0.49239743	1	10265	tags=80%, list=61%, signal=207%
REACTOME_REGULATION_OF_PTEN_GENE_TRANSCRIPTION	REACTOME_REGULATION_OF_PTEN_GENE_TRANSCRIPTION		61	0.11920019	1.0895623	0.3444882	0.494657	1	13091	tags=90%, list=78%, signal=414%
KEGG_MEDICUS_VARIANT_AMPLIFIED_MYC_TO_P27_CELL_CYCLE_G1_S	KEGG_MEDICUS_VARIANT_AMPLIFIED_MYC_TO_P27_CELL_CYCLE_G1_S		15	0.23318973	1.0885557	0.326	0.4953068	1	11711	tags=93%, list=70%, signal=311%
REACTOME_SIGNALING_BY_FGFR_IN_DISEASE	REACTOME_SIGNALING_BY_FGFR_IN_DISEASE		56	0.123650044	1.0883567	0.31835938	0.49463987	1	13168	tags=91%, list=79%, signal=427%
REACTOME_GAP_JUNCTION_ASSEMBLY	REACTOME_GAP_JUNCTION_ASSEMBLY		21	0.19827965	1.0860311	0.32539684	0.49721178	1	3058	tags=38%, list=18%, signal=47%
REACTOME_FORMATION_OF_THE_NEPHRIC_DUCT	REACTOME_FORMATION_OF_THE_NEPHRIC_DUCT		16	0.2294809	1.0827689	0.354	0.50132763	1	1391	tags=31%, list=8%, signal=34%
REACTOME_CONVERSION_FROM_APC_C_CDC20_TO_APC_C_CDH1_IN_LATE_ANAPHASE	REACTOME_CONVERSION_FROM_APC_C_CDC20_TO_APC_C_CDH1_IN_LATE_ANAPHASE		20	0.20924385	1.0812174	0.35234216	0.50276303	1	13227	tags=100%, list=79%, signal=478%
REACTOME_SEMAPHORIN_INTERACTIONS	REACTOME_SEMAPHORIN_INTERACTIONS		63	0.115639605	1.0789696	0.35208333	0.50522363	1	2585	tags=27%, list=15%, signal=32%
REACTOME_CTLA4_INHIBITORY_SIGNALING	REACTOME_CTLA4_INHIBITORY_SIGNALING		18	0.2136985	1.0778596	0.3574297	0.505964	1	10365	tags=83%, list=62%, signal=219%
REACTOME_ION_CHANNEL_TRANSPORT	REACTOME_ION_CHANNEL_TRANSPORT		157	0.07349448	1.0700653	0.33984375	0.5173718	1	2190	tags=20%, list=13%, signal=23%
REACTOME_ABERRANT_REGULATION_OF_MITOTIC_G1_S_TRANSITION_IN_CANCER_DUE_TO_RB1_DEFECTS	REACTOME_ABERRANT_REGULATION_OF_MITOTIC_G1_S_TRANSITION_IN_CANCER_DUE_TO_RB1_DEFECTS		17	0.2132309	1.069149	0.3574297	0.5178132	1	2339	tags=35%, list=14%, signal=41%
REACTOME_CD28_DEPENDENT_PI3K_AKT_SIGNALING	REACTOME_CD28_DEPENDENT_PI3K_AKT_SIGNALING		18	0.20681101	1.0689789	0.3463035	0.51710385	1	9551	tags=78%, list=57%, signal=181%
REACTOME_NR1H2_AND_NR1H3_MEDIATED_SIGNALING	REACTOME_NR1H2_AND_NR1H3_MEDIATED_SIGNALING		37	0.14439684	1.0662783	0.35091278	0.52041066	1	7533	tags=59%, list=45%, signal=108%
KEGG_MEDICUS_REFERENCE_VGCC_CA2_APOPTOTIC_PATHWAY	KEGG_MEDICUS_REFERENCE_VGCC_CA2_APOPTOTIC_PATHWAY		21	0.19440787	1.0650821	0.3752418	0.5213058	1	1530	tags=29%, list=9%, signal=31%
BIOCARTA_STATHMIN_PATHWAY	BIOCARTA_STATHMIN_PATHWAY		15	0.23133032	1.0637757	0.36726546	0.52233833	1	3938	tags=47%, list=24%, signal=61%
REACTOME_REGULATION_OF_MITF_M_DEPENDENT_GENES_INVOLVED_IN_PIGMENTATION	REACTOME_REGULATION_OF_MITF_M_DEPENDENT_GENES_INVOLVED_IN_PIGMENTATION		41	0.14269504	1.0614161	0.38105264	0.5252536	1	6184	tags=51%, list=37%, signal=81%
REACTOME_RAS_ACTIVATION_UPON_CA2_INFLUX_THROUGH_NMDA_RECEPTOR	REACTOME_RAS_ACTIVATION_UPON_CA2_INFLUX_THROUGH_NMDA_RECEPTOR		20	0.19368976	1.0605617	0.37747034	0.52565897	1	3453	tags=40%, list=21%, signal=50%
REACTOME_DARPP_32_EVENTS	REACTOME_DARPP_32_EVENTS		22	0.18756093	1.0581182	0.37751004	0.52877426	1	10549	tags=82%, list=63%, signal=221%
KEGG_MEDICUS_VARIANT_MLL_AF4_FUSION_TO_TRANSCRIPTIONAL_ACTIVATION	KEGG_MEDICUS_VARIANT_MLL_AF4_FUSION_TO_TRANSCRIPTIONAL_ACTIVATION		24	0.18371859	1.057378	0.36891386	0.5289616	1	3899	tags=42%, list=23%, signal=54%
REACTOME_SIGNALING_BY_KIT_IN_DISEASE	REACTOME_SIGNALING_BY_KIT_IN_DISEASE		19	0.20241924	1.0558411	0.36907217	0.5304063	1	8940	tags=74%, list=53%, signal=158%
KEGG_LONG_TERM_DEPRESSION	KEGG_LONG_TERM_DEPRESSION		62	0.11541246	1.0557897	0.36210525	0.5294902	1	2122	tags=24%, list=13%, signal=28%
KEGG_MEDICUS_REFERENCE_CRHR_PKA_ACTH_SIGNALING_PATHWAY	KEGG_MEDICUS_REFERENCE_CRHR_PKA_ACTH_SIGNALING_PATHWAY		24	0.1866529	1.0542078	0.38336715	0.5310359	1	3850	tags=42%, list=23%, signal=54%
WP_CHOLESTEROL_METABOLISM	WP_CHOLESTEROL_METABOLISM		57	0.11850159	1.0541548	0.36603773	0.5301299	1	3305	tags=32%, list=20%, signal=39%
REACTOME_ACTIVATION_OF_AMPK_DOWNSTREAM_OF_NMDARS	REACTOME_ACTIVATION_OF_AMPK_DOWNSTREAM_OF_NMDARS		20	0.19567443	1.0516266	0.37125748	0.53316504	1	4256	tags=45%, list=25%, signal=60%
REACTOME_COSTIMULATION_BY_THE_CD28_FAMILY	REACTOME_COSTIMULATION_BY_THE_CD28_FAMILY		55	0.120114736	1.0502496	0.39049587	0.5344916	1	9551	tags=69%, list=57%, signal=161%
KEGG_MEDICUS_REFERENCE_CX3CR1_GNAI_AC_PKA_SIGNALING_PATHWAY	KEGG_MEDICUS_REFERENCE_CX3CR1_GNAI_AC_PKA_SIGNALING_PATHWAY		15	0.23224008	1.0498047	0.34917355	0.5342191	1	10612	tags=87%, list=63%, signal=237%
REACTOME_CDC42_GTPASE_CYCLE	REACTOME_CDC42_GTPASE_CYCLE		153	0.07275335	1.0480608	0.38866398	0.53612137	1	2619	tags=23%, list=16%, signal=27%
REACTOME_PIWI_INTERACTING_RNA_PIRNA_BIOGENESIS	REACTOME_PIWI_INTERACTING_RNA_PIRNA_BIOGENESIS		25	0.17350341	1.045294	0.3616601	0.5395954	1	12487	tags=92%, list=75%, signal=363%
REACTOME_TRANSCRIPTIONAL_REGULATION_OF_BROWN_AND_BEIGE_ADIPOCYTE_DIFFERENTIATION	REACTOME_TRANSCRIPTIONAL_REGULATION_OF_BROWN_AND_BEIGE_ADIPOCYTE_DIFFERENTIATION		29	0.16216439	1.0449634	0.3841584	0.5390974	1	5365	tags=48%, list=32%, signal=71%
REACTOME_G_ALPHA_12_13_SIGNALLING_EVENTS	REACTOME_G_ALPHA_12_13_SIGNALLING_EVENTS		78	0.09834015	1.0411303	0.39763778	0.54424214	1	9082	tags=64%, list=54%, signal=140%
WP_MET_IN_TYPE_1_PAPILLARY_RENAL_CELL_CARCINOMA	WP_MET_IN_TYPE_1_PAPILLARY_RENAL_CELL_CARCINOMA		57	0.11580886	1.0406344	0.40836653	0.54399574	1	13325	tags=91%, list=80%, signal=447%
WP_FATTY_ACID_BIOSYNTHESIS	WP_FATTY_ACID_BIOSYNTHESIS		22	0.18566121	1.0374643	0.38683128	0.5481655	1	12101	tags=91%, list=72%, signal=328%
WP_17Q12_COPY_NUMBER_VARIATION_SYNDROME	WP_17Q12_COPY_NUMBER_VARIATION_SYNDROME		71	0.10389817	1.0374359	0.39034206	0.547192	1	12401	tags=85%, list=74%, signal=326%
REACTOME_NR1H3_NR1H2_REGULATE_GENE_EXPRESSION_LINKED_TO_CHOLESTEROL_TRANSPORT_AND_EFFLUX	REACTOME_NR1H3_NR1H2_REGULATE_GENE_EXPRESSION_LINKED_TO_CHOLESTEROL_TRANSPORT_AND_EFFLUX		32	0.15330681	1.0333109	0.3968254	0.5528478	1	10505	tags=78%, list=63%, signal=210%
WP_PYRIMIDINE_METABOLISM	WP_PYRIMIDINE_METABOLISM		82	0.09785629	1.0325838	0.39848197	0.55296934	1	13666	tags=91%, list=82%, signal=498%
KEGG_MEDICUS_REFERENCE_GHRHR_PKA_GH_SIGNALING_PATHWAY	KEGG_MEDICUS_REFERENCE_GHRHR_PKA_GH_SIGNALING_PATHWAY		22	0.18365532	1.0266118	0.4196242	0.56194013	1	3773	tags=41%, list=23%, signal=53%
REACTOME_SIGNALING_BY_FGFR1_IN_DISEASE	REACTOME_SIGNALING_BY_FGFR1_IN_DISEASE		33	0.1458758	1.0241864	0.3988212	0.5648484	1	8713	tags=67%, list=52%, signal=139%
PID_REELIN_PATHWAY	PID_REELIN_PATHWAY		28	0.15923934	1.0204041	0.41616163	0.5700966	1	8091	tags=64%, list=48%, signal=124%
WP_7Q1123_COPY_NUMBER_VARIATION_SYNDROME	WP_7Q1123_COPY_NUMBER_VARIATION_SYNDROME		97	0.08832952	1.0122308	0.40236688	0.58265644	1	12495	tags=84%, list=75%, signal=328%
REACTOME_CREB1_PHOSPHORYLATION_THROUGH_NMDA_RECEPTOR_MEDIATED_ACTIVATION_OF_RAS_SIGNALING	REACTOME_CREB1_PHOSPHORYLATION_THROUGH_NMDA_RECEPTOR_MEDIATED_ACTIVATION_OF_RAS_SIGNALING		28	0.16758014	1.0072608	0.41516966	0.5899926	1	3771	tags=39%, list=23%, signal=51%
PID_ERBB4_PATHWAY	PID_ERBB4_PATHWAY		36	0.14174707	1.005291	0.4468504	0.59234625	1	3208	tags=33%, list=19%, signal=41%
PID_HES_HEY_PATHWAY	PID_HES_HEY_PATHWAY		45	0.12901494	1.0051463	0.43030304	0.59149736	1	3050	tags=31%, list=18%, signal=38%
KEGG_MEDICUS_PATHOGEN_HCMV_UL33_TO_GNB_G_RHO_SIGNALING_PATHWAY	KEGG_MEDICUS_PATHOGEN_HCMV_UL33_TO_GNB_G_RHO_SIGNALING_PATHWAY		32	0.14960907	1.0019697	0.42884615	0.59572285	1	3773	tags=38%, list=23%, signal=48%
SIG_CD40PATHWAYMAP	SIG_CD40PATHWAYMAP		34	0.1437932	0.99930835	0.45421246	0.5991315	1	8420	tags=65%, list=50%, signal=130%
KEGG_CYSTEINE_AND_METHIONINE_METABOLISM	KEGG_CYSTEINE_AND_METHIONINE_METABOLISM		27	0.15985201	0.9973654	0.45009416	0.60133165	1	12195	tags=89%, list=73%, signal=328%
REACTOME_NOTCH3_INTRACELLULAR_DOMAIN_REGULATES_TRANSCRIPTION	REACTOME_NOTCH3_INTRACELLULAR_DOMAIN_REGULATES_TRANSCRIPTION		24	0.16885743	0.99705285	0.44488978	0.6007964	1	1360	tags=25%, list=8%, signal=27%
REACTOME_KSRP_KHSRP_BINDS_AND_DESTABILIZES_MRNA	REACTOME_KSRP_KHSRP_BINDS_AND_DESTABILIZES_MRNA		17	0.19651625	0.9942769	0.44421488	0.6044293	1	13439	tags=100%, list=80%, signal=509%
KEGG_MEDICUS_REFERENCE_CA2_CAM_CAMK_SIGNALING_PATHWAY	KEGG_MEDICUS_REFERENCE_CA2_CAM_CAMK_SIGNALING_PATHWAY		19	0.19082415	0.9925596	0.44726562	0.6063301	1	10894	tags=84%, list=65%, signal=241%
REACTOME_DNA_DAMAGE_BYPASS	REACTOME_DNA_DAMAGE_BYPASS		48	0.1205435	0.98318297	0.44421488	0.62117785	1	9486	tags=69%, list=57%, signal=158%
REACTOME_RHOBTB1_GTPASE_CYCLE	REACTOME_RHOBTB1_GTPASE_CYCLE		23	0.17309296	0.9821382	0.45510203	0.6218655	1	10923	tags=83%, list=65%, signal=238%
REACTOME_PKR_MEDIATED_SIGNALING	REACTOME_PKR_MEDIATED_SIGNALING		68	0.10161763	0.98023677	0.4481409	0.6239708	1	13554	tags=91%, list=81%, signal=479%
REACTOME_CYTOCHROME_P450_ARRANGED_BY_SUBSTRATE_TYPE	REACTOME_CYTOCHROME_P450_ARRANGED_BY_SUBSTRATE_TYPE		40	0.12904304	0.97768235	0.45247933	0.6272182	1	2445	tags=28%, list=15%, signal=32%
REACTOME_METABOLISM_OF_STEROIDS	REACTOME_METABOLISM_OF_STEROIDS		133	0.07357001	0.97653824	0.47276264	0.628119	1	3305	tags=27%, list=20%, signal=33%
PID_ERBB1_INTERNALIZATION_PATHWAY	PID_ERBB1_INTERNALIZATION_PATHWAY		41	0.12693977	0.9752612	0.45233265	0.6291862	1	12565	tags=88%, list=75%, signal=352%
REACTOME_TRAFFICKING_OF_GLUR2_CONTAINING_AMPA_RECEPTORS	REACTOME_TRAFFICKING_OF_GLUR2_CONTAINING_AMPA_RECEPTORS		17	0.1961289	0.97483504	0.487524	0.6288316	1	1641	tags=29%, list=10%, signal=33%
KEGG_STEROID_HORMONE_BIOSYNTHESIS	KEGG_STEROID_HORMONE_BIOSYNTHESIS		22	0.17813851	0.9741025	0.4817073	0.6289621	1	3105	tags=36%, list=19%, signal=45%
PID_HDAC_CLASSII_PATHWAY	PID_HDAC_CLASSII_PATHWAY		33	0.14250596	0.9736802	0.4587525	0.6285665	1	9276	tags=70%, list=55%, signal=156%
REACTOME_TRANSPORT_OF_INORGANIC_CATIONS_ANIONS_AND_AMINO_ACIDS_OLIGOPEPTIDES	REACTOME_TRANSPORT_OF_INORGANIC_CATIONS_ANIONS_AND_AMINO_ACIDS_OLIGOPEPTIDES		96	0.085749716	0.9721535	0.46548325	0.63008684	1	1883	tags=20%, list=11%, signal=22%
WP_NEUROINFLAMMATION_AND_GLUTAMATERGIC_SIGNALING	WP_NEUROINFLAMMATION_AND_GLUTAMATERGIC_SIGNALING		131	0.07272198	0.9716812	0.4793233	0.6297888	1	3771	tags=30%, list=23%, signal=38%
REACTOME_GENERATION_OF_SECOND_MESSENGER_MOLECULES	REACTOME_GENERATION_OF_SECOND_MESSENGER_MOLECULES		25	0.16092946	0.97152066	0.47408828	0.6289716	1	4001	tags=40%, list=24%, signal=53%
REACTOME_AQUAPORIN_MEDIATED_TRANSPORT	REACTOME_AQUAPORIN_MEDIATED_TRANSPORT		42	0.12868933	0.97040546	0.4825462	0.6298557	1	11390	tags=81%, list=68%, signal=253%
REACTOME_PI_3K_CASCADE_FGFR2	REACTOME_PI_3K_CASCADE_FGFR2		16	0.20299876	0.96911746	0.46285716	0.6310246	1	4969	tags=50%, list=30%, signal=71%
WP_NAD_METABOLISM_IN_ONCOGENEINDUCED_SENESCENCE_AND_MITOCHONDRIAL_DYSFUNCTIONASSOCIATED_SENESCENCE	WP_NAD_METABOLISM_IN_ONCOGENEINDUCED_SENESCENCE_AND_MITOCHONDRIAL_DYSFUNCTIONASSOCIATED_SENESCENCE		22	0.16828065	0.9666951	0.47193348	0.63405496	1	10871	tags=82%, list=65%, signal=234%
REACTOME_PI3K_EVENTS_IN_ERBB2_SIGNALING	REACTOME_PI3K_EVENTS_IN_ERBB2_SIGNALING		15	0.20836729	0.9643696	0.4757085	0.63688135	1	9896	tags=80%, list=59%, signal=196%
KEGG_MEDICUS_REFERENCE_CXCR4_GNB_G_RAC_SIGNALING_PATHWAY	KEGG_MEDICUS_REFERENCE_CXCR4_GNB_G_RAC_SIGNALING_PATHWAY		26	0.1581284	0.96417445	0.50389105	0.636075	1	8293	tags=65%, list=50%, signal=130%
REACTOME_FORMATION_OF_TUBULIN_FOLDING_INTERMEDIATES_BY_CCT_TRIC	REACTOME_FORMATION_OF_TUBULIN_FOLDING_INTERMEDIATES_BY_CCT_TRIC		20	0.17545949	0.9633143	0.49596775	0.6364866	1	12119	tags=90%, list=72%, signal=327%
WP_16P112_PROXIMAL_DELETION_SYNDROME	WP_16P112_PROXIMAL_DELETION_SYNDROME		70	0.09801235	0.9616183	0.4748954	0.6383426	1	12223	tags=83%, list=73%, signal=307%
WP_15Q133_COPY_NUMBER_VARIATION_SYNDROME	WP_15Q133_COPY_NUMBER_VARIATION_SYNDROME		20	0.17989881	0.9583127	0.49499	0.6429072	1	12881	tags=95%, list=77%, signal=413%
REACTOME_SEALING_OF_THE_NUCLEAR_ENVELOPE_NE_BY_ESCRT_III	REACTOME_SEALING_OF_THE_NUCLEAR_ENVELOPE_NE_BY_ESCRT_III		24	0.15862477	0.9553093	0.49800798	0.64699036	1	7802	tags=63%, list=47%, signal=117%
KEGG_MEDICUS_REFERENCE_LPAR_GNB_G_RHO_SIGNALING_PATHWAY	KEGG_MEDICUS_REFERENCE_LPAR_GNB_G_RHO_SIGNALING_PATHWAY		23	0.16645406	0.9552936	0.49361703	0.6458993	1	3763	tags=39%, list=23%, signal=50%
REACTOME_AGGREPHAGY	REACTOME_AGGREPHAGY		35	0.13294582	0.9540869	0.48846152	0.6468522	1	5903	tags=49%, list=35%, signal=75%
WP_STEROL_REGULATORY_ELEMENTBINDING_PROTEINS_SREBP_SIGNALING	WP_STEROL_REGULATORY_ELEMENTBINDING_PROTEINS_SREBP_SIGNALING		65	0.10052458	0.9532786	0.5096774	0.6471063	1	3470	tags=31%, list=21%, signal=39%
REACTOME_TRANSLESION_SYNTHESIS_BY_Y_FAMILY_DNA_POLYMERASES_BYPASSES_LESIONS_ON_DNA_TEMPLATE	REACTOME_TRANSLESION_SYNTHESIS_BY_Y_FAMILY_DNA_POLYMERASES_BYPASSES_LESIONS_ON_DNA_TEMPLATE		39	0.1274828	0.9489285	0.5060484	0.65350306	1	4304	tags=38%, list=26%, signal=52%
REACTOME_COPI_INDEPENDENT_GOLGI_TO_ER_RETROGRADE_TRAFFIC	REACTOME_COPI_INDEPENDENT_GOLGI_TO_ER_RETROGRADE_TRAFFIC		44	0.120010756	0.9472386	0.505071	0.65525645	1	12820	tags=89%, list=77%, signal=379%
BIOCARTA_NOS1_PATHWAY	BIOCARTA_NOS1_PATHWAY		19	0.18162686	0.94617087	0.498998	0.65597737	1	7527	tags=63%, list=45%, signal=115%
WP_NOTCH_SIGNALING_WP268	WP_NOTCH_SIGNALING_WP268		43	0.12128158	0.9408382	0.51214576	0.66414285	1	2254	tags=26%, list=13%, signal=29%
REACTOME_INSULIN_PROCESSING	REACTOME_INSULIN_PROCESSING		24	0.16053358	0.93906903	0.51428574	0.6660383	1	1499	tags=25%, list=9%, signal=27%
REACTOME_FOXO_MEDIATED_TRANSCRIPTION_OF_OXIDATIVE_STRESS_METABOLIC_AND_NEURONAL_GENES	REACTOME_FOXO_MEDIATED_TRANSCRIPTION_OF_OXIDATIVE_STRESS_METABOLIC_AND_NEURONAL_GENES		23	0.1617079	0.9371523	0.5115304	0.668119	1	1661	tags=26%, list=10%, signal=29%
REACTOME_FATTY_ACYL_COA_BIOSYNTHESIS	REACTOME_FATTY_ACYL_COA_BIOSYNTHESIS		34	0.13127173	0.9353437	0.5424063	0.67007923	1	5186	tags=44%, list=31%, signal=64%
KEGG_MEDICUS_REFERENCE_GPCR_PI3K_SIGNALING_PATHWAY	KEGG_MEDICUS_REFERENCE_GPCR_PI3K_SIGNALING_PATHWAY		30	0.1418419	0.932614	0.5311284	0.67376345	1	3763	tags=37%, list=23%, signal=47%
WP_MITOCHONDRIAL_IMMUNE_RESPONSE_TO_SARSCOV2	WP_MITOCHONDRIAL_IMMUNE_RESPONSE_TO_SARSCOV2		30	0.14603132	0.9300339	0.50980395	0.677138	1	12612	tags=90%, list=75%, signal=365%
WP_HEMATOPOIETIC_STEM_CELL_GENE_REGULATION_BY_GABP_ALPHABETA_COMPLEX	WP_HEMATOPOIETIC_STEM_CELL_GENE_REGULATION_BY_GABP_ALPHABETA_COMPLEX		19	0.17958827	0.93003327	0.5511811	0.67599326	1	12842	tags=95%, list=77%, signal=408%
REACTOME_TRANSLESION_SYNTHESIS_BY_POLH	REACTOME_TRANSLESION_SYNTHESIS_BY_POLH		19	0.17774189	0.9293452	0.53144014	0.67605686	1	13753	tags=100%, list=82%, signal=562%
BIOCARTA_BARRESTIN_SRC_PATHWAY	BIOCARTA_BARRESTIN_SRC_PATHWAY		15	0.20057063	0.92883164	0.5249501	0.6758046	1	12256	tags=93%, list=73%, signal=349%
REACTOME_PRESYNAPTIC_FUNCTION_OF_KAINATE_RECEPTORS	REACTOME_PRESYNAPTIC_FUNCTION_OF_KAINATE_RECEPTORS		21	0.17135674	0.9283202	0.53955376	0.6755259	1	9082	tags=71%, list=54%, signal=156%
REACTOME_RHO_GTPASES_ACTIVATE_PKNS	REACTOME_RHO_GTPASES_ACTIVATE_PKNS		63	0.099539846	0.9276488	0.54564315	0.67561114	1	6304	tags=48%, list=38%, signal=76%
KEGG_TYPE_II_DIABETES_MELLITUS	KEGG_TYPE_II_DIABETES_MELLITUS		41	0.12036341	0.92722696	0.5092025	0.6752222	1	1662	tags=22%, list=10%, signal=24%
PID_PI3K_PLC_TRK_PATHWAY	PID_PI3K_PLC_TRK_PATHWAY		36	0.12873128	0.9271129	0.538	0.6742783	1	8535	tags=64%, list=51%, signal=130%
REACTOME_METABOLISM_OF_AMINE_DERIVED_HORMONES	REACTOME_METABOLISM_OF_AMINE_DERIVED_HORMONES		16	0.19229963	0.9270135	0.5324948	0.6733083	1	967	tags=25%, list=6%, signal=27%
KEGG_BUTANOATE_METABOLISM	KEGG_BUTANOATE_METABOLISM		30	0.14070371	0.9269038	0.5151515	0.6723611	1	3782	tags=37%, list=23%, signal=47%
WP_DYRK1A_INVOLVEMENT_REGARDING_CELL_PROLIFERATION_IN_BRAIN_DEVELOPMENT	WP_DYRK1A_INVOLVEMENT_REGARDING_CELL_PROLIFERATION_IN_BRAIN_DEVELOPMENT		61	0.101273894	0.9239951	0.5068226	0.6763802	1	6536	tags=49%, list=39%, signal=80%
PID_SYNDECAN_3_PATHWAY	PID_SYNDECAN_3_PATHWAY		15	0.2021387	0.9230106	0.5367347	0.67695	1	2196	tags=33%, list=13%, signal=38%
KEGG_MEDICUS_REFERENCE_EGF_EGFR_PLCG_CAMK_SIGNALING_PATHWAY	KEGG_MEDICUS_REFERENCE_EGF_EGFR_PLCG_CAMK_SIGNALING_PATHWAY		15	0.1999362	0.9207634	0.546	0.67969066	1	8922	tags=73%, list=53%, signal=157%
BIOCARTA_CREB_PATHWAY	BIOCARTA_CREB_PATHWAY		20	0.17264563	0.9162293	0.588694	0.6864485	1	12166	tags=90%, list=73%, signal=330%
KEGG_MEDICUS_VARIANT_MUTATION_CAUSED_ABERRANT_HTT_TO_RETROGRADE_AXONAL_TRANSPORT	KEGG_MEDICUS_VARIANT_MUTATION_CAUSED_ABERRANT_HTT_TO_RETROGRADE_AXONAL_TRANSPORT		40	0.12554999	0.91577953	0.54435486	0.6860647	1	12119	tags=85%, list=72%, signal=308%
KEGG_AUTOIMMUNE_THYROID_DISEASE	KEGG_AUTOIMMUNE_THYROID_DISEASE		21	0.16564883	0.9137936	0.5636008	0.6883806	1	5992	tags=52%, list=36%, signal=82%
WP_PRION_DISEASE_PATHWAY	WP_PRION_DISEASE_PATHWAY		30	0.14136267	0.9136929	0.54474705	0.6874304	1	3771	tags=37%, list=23%, signal=47%
BIOCARTA_LIS1_PATHWAY	BIOCARTA_LIS1_PATHWAY		19	0.17429172	0.91265064	0.56993735	0.6880772	1	10290	tags=79%, list=62%, signal=205%
KEGG_ALLOGRAFT_REJECTION	KEGG_ALLOGRAFT_REJECTION		17	0.18356562	0.9116182	0.55368423	0.68872875	1	4802	tags=47%, list=29%, signal=66%
PID_NETRIN_PATHWAY	PID_NETRIN_PATHWAY		32	0.13847096	0.9113682	0.5668663	0.6880413	1	12843	tags=91%, list=77%, signal=390%
WP_PARKINSONS_DISEASE_PATHWAY	WP_PARKINSONS_DISEASE_PATHWAY		38	0.12321502	0.91042596	0.5613682	0.68856376	1	13786	tags=95%, list=82%, signal=538%
KEGG_MEDICUS_PATHOGEN_HCMV_UL33_TO_GNAI_AC_PKA_SIGNALING_PATHWAY	KEGG_MEDICUS_PATHOGEN_HCMV_UL33_TO_GNAI_AC_PKA_SIGNALING_PATHWAY		24	0.15203756	0.9102868	0.55668014	0.6876881	1	7912	tags=63%, list=47%, signal=118%
REACTOME_COOPERATION_OF_PREFOLDIN_AND_TRIC_CCT_IN_ACTIN_AND_TUBULIN_FOLDING	REACTOME_COOPERATION_OF_PREFOLDIN_AND_TRIC_CCT_IN_ACTIN_AND_TUBULIN_FOLDING		27	0.14733404	0.91023296	0.53306615	0.686675	1	12404	tags=89%, list=74%, signal=344%
WP_CHOLESTEROL_BIOSYNTHESIS_PATHWAY_IN_HEPATOCYTES	WP_CHOLESTEROL_BIOSYNTHESIS_PATHWAY_IN_HEPATOCYTES		93	0.080454424	0.9078684	0.5688259	0.6895838	1	6573	tags=47%, list=39%, signal=78%
REACTOME_PHASE_I_FUNCTIONALIZATION_OF_COMPOUNDS	REACTOME_PHASE_I_FUNCTIONALIZATION_OF_COMPOUNDS		72	0.09023399	0.9038373	0.57947683	0.6955259	1	2445	tags=24%, list=15%, signal=28%
KEGG_ALANINE_ASPARTATE_AND_GLUTAMATE_METABOLISM	KEGG_ALANINE_ASPARTATE_AND_GLUTAMATE_METABOLISM		29	0.13827804	0.8925726	0.60337555	0.71392226	1	10377	tags=76%, list=62%, signal=200%
REACTOME_GOLGI_TO_ER_RETROGRADE_TRANSPORT	REACTOME_GOLGI_TO_ER_RETROGRADE_TRANSPORT		123	0.06946076	0.887968	0.5703704	0.72071	1	5372	tags=39%, list=32%, signal=57%
REACTOME_STING_MEDIATED_INDUCTION_OF_HOST_IMMUNE_RESPONSES	REACTOME_STING_MEDIATED_INDUCTION_OF_HOST_IMMUNE_RESPONSES		15	0.18326554	0.8873642	0.5904762	0.72058016	1	13660	tags=100%, list=82%, signal=545%
KEGG_NOTCH_SIGNALING_PATHWAY	KEGG_NOTCH_SIGNALING_PATHWAY		45	0.109895945	0.88486177	0.5797101	0.72371155	1	2254	tags=24%, list=13%, signal=28%
KEGG_AMYOTROPHIC_LATERAL_SCLEROSIS_ALS	KEGG_AMYOTROPHIC_LATERAL_SCLEROSIS_ALS		49	0.108646475	0.8847371	0.5861423	0.72275966	1	3648	tags=33%, list=22%, signal=42%
KEGG_MEDICUS_VARIANT_MUTATION_INACTIVATED_RASD1_TO_CRHR_PKA_ACTH_SIGNALING_PATHWAY	KEGG_MEDICUS_VARIANT_MUTATION_INACTIVATED_RASD1_TO_CRHR_PKA_ACTH_SIGNALING_PATHWAY		24	0.15203756	0.8847009	0.59090906	0.7216676	1	7912	tags=63%, list=47%, signal=118%
KEGG_VASCULAR_SMOOTH_MUSCLE_CONTRACTION	KEGG_VASCULAR_SMOOTH_MUSCLE_CONTRACTION		99	0.07551635	0.88415617	0.5608782	0.7214295	1	2122	tags=20%, list=13%, signal=23%
WP_WNT_SIGNALING_IN_KIDNEY_DISEASE	WP_WNT_SIGNALING_IN_KIDNEY_DISEASE		34	0.1267108	0.883443	0.5970149	0.7214904	1	2311	tags=26%, list=14%, signal=31%
WP_2Q37_COPY_NUMBER_VARIATION_SYNDROME	WP_2Q37_COPY_NUMBER_VARIATION_SYNDROME		112	0.07086419	0.87773967	0.5769231	0.73009086	1	2704	tags=23%, list=16%, signal=28%
WP_RUBINSTEINTAYBI_SYNDROME_1	WP_RUBINSTEINTAYBI_SYNDROME_1		15	0.19042777	0.876519	0.56340957	0.731023	1	7966	tags=67%, list=48%, signal=127%
REACTOME_SIGNAL_AMPLIFICATION	REACTOME_SIGNAL_AMPLIFICATION		30	0.13390449	0.8720209	0.612326	0.7375045	1	12257	tags=87%, list=73%, signal=324%
KEGG_MEDICUS_PATHOGEN_HIV_GP120_TO_CXCR4_GNB_G_RAC_SIGNALING_PATHWAY	KEGG_MEDICUS_PATHOGEN_HIV_GP120_TO_CXCR4_GNB_G_RAC_SIGNALING_PATHWAY		25	0.144252	0.87166864	0.61752987	0.7369439	1	8293	tags=64%, list=50%, signal=127%
REACTOME_NUCLEAR_SIGNALING_BY_ERBB4	REACTOME_NUCLEAR_SIGNALING_BY_ERBB4		30	0.13015038	0.87048745	0.57894737	0.7377294	1	1171	tags=20%, list=7%, signal=21%
KEGG_PRIMARY_IMMUNODEFICIENCY	KEGG_PRIMARY_IMMUNODEFICIENCY		22	0.15610936	0.8677793	0.610338	0.74111587	1	9554	tags=73%, list=57%, signal=169%
WP_RAS_SIGNALING	WP_RAS_SIGNALING		166	0.057422653	0.86682415	0.6245136	0.741545	1	1869	tags=17%, list=11%, signal=19%
WP_10Q1121Q1123_COPY_NUMBER_VARIATION_SYNDROME	WP_10Q1121Q1123_COPY_NUMBER_VARIATION_SYNDROME		57	0.09821341	0.86422974	0.61174244	0.7446663	1	10391	tags=72%, list=62%, signal=189%
KEGG_LONG_TERM_POTENTIATION	KEGG_LONG_TERM_POTENTIATION		65	0.09039962	0.86278105	0.6073501	0.7460143	1	2095	tags=22%, list=13%, signal=25%
KEGG_MEDICUS_VARIANT_MUTATION_ACTIVATED_GNAS_TO_CRHR_PKA_ACTH_SIGNALING_PATHWAY	KEGG_MEDICUS_VARIANT_MUTATION_ACTIVATED_GNAS_TO_CRHR_PKA_ACTH_SIGNALING_PATHWAY		21	0.15547042	0.8615214	0.6446602	0.7469034	1	3773	tags=38%, list=23%, signal=49%
KEGG_MEDICUS_REFERENCE_RETROGRADE_AXONAL_TRANSPORT	KEGG_MEDICUS_REFERENCE_RETROGRADE_AXONAL_TRANSPORT		38	0.11762222	0.8606371	0.6332665	0.7472816	1	12119	tags=84%, list=72%, signal=305%
WP_PATHWAYS_OF_NUCLEIC_ACID_METABOLISM_AND_INNATE_IMMUNE_SENSING	WP_PATHWAYS_OF_NUCLEIC_ACID_METABOLISM_AND_INNATE_IMMUNE_SENSING		15	0.18326554	0.85845876	0.6108696	0.74985695	1	13660	tags=100%, list=82%, signal=545%
KEGG_MEDICUS_REFERENCE_RAB7_REGULATED_MICROTUBULE_MINUS_END_DIRECTED_TRANSPORT	KEGG_MEDICUS_REFERENCE_RAB7_REGULATED_MICROTUBULE_MINUS_END_DIRECTED_TRANSPORT		38	0.11631628	0.85697424	0.6191489	0.7512235	1	7740	tags=58%, list=46%, signal=108%
WP_GASTRIC_CANCER_NETWORK_2	WP_GASTRIC_CANCER_NETWORK_2		30	0.1301344	0.8563611	0.6323232	0.75104094	1	3401	tags=33%, list=20%, signal=42%
REACTOME_ANTI_INFLAMMATORY_RESPONSE_FAVOURING_LEISHMANIA_PARASITE_INFECTION	REACTOME_ANTI_INFLAMMATORY_RESPONSE_FAVOURING_LEISHMANIA_PARASITE_INFECTION		65	0.088787094	0.85634863	0.62291664	0.7498846	1	10612	tags=72%, list=63%, signal=197%
WP_CAMKK2_PATHWAY	WP_CAMKK2_PATHWAY		33	0.12449844	0.85340506	0.6361868	0.75377214	1	6536	tags=52%, list=39%, signal=84%
WP_MBDNF_AND_PROBDNF_REGULATION_OF_GABA_NEUROTRANSMISSION	WP_MBDNF_AND_PROBDNF_REGULATION_OF_GABA_NEUROTRANSMISSION		34	0.12536612	0.85006005	0.63083166	0.7582578	1	3809	tags=35%, list=23%, signal=46%
KEGG_VIRAL_MYOCARDITIS	KEGG_VIRAL_MYOCARDITIS		55	0.09590832	0.8497328	0.63740456	0.7576555	1	1745	tags=20%, list=10%, signal=22%
KEGG_ERBB_SIGNALING_PATHWAY	KEGG_ERBB_SIGNALING_PATHWAY		85	0.07850208	0.8483533	0.64	0.75877863	1	1644	tags=18%, list=10%, signal=19%
KEGG_MEDICUS_VARIANT_MUTATION_INACTIVATED_ATP2B3_TO_ANGIOTENSIN_ALDOSTERONE_SIGNALING_PATHWAY	KEGG_MEDICUS_VARIANT_MUTATION_INACTIVATED_ATP2B3_TO_ANGIOTENSIN_ALDOSTERONE_SIGNALING_PATHWAY		21	0.15547042	0.8475778	0.65810275	0.7588938	1	3773	tags=38%, list=23%, signal=49%
REACTOME_BACTERIAL_INFECTION_PATHWAYS	REACTOME_BACTERIAL_INFECTION_PATHWAYS		66	0.08794647	0.84681296	0.6464435	0.7590342	1	1828	tags=20%, list=11%, signal=22%
PID_BETA_CATENIN_DEG_PATHWAY	PID_BETA_CATENIN_DEG_PATHWAY		18	0.16737173	0.84643394	0.63366336	0.7585211	1	12997	tags=94%, list=78%, signal=423%
PID_FOXO_PATHWAY	PID_FOXO_PATHWAY		46	0.10966161	0.84544855	0.6515464	0.75896966	1	13439	tags=91%, list=80%, signal=464%
KEGG_MEDICUS_REFERENCE_PDGF_PDGFR_PLCG_CAMK_SIGNALING_PATHWAY	KEGG_MEDICUS_REFERENCE_PDGF_PDGFR_PLCG_CAMK_SIGNALING_PATHWAY		17	0.1724671	0.84510344	0.64621675	0.75839025	1	3020	tags=35%, list=18%, signal=43%
REACTOME_FLT3_SIGNALING	REACTOME_FLT3_SIGNALING		36	0.117245294	0.84352994	0.64179105	0.75984037	1	14301	tags=97%, list=86%, signal=670%
WP_STATIN_INHIBITION_OF_CHOLESTEROL_PRODUCTION	WP_STATIN_INHIBITION_OF_CHOLESTEROL_PRODUCTION		20	0.1567413	0.8433013	0.646833	0.7590384	1	3234	tags=35%, list=19%, signal=43%
WP_EFFECT_OF_OMEGA3_PUFA_ON_HUNTINGTONS_DISEASE_PATHWAYS	WP_EFFECT_OF_OMEGA3_PUFA_ON_HUNTINGTONS_DISEASE_PATHWAYS		109	0.06852295	0.84071594	0.6490196	0.7620812	1	1929	tags=18%, list=12%, signal=21%
REACTOME_G_BETA_GAMMA_SIGNALLING_THROUGH_CDC42	REACTOME_G_BETA_GAMMA_SIGNALLING_THROUGH_CDC42		20	0.15704364	0.8377528	0.6786427	0.7658172	1	9082	tags=70%, list=54%, signal=153%
WP_HEDGEHOG_SIGNALING_WP4249	WP_HEDGEHOG_SIGNALING_WP4249		40	0.113137655	0.83663857	0.666	0.76650316	1	11908	tags=83%, list=71%, signal=286%
KEGG_MEDICUS_PATHOGEN_KSHV_VGPCR_TO_GNB_G_PI3K_JNK_SIGNALING_PATHWAY	KEGG_MEDICUS_PATHOGEN_KSHV_VGPCR_TO_GNB_G_PI3K_JNK_SIGNALING_PATHWAY		27	0.13217849	0.83263457	0.6551724	0.77185833	1	889	tags=19%, list=5%, signal=20%
WP_MAJOR_RECEPTORS_TARGETED_BY_EPINEPHRINE_AND_NOREPINEPHRINE	WP_MAJOR_RECEPTORS_TARGETED_BY_EPINEPHRINE_AND_NOREPINEPHRINE		15	0.17688933	0.83246386	0.6673307	0.7709627	1	1503	tags=27%, list=9%, signal=29%
REACTOME_DISEASES_OF_MITOTIC_CELL_CYCLE	REACTOME_DISEASES_OF_MITOTIC_CELL_CYCLE		38	0.11506239	0.8321487	0.66935486	0.77030504	1	8201	tags=61%, list=49%, signal=119%
REACTOME_NRAGE_SIGNALS_DEATH_THROUGH_JNK	REACTOME_NRAGE_SIGNALS_DEATH_THROUGH_JNK		58	0.09533919	0.82844746	0.6800766	0.7751605	1	7060	tags=52%, list=42%, signal=89%
KEGG_MEDICUS_VARIANT_MUTATION_INACTIVATED_PDE11A_PDE8B_TO_ACTH_CORTISOL_SIGNALING_PATHWAY	KEGG_MEDICUS_VARIANT_MUTATION_INACTIVATED_PDE11A_PDE8B_TO_ACTH_CORTISOL_SIGNALING_PATHWAY		18	0.16338755	0.8281431	0.67748094	0.77445745	1	3773	tags=39%, list=23%, signal=50%
BIOCARTA_CARDIACEGF_PATHWAY	BIOCARTA_CARDIACEGF_PATHWAY		18	0.15919386	0.8280066	0.6838843	0.7735087	1	2914	tags=33%, list=17%, signal=40%
KEGG_MEDICUS_VARIANT_MUTATION_ACTIVATED_PRKACA_TO_ACTH_CORTISOL_SIGNALING_PATHWAY	KEGG_MEDICUS_VARIANT_MUTATION_ACTIVATED_PRKACA_TO_ACTH_CORTISOL_SIGNALING_PATHWAY		15	0.1744793	0.82511646	0.6800805	0.77704537	1	3773	tags=40%, list=23%, signal=52%
KEGG_BETA_ALANINE_METABOLISM	KEGG_BETA_ALANINE_METABOLISM		21	0.14716803	0.823766	0.683871	0.77814215	1	14264	tags=100%, list=85%, signal=679%
REACTOME_RAP1_SIGNALLING	REACTOME_RAP1_SIGNALLING		15	0.17585589	0.8236416	0.6721992	0.77713895	1	3750	tags=40%, list=22%, signal=52%
REACTOME_PROSTACYCLIN_SIGNALLING_THROUGH_PROSTACYCLIN_RECEPTOR	REACTOME_PROSTACYCLIN_SIGNALLING_THROUGH_PROSTACYCLIN_RECEPTOR		19	0.16113067	0.82340163	0.6699605	0.7763621	1	11390	tags=84%, list=68%, signal=264%
REACTOME_DOWNSTREAM_SIGNALING_OF_ACTIVATED_FGFR4	REACTOME_DOWNSTREAM_SIGNALING_OF_ACTIVATED_FGFR4		20	0.15065557	0.8203301	0.668	0.78019893	1	10861	tags=80%, list=65%, signal=228%
REACTOME_REGULATION_OF_SIGNALING_BY_CBL	REACTOME_REGULATION_OF_SIGNALING_BY_CBL		21	0.14716801	0.81720597	0.66019416	0.7840051	1	9486	tags=71%, list=57%, signal=165%
REACTOME_METABOLISM_OF_COFACTORS	REACTOME_METABOLISM_OF_COFACTORS		25	0.13593245	0.8152633	0.70039684	0.7859968	1	7763	tags=60%, list=46%, signal=112%
REACTOME_BILE_ACID_AND_BILE_SALT_METABOLISM	REACTOME_BILE_ACID_AND_BILE_SALT_METABOLISM		37	0.11343059	0.8126981	0.6888889	0.7889758	1	3078	tags=30%, list=18%, signal=36%
KEGG_MEDICUS_REFERENCE_CCR5_GNB_G_PLCB_G_PKC_SIGNALING_PATHWAY	KEGG_MEDICUS_REFERENCE_CCR5_GNB_G_PLCB_G_PKC_SIGNALING_PATHWAY		25	0.13706072	0.8094987	0.7001934	0.79293495	1	9082	tags=68%, list=54%, signal=149%
REACTOME_INITIATION_OF_NUCLEAR_ENVELOPE_NE_REFORMATION	REACTOME_INITIATION_OF_NUCLEAR_ENVELOPE_NE_REFORMATION		19	0.15564191	0.8093195	0.6998012	0.7920449	1	13242	tags=95%, list=79%, signal=455%
REACTOME_NUCLEAR_EVENTS_STIMULATED_BY_ALK_SIGNALING_IN_CANCER	REACTOME_NUCLEAR_EVENTS_STIMULATED_BY_ALK_SIGNALING_IN_CANCER		30	0.12498254	0.8058343	0.71789473	0.79637164	1	3487	tags=33%, list=21%, signal=42%
WP_VITAMIN_DSENSITIVE_CALCIUM_SIGNALING_IN_DEPRESSION	WP_VITAMIN_DSENSITIVE_CALCIUM_SIGNALING_IN_DEPRESSION		35	0.11519655	0.80528677	0.7043651	0.79596525	1	4288	tags=37%, list=26%, signal=50%
KEGG_GRAFT_VERSUS_HOST_DISEASE	KEGG_GRAFT_VERSUS_HOST_DISEASE		17	0.1601186	0.80358946	0.72657746	0.79749393	1	4210	tags=41%, list=25%, signal=55%
REACTOME_GPER1_SIGNALING	REACTOME_GPER1_SIGNALING		42	0.104819864	0.80076474	0.6993604	0.800832	1	11390	tags=79%, list=68%, signal=246%
REACTOME_MHC_CLASS_II_ANTIGEN_PRESENTATION	REACTOME_MHC_CLASS_II_ANTIGEN_PRESENTATION		108	0.06507562	0.7997453	0.7151899	0.80125165	1	5576	tags=40%, list=33%, signal=59%
REACTOME_IMMUNOREGULATORY_INTERACTIONS_BETWEEN_A_LYMPHOID_AND_A_NON_LYMPHOID_CELL	REACTOME_IMMUNOREGULATORY_INTERACTIONS_BETWEEN_A_LYMPHOID_AND_A_NON_LYMPHOID_CELL		70	0.08050801	0.79928625	0.69960475	0.80083555	1	6542	tags=47%, list=39%, signal=77%
REACTOME_G_PROTEIN_ACTIVATION	REACTOME_G_PROTEIN_ACTIVATION		22	0.14058498	0.78900427	0.7211155	0.8159895	1	8293	tags=64%, list=50%, signal=126%
WP_ERBB_SIGNALING	WP_ERBB_SIGNALING		89	0.07054726	0.78723866	0.72301424	0.8175641	1	1644	tags=17%, list=10%, signal=19%
REACTOME_DOWNSTREAM_SIGNALING_OF_ACTIVATED_FGFR2	REACTOME_DOWNSTREAM_SIGNALING_OF_ACTIVATED_FGFR2		23	0.13777663	0.78600127	0.72670805	0.8182825	1	4969	tags=43%, list=30%, signal=62%
WP_EFFECTS_OF_MFN2_MUTATION	WP_EFFECTS_OF_MFN2_MUTATION		24	0.1325329	0.7800182	0.73991936	0.8263432	1	573	tags=17%, list=3%, signal=17%
KEGG_MEDICUS_VARIANT_MUTATION_ACTIVATED_CACNA1D_H_TO_ANGIOTENSIN_ALDOSTERONE_SIGNALING_PATHWAY	KEGG_MEDICUS_VARIANT_MUTATION_ACTIVATED_CACNA1D_H_TO_ANGIOTENSIN_ALDOSTERONE_SIGNALING_PATHWAY		22	0.1381409	0.779548	0.74285716	0.82588136	1	3773	tags=36%, list=23%, signal=47%
WP_SARSCOV2_MITOCHONDRIAL_CHRONIC_OXIDATIVE_STRESS_AND_ENDOTHELIAL_DYSFUNCTION	WP_SARSCOV2_MITOCHONDRIAL_CHRONIC_OXIDATIVE_STRESS_AND_ENDOTHELIAL_DYSFUNCTION		23	0.13196565	0.7794604	0.74485594	0.8247809	1	13064	tags=91%, list=78%, signal=417%
REACTOME_ENDOGENOUS_STEROLS	REACTOME_ENDOGENOUS_STEROLS		19	0.14791603	0.775505	0.74493927	0.8295812	1	1929	tags=26%, list=12%, signal=30%
REACTOME_RA_BIOSYNTHESIS_PATHWAY	REACTOME_RA_BIOSYNTHESIS_PATHWAY		17	0.15478413	0.76961946	0.7443763	0.83743256	1	1348	tags=24%, list=8%, signal=26%
REACTOME_NICOTINAMIDE_SALVAGING	REACTOME_NICOTINAMIDE_SALVAGING		16	0.16158648	0.76735884	0.75206614	0.83950037	1	11932	tags=88%, list=71%, signal=305%
BIOCARTA_HDAC_PATHWAY	BIOCARTA_HDAC_PATHWAY		24	0.13328144	0.76607877	0.77062374	0.84018844	1	8922	tags=67%, list=53%, signal=143%
KEGG_MEDICUS_REFERENCE_IL1_IL1R_JNK_SIGNALING_PATHWAY	KEGG_MEDICUS_REFERENCE_IL1_IL1R_JNK_SIGNALING_PATHWAY		19	0.14578609	0.7656515	0.75961536	0.8396561	1	9886	tags=74%, list=59%, signal=180%
KEGG_MEDICUS_REFERENCE_TCR_PLCG_ITPR_SIGNALING_PATHWAY	KEGG_MEDICUS_REFERENCE_TCR_PLCG_ITPR_SIGNALING_PATHWAY		16	0.15875085	0.7652044	0.75306123	0.83914286	1	9889	tags=75%, list=59%, signal=183%
REACTOME_VITAMIN_B5_PANTOTHENATE_METABOLISM	REACTOME_VITAMIN_B5_PANTOTHENATE_METABOLISM		18	0.14617714	0.76395434	0.78470826	0.8397555	1	12422	tags=89%, list=74%, signal=345%
WP_BREAST_CANCER_PATHWAY	WP_BREAST_CANCER_PATHWAY		141	0.05406101	0.7615209	0.79837066	0.84212667	1	763	tags=10%, list=5%, signal=10%
REACTOME_DEACTIVATION_OF_THE_BETA_CATENIN_TRANSACTIVATING_COMPLEX	REACTOME_DEACTIVATION_OF_THE_BETA_CATENIN_TRANSACTIVATING_COMPLEX		40	0.10128876	0.75822866	0.78215766	0.8458201	1	8343	tags=60%, list=50%, signal=119%
WP_ONECARBON_METABOLISM	WP_ONECARBON_METABOLISM		28	0.11909256	0.7555317	0.76352704	0.84840876	1	3386	tags=32%, list=20%, signal=40%
REACTOME_SUMOYLATION_OF_TRANSCRIPTION_FACTORS	REACTOME_SUMOYLATION_OF_TRANSCRIPTION_FACTORS		20	0.1397713	0.7546333	0.7690763	0.84853923	1	1009	tags=20%, list=6%, signal=21%
WP_BDNFTRKB_SIGNALING	WP_BDNFTRKB_SIGNALING		33	0.11170726	0.7506746	0.7686424	0.8531972	1	7763	tags=58%, list=46%, signal=107%
PID_P38_ALPHA_BETA_PATHWAY	PID_P38_ALPHA_BETA_PATHWAY		26	0.121587954	0.75009686	0.7954111	0.85284275	1	1828	tags=23%, list=11%, signal=26%
WP_MAP3K1_ROLE_IN_PROMOTING_AND_BLOCKING_GONADAL_DETERMINATION	WP_MAP3K1_ROLE_IN_PROMOTING_AND_BLOCKING_GONADAL_DETERMINATION		16	0.1547555	0.745973	0.8028169	0.8576129	1	5775	tags=50%, list=35%, signal=76%
PID_HNF3A_PATHWAY	PID_HNF3A_PATHWAY		33	0.10930516	0.73990643	0.796748	0.8650089	1	1722	tags=21%, list=10%, signal=24%
REACTOME_CONSTITUTIVE_SIGNALING_BY_EGFRVIII	REACTOME_CONSTITUTIVE_SIGNALING_BY_EGFRVIII		15	0.15637222	0.7397605	0.8011696	0.86397934	1	8535	tags=67%, list=51%, signal=136%
WP_ENDOTHELIN_PATHWAYS	WP_ENDOTHELIN_PATHWAYS		31	0.11263846	0.7375312	0.7891566	0.86593217	1	1895	tags=23%, list=11%, signal=25%
REACTOME_POST_TRANSLATIONAL_MODIFICATION_SYNTHESIS_OF_GPI_ANCHORED_PROTEINS	REACTOME_POST_TRANSLATIONAL_MODIFICATION_SYNTHESIS_OF_GPI_ANCHORED_PROTEINS		69	0.07723785	0.73716766	0.79	0.86523235	1	6953	tags=49%, list=42%, signal=84%
KEGG_MEDICUS_VARIANT_MUTATION_CAUSED_ABERRANT_HTT_TO_TRANSPORT_OF_CALCIUM	KEGG_MEDICUS_VARIANT_MUTATION_CAUSED_ABERRANT_HTT_TO_TRANSPORT_OF_CALCIUM		18	0.14540559	0.73153436	0.82892054	0.8718737	1	14293	tags=100%, list=85%, signal=687%
KEGG_MEDICUS_VARIANT_MUTATION_INACTIVATED_PRKAR1A_TO_ACTH_CORTISOL_SIGNALING_PATHWAY	KEGG_MEDICUS_VARIANT_MUTATION_INACTIVATED_PRKAR1A_TO_ACTH_CORTISOL_SIGNALING_PATHWAY		16	0.1494658	0.72183883	0.81262326	0.88401836	1	3773	tags=38%, list=23%, signal=48%
KEGG_MEDICUS_VARIANT_SCRAPIE_CONFORMATION_PRPSC_TO_TRANSPORT_OF_CALCIUM	KEGG_MEDICUS_VARIANT_SCRAPIE_CONFORMATION_PRPSC_TO_TRANSPORT_OF_CALCIUM		17	0.14539689	0.7185486	0.8216433	0.8871343	1	14293	tags=100%, list=85%, signal=687%
KEGG_MEDICUS_REFERENCE_ANGIOTENSIN_ALDOSTERONE_SIGNALING_PATHWAY	KEGG_MEDICUS_REFERENCE_ANGIOTENSIN_ALDOSTERONE_SIGNALING_PATHWAY		26	0.120664254	0.71759903	0.796875	0.88712573	1	3773	tags=35%, list=23%, signal=45%
PID_P38_MK2_PATHWAY	PID_P38_MK2_PATHWAY		21	0.1297649	0.7174345	0.819802	0.88609415	1	5795	tags=48%, list=35%, signal=73%
REACTOME_REGULATION_OF_MITF_M_DEPENDENT_GENES_INVOLVED_IN_APOPTOSIS	REACTOME_REGULATION_OF_MITF_M_DEPENDENT_GENES_INVOLVED_IN_APOPTOSIS		15	0.15296866	0.71583724	0.8243243	0.88694495	1	7477	tags=60%, list=45%, signal=108%
BIOCARTA_CCR5_PATHWAY	BIOCARTA_CCR5_PATHWAY		15	0.15282102	0.71505284	0.8330059	0.8867103	1	3020	tags=33%, list=18%, signal=41%
KEGG_MEDICUS_VARIANT_MUTATION_ACTIVATED_KCNJ5_TO_ANGIOTENSIN_ALDOSTERONE_SIGNALING_PATHWAY	KEGG_MEDICUS_VARIANT_MUTATION_ACTIVATED_KCNJ5_TO_ANGIOTENSIN_ALDOSTERONE_SIGNALING_PATHWAY		23	0.12231711	0.714547	0.8271605	0.8861554	1	3773	tags=35%, list=23%, signal=45%
KEGG_MEDICUS_VARIANT_MUTATION_INACTIVATED_ATP1A1_TO_ANGIOTENSIN_ALDOSTERONE_SIGNALING_PATHWAY	KEGG_MEDICUS_VARIANT_MUTATION_INACTIVATED_ATP1A1_TO_ANGIOTENSIN_ALDOSTERONE_SIGNALING_PATHWAY		23	0.12231711	0.7144935	0.82474226	0.88495606	1	3773	tags=35%, list=23%, signal=45%
PID_EPHRINB_REV_PATHWAY	PID_EPHRINB_REV_PATHWAY		23	0.12511846	0.7130379	0.80473375	0.8855843	1	10270	tags=74%, list=61%, signal=191%
REACTOME_ABC_TRANSPORTERS_IN_LIPID_HOMEOSTASIS	REACTOME_ABC_TRANSPORTERS_IN_LIPID_HOMEOSTASIS		17	0.14382997	0.71302867	0.8101266	0.88434744	1	1531	tags=24%, list=9%, signal=26%
WP_ID_SIGNALING	WP_ID_SIGNALING		16	0.14606528	0.7093276	0.84412956	0.88793635	1	4875	tags=44%, list=29%, signal=62%
REACTOME_GAB1_SIGNALOSOME	REACTOME_GAB1_SIGNALOSOME		16	0.14125068	0.70892376	0.848659	0.8871957	1	8091	tags=63%, list=48%, signal=121%
KEGG_MEDICUS_REFERENCE_CXCR4_GNB_G_PLCB_PKC_SIGNALING_PATHWAY	KEGG_MEDICUS_REFERENCE_CXCR4_GNB_G_PLCB_PKC_SIGNALING_PATHWAY		31	0.108270906	0.707582	0.8439425	0.8876658	1	889	tags=16%, list=5%, signal=17%
REACTOME_FRS_MEDIATED_FGFR4_SIGNALING	REACTOME_FRS_MEDIATED_FGFR4_SIGNALING		15	0.15061052	0.70105976	0.83497053	0.8946645	1	10861	tags=80%, list=65%, signal=228%
KEGG_ABC_TRANSPORTERS	KEGG_ABC_TRANSPORTERS		42	0.09126152	0.6997919	0.8430107	0.89494807	1	1662	tags=19%, list=10%, signal=21%
KEGG_MEDICUS_VARIANT_FZD7_OVEREXPRESSION_TO_WNT_SIGNALING_PATHWAY	KEGG_MEDICUS_VARIANT_FZD7_OVEREXPRESSION_TO_WNT_SIGNALING_PATHWAY		34	0.10134537	0.6982838	0.8340164	0.89552087	1	7161	tags=53%, list=43%, signal=92%
REACTOME_MAPK_TARGETS_NUCLEAR_EVENTS_MEDIATED_BY_MAP_KINASES	REACTOME_MAPK_TARGETS_NUCLEAR_EVENTS_MEDIATED_BY_MAP_KINASES		31	0.10930671	0.6967966	0.8524272	0.8960836	1	14358	tags=97%, list=86%, signal=683%
WP_HDAC6_INTERACTIONS_IN_THE_CENTRAL_NERVOUS_SYSTEM	WP_HDAC6_INTERACTIONS_IN_THE_CENTRAL_NERVOUS_SYSTEM		110	0.05666537	0.6879979	0.86247545	0.905528	1	1186	tags=13%, list=7%, signal=14%
KEGG_CHEMOKINE_SIGNALING_PATHWAY	KEGG_CHEMOKINE_SIGNALING_PATHWAY		144	0.04866262	0.6869876	0.89325845	0.90546125	1	12199	tags=78%, list=73%, signal=285%
BIOCARTA_MPR_PATHWAY	BIOCARTA_MPR_PATHWAY		19	0.13302834	0.68690455	0.8549323	0.90431243	1	3938	tags=37%, list=24%, signal=48%
KEGG_MEDICUS_REFERENCE_TLR2_4_MAPK_SIGNALING_PATHWAY	KEGG_MEDICUS_REFERENCE_TLR2_4_MAPK_SIGNALING_PATHWAY		26	0.113387525	0.68673646	0.86070687	0.90324944	1	12256	tags=85%, list=73%, signal=316%
REACTOME_ERK_MAPK_TARGETS	REACTOME_ERK_MAPK_TARGETS		22	0.120044574	0.67976826	0.85742575	0.91010994	1	13957	tags=95%, list=83%, signal=576%
KEGG_MEDICUS_REFERENCE_CCR_CXCR_GNB_G_PI3K_RAC_SIGNALING_PATHWAY	KEGG_MEDICUS_REFERENCE_CCR_CXCR_GNB_G_PI3K_RAC_SIGNALING_PATHWAY		24	0.113609605	0.6796765	0.872428	0.9089569	1	889	tags=17%, list=5%, signal=18%
REACTOME_SIGNALING_BY_RETINOIC_ACID	REACTOME_SIGNALING_BY_RETINOIC_ACID		37	0.09401635	0.67945826	0.8644401	0.9079359	1	2498	tags=24%, list=15%, signal=29%
REACTOME_SIGNALING_BY_NOTCH1	REACTOME_SIGNALING_BY_NOTCH1		74	0.0668947	0.67641526	0.8625498	0.91018546	1	3405	tags=27%, list=20%, signal=34%
REACTOME_BMAL1_CLOCK_NPAS2_ACTIVATES_CIRCADIAN_GENE_EXPRESSION	REACTOME_BMAL1_CLOCK_NPAS2_ACTIVATES_CIRCADIAN_GENE_EXPRESSION		25	0.113304585	0.6735734	0.8955823	0.91216886	1	6803	tags=52%, list=41%, signal=88%
WP_MYD88_DISTINCT_INPUTOUTPUT_PATHWAY	WP_MYD88_DISTINCT_INPUTOUTPUT_PATHWAY		16	0.13689248	0.66938496	0.8608871	0.9156644	1	9209	tags=69%, list=55%, signal=153%
REACTOME_ADP_SIGNALLING_THROUGH_P2Y_PURINOCEPTOR_1	REACTOME_ADP_SIGNALLING_THROUGH_P2Y_PURINOCEPTOR_1		24	0.115985	0.66773653	0.86627907	0.9163037	1	11998	tags=83%, list=72%, signal=295%
REACTOME_SIGNALING_BY_ERBB2_IN_CANCER	REACTOME_SIGNALING_BY_ERBB2_IN_CANCER		25	0.112391904	0.6620392	0.8762279	0.9214412	1	8825	tags=64%, list=53%, signal=135%
REACTOME_ASPIRIN_ADME	REACTOME_ASPIRIN_ADME		19	0.1273789	0.6613487	0.8755102	0.92094547	1	7553	tags=58%, list=45%, signal=105%
PID_LIS1_PATHWAY	PID_LIS1_PATHWAY		28	0.10422286	0.65703577	0.9203187	0.9242131	1	7815	tags=57%, list=47%, signal=107%
PID_P38_MKK3_6PATHWAY	PID_P38_MKK3_6PATHWAY		26	0.108172365	0.6518502	0.8957055	0.9283139	1	2052	tags=23%, list=12%, signal=26%
REACTOME_FCERI_MEDIATED_MAPK_ACTIVATION	REACTOME_FCERI_MEDIATED_MAPK_ACTIVATION		32	0.097865246	0.6514861	0.9041916	0.9274254	1	9340	tags=66%, list=56%, signal=148%
PID_TOLL_ENDOGENOUS_PATHWAY	PID_TOLL_ENDOGENOUS_PATHWAY		21	0.11765059	0.6435354	0.89285713	0.9339897	1	12368	tags=86%, list=74%, signal=329%
BIOCARTA_RAC1_PATHWAY	BIOCARTA_RAC1_PATHWAY		20	0.11693708	0.6408208	0.91767067	0.9353532	1	4735	tags=40%, list=28%, signal=56%
PID_REG_GR_PATHWAY	PID_REG_GR_PATHWAY		63	0.06856747	0.6384399	0.91649693	0.93635905	1	9209	tags=62%, list=55%, signal=137%
WP_PREGNANE_X_RECEPTOR_PATHWAY	WP_PREGNANE_X_RECEPTOR_PATHWAY		20	0.118667305	0.6369637	0.9070707	0.936466	1	9723	tags=70%, list=58%, signal=167%
REACTOME_GRB2_EVENTS_IN_ERBB2_SIGNALING	REACTOME_GRB2_EVENTS_IN_ERBB2_SIGNALING		15	0.13901527	0.6339699	0.9117647	0.9379356	1	8825	tags=67%, list=53%, signal=141%
REACTOME_THROMBIN_SIGNALLING_THROUGH_PROTEINASE_ACTIVATED_RECEPTORS_PARS	REACTOME_THROMBIN_SIGNALLING_THROUGH_PROTEINASE_ACTIVATED_RECEPTORS_PARS		29	0.1001991	0.63355505	0.8909853	0.93705565	1	12166	tags=83%, list=73%, signal=303%
KEGG_MEDICUS_REFERENCE_FGF_FGFR_PI3K_SIGNALING_PATHWAY	KEGG_MEDICUS_REFERENCE_FGF_FGFR_PI3K_SIGNALING_PATHWAY		22	0.1123722	0.63126063	0.9050633	0.93795615	1	13325	tags=91%, list=80%, signal=447%
REACTOME_PI_3K_CASCADE_FGFR1	REACTOME_PI_3K_CASCADE_FGFR1		15	0.13579924	0.62912	0.9071146	0.9386216	1	6649	tags=53%, list=40%, signal=88%
REACTOME_CD209_DC_SIGN_SIGNALING	REACTOME_CD209_DC_SIGN_SIGNALING		19	0.120973244	0.62879074	0.92828685	0.9376641	1	7660	tags=58%, list=46%, signal=107%
REACTOME_DOWNSTREAM_SIGNALING_OF_ACTIVATED_FGFR3	REACTOME_DOWNSTREAM_SIGNALING_OF_ACTIVATED_FGFR3		20	0.11693708	0.6279249	0.91020405	0.93716145	1	4735	tags=40%, list=28%, signal=56%
KEGG_MEDICUS_REFERENCE_CXCL12_CXCR4_PKC_ERK_SIGNALING_PATHAWAY	KEGG_MEDICUS_REFERENCE_CXCL12_CXCR4_PKC_ERK_SIGNALING_PATHAWAY		19	0.120815694	0.62676024	0.9055877	0.93697244	1	4142	tags=37%, list=25%, signal=49%
BIOCARTA_PGC1A_PATHWAY	BIOCARTA_PGC1A_PATHWAY		15	0.13320966	0.6266869	0.93439364	0.93577117	1	8922	tags=67%, list=53%, signal=143%
WP_ANDROGEN_RECEPTOR_NETWORK_IN_PROSTATE_CANCER	WP_ANDROGEN_RECEPTOR_NETWORK_IN_PROSTATE_CANCER		99	0.051946923	0.61076725	0.93436295	0.94760144	1	14676	tags=93%, list=88%, signal=755%
KEGG_ANTIGEN_PROCESSING_AND_PRESENTATION	KEGG_ANTIGEN_PROCESSING_AND_PRESENTATION		49	0.0724738	0.5979253	0.94736844	0.956042	1	12442	tags=82%, list=74%, signal=318%
KEGG_TRYPTOPHAN_METABOLISM	KEGG_TRYPTOPHAN_METABOLISM		37	0.0815492	0.5956501	0.96875	0.9563434	1	3158	tags=27%, list=19%, signal=33%
WP_IMMUNE_INFILTRATION_IN_PANCREATIC_CANCER	WP_IMMUNE_INFILTRATION_IN_PANCREATIC_CANCER		24	0.09320169	0.5593823	0.9786408	0.9773201	1	533	tags=13%, list=3%, signal=13%
REACTOME_NOTCH1_INTRACELLULAR_DOMAIN_REGULATES_TRANSCRIPTION	REACTOME_NOTCH1_INTRACELLULAR_DOMAIN_REGULATES_TRANSCRIPTION		48	0.06806601	0.5499957	0.97628456	0.980701	1	15587	tags=100%, list=93%, signal=1468%
WP_8P231_COPY_NUMBER_VARIATION_SYNDROME	WP_8P231_COPY_NUMBER_VARIATION_SYNDROME		41	0.07236366	0.5498474	0.970894	0.9794632	1	4910	tags=37%, list=29%, signal=52%
REACTOME_NOTCH_HLH_TRANSCRIPTION_PATHWAY	REACTOME_NOTCH_HLH_TRANSCRIPTION_PATHWAY		28	0.08659783	0.5326474	0.97637796	0.98552364	1	9901	tags=68%, list=59%, signal=166%
KEGG_HEDGEHOG_SIGNALING_PATHWAY	KEGG_HEDGEHOG_SIGNALING_PATHWAY		50	0.06380135	0.5290826	0.9874477	0.9855671	1	942	tags=12%, list=6%, signal=13%
REACTOME_FRS_MEDIATED_FGFR2_SIGNALING	REACTOME_FRS_MEDIATED_FGFR2_SIGNALING		18	0.09179222	0.47397375	0.9914347	0.9980168	1	4969	tags=39%, list=30%, signal=55%
BIOCARTA_CXCR4_PATHWAY	BIOCARTA_CXCR4_PATHWAY		18	0.09218799	0.46691468	0.99792963	0.997709	1	15182	tags=100%, list=91%, signal=1084%
REACTOME_FRS_MEDIATED_FGFR3_SIGNALING	REACTOME_FRS_MEDIATED_FGFR3_SIGNALING		15	0.0954952	0.4434064	0.9979036	0.99883884	1	10667	tags=73%, list=64%, signal=202%
KEGG_MEDICUS_REFERENCE_CXCR4_GNAQ_PLCB_G_CALCINEURIN_SIGNALING_PATHWAY	KEGG_MEDICUS_REFERENCE_CXCR4_GNAQ_PLCB_G_CALCINEURIN_SIGNALING_PATHWAY		20	0.07088247	0.38076577	1	0.99980456	1	9685	tags=65%, list=58%, signal=154%
