# Supplementary material for: L-2-hydroxyglutarate impairs neuronal differentiation through epigenetic activation of MYC expression
Source: bioRxiv. 2025 Jun 24:2025.04.16.649033. Preprint. [Version 2] doi: 10.1101/2025.04.16.649033 (PMC12262609; doi:10.1101/2025.04.16.649033)
Supplement: Supplement 5 [file media-5.csv]

seqnames	start	end	width	strand	Conc	Conc_def	Conc_wt	Fold	p.value	FDR	gene
chr5	174,726,510	174,732,583	6074	*	9.214419341	10.0840479	6.68165792	3.401502286	1.68E-238	2.19E-234
chr6	55,870,939	55,874,139	3201	*	8.99709737	9.910638703	5.893471944	4.017772458	6.14E-218	4.00E-214
chr6	122,482,979	122,486,179	3201	*	8.802199496	9.743024599	5.165075902	4.568886117	2.71E-213	1.18E-209
chr8	76,705,528	76,712,022	6495	*	8.875874042	9.728669857	6.510021941	3.191590762	2.00E-181	6.51E-178
chr13	67,219,035	67,226,177	7143	*	9.415424243	10.18770998	7.639594586	2.526911693	1.27E-170	3.32E-167
chr8	76,693,985	76,703,438	9454	*	10.13347102	10.84630757	8.663447791	2.166646361	2.36E-167	5.12E-164
chr11	126,056,382	126,062,451	6070	*	9.913805352	10.66982846	8.229585692	2.421800062	6.96E-166	1.30E-162
chr1	222,927,655	222,933,314	5660	*	9.063215837	9.851278227	7.191489234	2.628625509	5.24E-159	8.54E-156
chr4	114,920,076	114,925,533	5458	*	8.559670892	9.415137209	6.168718608	3.241820545	9.29E-159	1.35E-155
chr4	97,494,402	97,498,695	4294	*	8.485318707	9.286482137	6.527930735	2.724989462	4.13E-131	5.38E-128
chr8	76,773,704	76,778,229	4526	*	8.332951548	9.162296148	6.168856469	2.969711339	1.54E-129	1.82E-126
chr3	147,413,249	147,416,449	3201	*	8.238892909	9.074467638	6.024198591	3.031310204	3.11E-122	3.37E-119
chr5	136,466,216	136,469,416	3201	*	7.853411966	8.782929979	4.462946479	4.31898869	3.45E-122	3.46E-119
chr13	37,864,778	37,869,667	4890	*	9.281608785	10.00556228	7.760002496	2.223496158	2.46E-121	2.29E-118
chr3	147,384,816	147,390,824	6009	*	8.966475924	9.707674461	7.360160384	2.319663662	6.10E-117	5.30E-114
chr3	147,375,351	147,380,220	4870	*	8.801318737	9.554248767	7.13377153	2.395470525	2.00E-116	1.63E-113
chr3	147,391,242	147,400,611	9370	*	9.260565352	9.983585881	7.743375214	2.21815324	4.61E-112	3.53E-109
chr11	126,048,429	126,052,662	4234	*	8.023225734	8.860745094	5.792321156	3.033087259	2.62E-109	1.90E-106
chr3	147,368,274	147,371,474	3201	*	7.927973134	8.779965837	5.569575944	3.19921354	5.44E-108	3.73E-105
chr1	16,920,687	16,928,764	8078	*	9.322058587	10.01773127	7.927498115	2.066991078	7.07E-107	4.61E-104
chr9	14,990,349	14,995,683	5335	*	8.14507293	8.927702007	6.307216348	2.579791307	5.75E-101	3.57E-98
chr2	63,041,935	63,047,885	5951	*	8.910703657	9.605717696	7.518944465	2.061427712	8.13E-101	4.82E-98
chr13	91,215,410	91,219,761	4352	*	8.02240748	8.835234617	5.983509534	2.815093877	7.75E-100	4.39E-97
chr4	150,364,600	150,369,353	4754	*	8.183705005	8.981399736	6.249573638	2.6774454	2.08E-99	1.13E-96
chr1	160,115,428	160,119,833	4406	*	7.818535677	8.65461718	5.599636547	3.02021569	1.07E-96	5.37E-94
chr8	69,462,320	69,469,504	7185	*	9.587770147	10.24563599	8.343949845	1.884473963	8.24E-96	3.98E-93
chr2	222,255,927	222,259,799	3873	*	7.830455854	8.670477983	5.578383889	3.07470502	3.88E-95	1.80E-92
chr5	102,740,644	102,744,264	3621	*	7.683715914	8.541205177	5.273423205	3.253411578	2.05E-94	9.23E-92
chr2	105,477,872	105,481,072	3201	*	7.616790573	8.49989616	4.933249503	3.527737674	5.74E-94	2.49E-91
chr13	99,656,032	99,664,000	7969	*	9.669457792	10.31773557	8.460909766	1.83981359	1.27E-92	5.36E-90
chr4	40,196,103	40,200,496	4394	*	8.33596645	9.109101125	6.555161583	2.514646389	1.47E-92	5.97E-90
chr6	55,874,484	55,877,684	3201	*	7.785687675	8.633055626	5.469407882	3.13988271	6.46E-92	2.55E-89
chr3	147,614,250	147,617,450	3201	*	7.552886098	8.420692412	5.039252731	3.361937289	1.83E-91	7.01E-89
chr1	79,003,995	79,007,195	3201	*	8.326558215	9.063772431	6.740351962	2.287689483	2.91E-91	1.08E-88
chrX	98,573,379	98,576,579	3201	*	7.822412889	8.657273587	5.613619807	3.016215358	5.62E-91	2.03E-88
chr6	6,002,729	6,009,610	6882	*	8.988846846	9.660777854	7.691224238	1.949145718	8.47E-91	2.98E-88
chr5	102,760,438	102,763,638	3201	*	8.247736277	8.994777767	6.611310899	2.347478662	1.77E-89	6.06E-87
chr3	147,406,059	147,409,259	3201	*	8.081033457	8.859665234	6.26751803	2.55278675	3.75E-88	1.25E-85
chr11	126,032,254	126,038,008	5755	*	8.765835888	9.450584651	7.416886999	2.010507802	5.03E-88	1.64E-85
chr2	222,236,287	222,241,110	4824	*	8.285300173	9.025088453	6.686140801	2.293458106	3.10E-87	9.86E-85
chr5	139,272,089	139,277,184	5096	*	9.10656246	9.769084458	7.845210266	1.904072557	9.69E-86	3.01E-83
chr6	133,455,191	133,458,391	3201	*	7.461931835	8.320713606	5.039130505	3.248002706	1.24E-84	3.76E-82
chr8	73,488,067	73,491,267	3201	*	7.677851635	8.504262595	5.536908684	2.922070692	3.46E-84	1.02E-81
chr3	147,353,517	147,357,483	3967	*	7.908129282	8.694052778	6.049846367	2.605666351	4.61E-84	1.33E-81
chr18	6,757,666	6,760,866	3201	*	7.458540808	8.327177692	4.936223384	3.376527823	5.70E-84	1.61E-81
chr5	102,796,943	102,802,579	5637	*	8.54400845	9.24795201	7.113688526	2.104341865	1.51E-83	4.19E-81
chr3	147,939,209	147,944,900	5692	*	9.52900665	10.13409822	8.466877406	1.651921162	1.61E-83	4.38E-81
chr13	99,721,766	99,729,011	7246	*	9.166371308	9.835332184	7.880322618	1.931843877	2.67E-82	7.10E-80
chr13	100,303,381	100,306,581	3201	*	7.489872313	8.335607533	5.18814141	3.109512509	2.80E-82	7.30E-80
chr2	222,288,463	222,301,410	12948	*	10.23666502	10.86813795	9.087397884	1.7613304	9.06E-82	2.31E-79
chr2	187,552,077	187,555,277	3201	*	8.743681338	9.443154261	7.332825813	2.080681114	3.11E-81	7.78E-79
chr5	109,740,183	109,746,459	6277	*	9.005707026	9.661934577	7.767991808	1.871451328	4.35E-81	1.07E-78
chr13	99,965,332	99,968,532	3201	*	8.709934157	9.362731633	7.484895795	1.854624384	1.88E-80	4.55E-78
chr6	41,025,398	41,028,598	3201	*	7.868230666	8.644612478	6.068208555	2.529384086	4.07E-80	9.64E-78
chr4	118,278,268	118,281,468	3201	*	8.5092192	9.215795865	7.067282405	2.119566122	2.15E-79	5.00E-77
chr7	21,922,566	21,925,766	3201	*	7.564941692	8.386497885	5.46141468	2.851441659	3.12E-78	7.00E-76
chr3	185,282,027	185,285,227	3201	*	7.356106787	8.22158057	4.866559198	3.312991006	1.78E-77	3.93E-75
chr2	163,636,789	163,639,989	3201	*	7.875263919	8.656425386	6.046399833	2.55087602	2.16E-77	4.68E-75
chr3	15,793,168	15,798,716	5549	*	9.641818215	10.20667787	8.700498773	1.494153335	2.44E-77	5.22E-75
chr13	99,991,176	99,994,376	3201	*	7.892299467	8.656275057	6.164137403	2.449905218	7.28E-77	1.53E-74
chr6	27,229,426	27,232,626	3201	*	7.48679039	8.334693013	5.165710569	3.155001274	1.15E-75	2.39E-73
chr12	51,630,615	51,634,932	4318	*	8.22804965	8.966417076	6.636057485	2.295035319	2.03E-75	4.14E-73
chr18	25,351,827	25,355,027	3201	*	8.49930582	9.182123361	7.158237521	1.989153579	4.20E-75	8.41E-73
chr15	35,182,211	35,185,411	3201	*	7.352103133	8.196172967	5.065045792	3.087857956	7.06E-75	1.39E-72
chr17	21,549,084	21,552,284	3201	*	7.126232924	8.07820641	3.193494834	4.795799338	7.37E-74	1.43E-71
chr5	102,765,179	102,768,815	3637	*	7.574574898	8.38927977	5.522049287	2.826597837	9.17E-74	1.76E-71
chr2	174,962,824	174,966,739	3916	*	8.610932814	9.263844202	7.385475717	1.854295691	1.12E-73	2.11E-71
chr2	222,266,395	222,271,188	4794	*	8.838059707	9.485662731	7.631953075	1.833059057	1.42E-73	2.64E-71
chr2	204,971,767	204,974,967	3201	*	7.441200513	8.264570831	5.323819929	2.890269793	1.32E-72	2.43E-70
chr12	15,926,743	15,929,943	3201	*	7.5629609	8.355670622	5.661514539	2.63199766	1.84E-72	3.33E-70
chr9	22,448,020	22,451,220	3201	*	8.198953354	8.908571931	6.743451813	2.118525591	4.00E-72	7.14E-70
chr4	30,723,712	30,726,912	3201	*	8.138704635	8.843815774	6.703247682	2.098471171	1.07E-71	1.89E-69
chr11	105,912,988	105,916,188	3201	*	7.553806811	8.358437331	5.572734916	2.727026347	1.12E-71	1.95E-69
chr2	44,542,613	44,546,371	3759	*	7.757721791	8.524535072	6.013489686	2.463161263	8.14E-71	1.40E-68
chr1	182,600,882	182,605,373	4492	*	7.87537907	8.611456052	6.294851434	2.263489173	9.02E-71	1.53E-68
chr6	137,490,055	137,493,255	3201	*	7.404893793	8.246210414	5.141735823	3.071464937	1.24E-70	2.08E-68
chr14	81,321,874	81,325,074	3201	*	8.116741702	8.812710783	6.720918458	2.053325294	1.81E-70	2.99E-68
chr13	23,569,895	23,573,095	3201	*	8.7578392	9.374185372	7.659371485	1.693356658	6.33E-70	1.03E-67
chr6	1,611,491	1,614,691	3201	*	8.037828784	8.742832432	6.602845695	2.096430123	8.11E-70	1.31E-67
chr14	99,872,700	99,875,900	3201	*	7.720700447	8.489195968	5.966841375	2.470577891	1.02E-69	1.62E-67
chr3	182,957,789	182,961,784	3996	*	8.013926677	8.758405012	6.390802192	2.323460828	2.28E-69	3.58E-67
chr2	209,611,773	209,616,175	4403	*	8.567675564	9.232508048	7.297522636	1.910736971	2.57E-69	3.99E-67
chr9	91,946,351	91,949,551	3201	*	8.154398837	8.849820166	6.760908208	2.05320465	4.56E-69	6.99E-67
chr12	49,264,130	49,269,571	5442	*	8.652179915	9.297701171	7.453572436	1.817823456	2.15E-68	3.27E-66
chr18	45,059,564	45,062,764	3201	*	7.468333657	8.264106251	5.546906362	2.650178639	2.37E-68	3.55E-66
chr3	64,562,021	64,565,221	3201	*	7.872128852	8.595453228	6.353502271	2.189208497	7.65E-68	1.13E-65
chr16	62,952,212	62,956,451	4240	*	8.015449761	8.748246971	6.451150416	2.253689798	2.77E-67	4.06E-65
chr2	37,195,813	37,199,013	3201	*	7.06458739	7.957854149	4.254864854	3.677261823	3.45E-67	4.99E-65
chr2	164,719,519	164,722,719	3201	*	7.423831382	8.224340464	5.47086371	2.68995037	1.41E-66	2.02E-64
chr2	39,388,549	39,391,749	3201	*	7.309887828	8.144344545	5.104421583	2.982184563	3.27E-66	4.63E-64
chr1	47,993,711	47,997,569	3859	*	7.931840962	8.673945341	6.320906336	2.30142444	8.19E-66	1.15E-63
chr2	76,983,537	76,987,834	4298	*	7.92297196	8.638628773	6.440073448	2.149731848	8.62E-66	1.19E-63
chr4	25,129,558	25,134,134	4577	*	8.30053968	8.989001987	6.936285082	2.020230974	1.15E-65	1.58E-63
chr18	80,145,980	80,151,359	5380	*	8.080773892	8.781939944	6.662584709	2.080373091	1.77E-65	2.40E-63
chr8	71,359,566	71,362,766	3201	*	8.642194555	9.273241301	7.494390847	1.756654014	2.72E-65	3.66E-63
chr6	93,414,376	93,422,471	8096	*	9.802761508	10.3277471	8.969041935	1.347746817	4.50E-65	5.99E-63
chrX	137,746,413	137,749,613	3201	*	7.546451431	8.324519029	5.736333306	2.530287868	3.46E-64	4.56E-62
chr3	150,104,151	150,109,783	5633	*	8.96473806	9.541714158	7.988435381	1.537182884	1.74E-63	2.27E-61
chr7	90,725,436	90,728,636	3201	*	7.39859376	8.195236821	5.471429197	2.658498936	1.80E-63	2.32E-61
chr4	89,834,238	89,840,132	5895	*	8.882563109	9.457191071	7.913129836	1.526775986	2.61E-63	3.34E-61
chr5	126,488,470	126,491,670	3201	*	7.432587271	8.20661735	5.646513025	2.494229453	4.39E-63	5.55E-61
chr2	222,282,534	222,285,734	3201	*	7.713258284	8.453196633	6.113339427	2.27776611	6.53E-63	8.18E-61
chr12	19,137,977	19,141,590	3614	*	7.893850022	8.593537949	6.482065765	2.06440391	7.37E-63	9.15E-61
chr6	133,409,845	133,413,045	3201	*	7.250845816	8.062216613	5.22241726	2.77570677	1.09E-62	1.34E-60
chr13	79,545,852	79,549,882	4031	*	7.953724454	8.695556981	6.344177922	2.306011459	2.51E-62	3.06E-60
chr10	103,152,337	103,155,537	3201	*	8.140031162	8.817543036	6.820341022	1.960674415	3.50E-62	4.22E-60
chr3	89,177,671	89,180,871	3201	*	7.703346671	8.46723943	5.975650535	2.439067526	4.00E-62	4.79E-60
chr1	112,526,497	112,529,697	3201	*	7.378576422	8.163709236	5.525226672	2.572760268	6.29E-62	7.45E-60
chr5	174,720,287	174,725,645	5359	*	8.700393852	9.35124515	7.482485675	1.841168236	6.49E-62	7.62E-60
chr10	19,627,040	19,631,915	4876	*	8.106993243	8.786099872	6.780918815	1.968300664	6.90E-62	8.03E-60
chr5	93,805,701	93,808,901	3201	*	8.222333897	8.930142611	6.774921842	2.1162356	9.92E-62	1.14E-59
chr13	99,970,774	99,975,364	4591	*	8.293372903	8.934097632	7.11185645	1.789109844	1.60E-61	1.83E-59
chr6	57,172,170	57,176,205	4036	*	8.541693469	9.198365775	7.302324112	1.867632337	1.62E-61	1.84E-59
chr4	138,238,234	138,244,452	6219	*	9.599911427	10.18134821	8.610437184	1.553868977	2.81E-61	3.16E-59
chr7	44,984,053	44,987,253	3201	*	8.388578868	9.048266616	7.13793061	1.881290254	4.15E-61	4.63E-59
chr6	27,666,607	27,672,743	6137	*	9.390346249	9.984194162	8.36335687	1.603704323	5.09E-61	5.62E-59
chr7	25,725,198	25,729,503	4306	*	8.162343896	8.816064056	6.933909377	1.845614542	7.66E-61	8.39E-59
chr13	99,994,435	99,997,635	3201	*	7.753796427	8.477511536	6.233320098	2.195448813	9.44E-61	1.02E-58
chr1	81,309,354	81,312,554	3201	*	8.051368174	8.7272727	6.738077182	1.952348087	1.98E-60	2.12E-58
chrX	106,176,063	106,179,263	3201	*	6.926177486	7.794551445	4.406615279	3.346749818	2.04E-60	2.16E-58
chr4	52,861,630	52,865,697	4068	*	8.244920105	8.904000332	6.996553213	1.876993705	2.39E-60	2.51E-58
chr7	91,124,780	91,129,364	4585	*	8.818075065	9.424703016	7.751055366	1.652845226	2.88E-60	3.01E-58
chr8	118,946,465	118,952,855	6391	*	8.968977546	9.565987164	7.932220581	1.616875014	3.44E-60	3.56E-58
chr17	66,300,122	66,307,207	7086	*	9.265540902	9.798602605	8.410900708	1.375232969	3.70E-60	3.80E-58
chr8	76,671,655	76,686,393	14739	*	10.5097691	11.00784555	9.742849125	1.253867173	2.12E-59	2.16E-57
chr15	95,938,449	95,941,649	3201	*	7.528385316	8.283730872	5.847837406	2.356286442	2.55E-59	2.57E-57
chrX	137,575,158	137,578,358	3201	*	7.221006646	8.029692711	5.211654097	2.761564562	2.61E-59	2.61E-57
chr22	28,884,129	28,889,497	5369	*	9.55562823	10.07971296	8.724216404	1.344597166	3.94E-59	3.92E-57
chr5	59,584,002	59,589,513	5512	*	8.404883845	9.018413256	7.315623805	1.677536894	9.80E-59	9.68E-57
chr14	41,602,457	41,605,657	3201	*	8.059165383	8.752214439	6.675723673	2.037716472	1.18E-58	1.16E-56
chr3	181,754,305	181,760,061	5757	*	9.435458788	10.01260127	8.458667678	1.537666568	1.32E-58	1.28E-56
chr14	59,562,690	59,565,890	3201	*	7.44501918	8.224988974	5.623409158	2.541400681	1.37E-58	1.32E-56
chr22	28,110,470	28,113,670	3201	*	7.489338193	8.242805315	5.818912264	2.358611713	1.42E-58	1.36E-56
chr2	165,791,962	165,795,162	3201	*	7.049099702	7.882958155	4.84854447	2.97160938	2.52E-58	2.40E-56
chr1	198,927,381	198,930,581	3201	*	8.106304157	8.786542208	6.775678808	1.977785331	3.82E-58	3.61E-56
chr22	17,433,505	17,439,199	5695	*	8.988004533	9.572236585	7.990193664	1.563827773	3.87E-58	3.63E-56
chr1	155,831,389	155,835,827	4439	*	7.70410336	8.424394489	6.199739335	2.167728582	5.88E-58	5.47E-56
chr13	87,668,737	87,671,937	3201	*	8.330384936	8.977443448	7.126244614	1.822131132	1.02E-57	9.45E-56
chr13	75,403,993	75,407,193	3201	*	7.502345927	8.280002928	5.694694435	2.511254617	1.18E-57	1.09E-55
chr13	67,127,927	67,131,127	3201	*	7.882557203	8.577244812	6.492183849	2.03940843	1.32E-57	1.20E-55
chr1	156,702,448	156,706,876	4429	*	8.668737246	9.246836058	7.689134532	1.539004642	1.59E-57	1.44E-55
chr4	3,204,292	3,207,492	3201	*	7.162128869	7.973984549	5.130224181	2.773228179	2.50E-57	2.23E-55
chr5	93,245,246	93,248,446	3201	*	7.422993604	8.177022129	5.749551357	2.354481979	7.15E-57	6.34E-55
chrX	28,584,678	28,590,551	5874	*	8.755668043	9.346815811	7.736951523	1.592660614	7.39E-57	6.51E-55
chr4	20,352,325	20,358,596	6272	*	9.140879683	9.666183791	8.306342939	1.347334927	9.89E-57	8.65E-55
chr6	26,326,392	26,332,933	6542	*	9.39652491	9.940590473	8.512688316	1.415254559	3.60E-56	3.13E-54
chr2	39,776,805	39,780,005	3201	*	8.168833394	8.803974294	7.006891485	1.754942882	3.81E-56	3.29E-54
chr2	171,796,517	171,799,717	3201	*	7.578326702	8.328959923	5.923013619	2.349458125	4.46E-56	3.83E-54
chr2	169,342,977	169,347,127	4151	*	8.238386924	8.867457141	7.097345211	1.738194762	5.79E-56	4.93E-54
chr4	145,064,189	145,068,286	4098	*	7.996813081	8.68610222	6.629122997	2.014342049	6.66E-56	5.64E-54
chr6	147,819,603	147,823,454	3852	*	7.940422008	8.634955455	6.550702572	2.039456023	1.21E-55	1.02E-53
chr18	27,576,524	27,579,724	3201	*	7.062375341	7.879829306	4.989630469	2.830147663	1.48E-55	1.24E-53
chr19	38,973,259	38,976,459	3201	*	7.644365162	8.360008439	6.16152878	2.144754287	1.68E-55	1.40E-53
chr10	5,445,509	5,451,314	5806	*	9.109902166	9.64568519	8.248116939	1.381998476	2.09E-55	1.71E-53
chr4	61,333,561	61,337,530	3970	*	8.404733174	9.032588894	7.267826198	1.738240622	2.09E-55	1.71E-53
chr11	102,115,104	102,122,044	6941	*	9.608237449	10.12699748	8.790361902	1.326489314	2.63E-55	2.15E-53
chr14	53,216,913	53,220,113	3201	*	7.803749751	8.516332426	6.334878694	2.134518529	3.14E-55	2.54E-53
chr13	99,741,766	99,749,346	7581	*	9.009794111	9.601074429	7.990672943	1.590570093	4.16E-55	3.35E-53
chr5	174,733,536	174,737,437	3902	*	7.935783954	8.614638946	6.610719254	1.964678494	4.96E-55	3.96E-53
chr22	28,915,041	28,920,816	5776	*	8.619756527	9.250955126	7.471431607	1.753778317	7.03E-55	5.59E-53
chr12	116,120,846	116,125,989	5144	*	9.332249208	9.883036059	8.430171615	1.436251895	8.92E-55	7.04E-53
chr1	73,700,733	73,703,933	3201	*	7.151665249	7.95909354	5.151151568	2.736642088	1.26E-54	9.88E-53
chr2	63,006,835	63,010,035	3201	*	7.492057037	8.24991575	5.797833989	2.390194039	2.19E-54	1.71E-52
chr13	99,985,877	99,989,077	3201	*	8.340802826	8.977835783	7.172266335	1.775484443	2.37E-54	1.84E-52
chr20	49,683,440	49,689,385	5946	*	8.59563763	9.22920961	7.439134753	1.765372025	3.56E-54	2.74E-52
chr12	81,077,031	81,080,231	3201	*	7.626218991	8.363974373	6.037301056	2.268363774	9.03E-54	6.93E-52
chr8	105,581,854	105,585,054	3201	*	7.253907556	8.04101617	5.38819371	2.578838783	9.37E-54	7.14E-52
chr3	37,906,031	37,909,231	3201	*	7.511466288	8.233950016	5.996809651	2.177344517	9.55E-54	7.24E-52
chr5	59,316,325	59,319,525	3201	*	7.348315525	8.105818047	5.656040021	2.360846676	1.53E-53	1.15E-51
chr8	57,994,707	57,997,907	3201	*	8.575572237	9.154541564	7.593403811	1.540576989	2.24E-53	1.68E-51
chr10	63,414,807	63,418,427	3621	*	7.585805653	8.310134442	6.06241833	2.178547031	2.96E-53	2.20E-51
chr4	85,928,100	85,932,497	4398	*	8.233072959	8.85277027	7.123549952	1.700055386	4.65E-53	3.44E-51
chr12	23,942,428	23,945,628	3201	*	8.43343057	9.032476579	7.39033587	1.621092817	5.42E-53	3.99E-51
chr22	28,627,810	28,631,010	3201	*	7.610132354	8.353365782	5.993415595	2.285019644	6.16E-53	4.51E-51
chr1	16,902,953	16,906,153	3201	*	8.152452052	8.78356118	7.004434256	1.742606003	6.34E-53	4.61E-51
chr1	80,656,742	80,659,942	3201	*	7.385992846	8.135237934	5.738014412	2.326714777	7.57E-53	5.48E-51
chr10	125,879,168	125,882,368	3201	*	8.4030193	8.998158531	7.372051167	1.60293325	9.34E-53	6.73E-51
chr2	34,365,097	34,368,297	3201	*	7.640791532	8.337834334	6.240382275	2.046261487	1.64E-52	1.17E-50
chr4	181,506,948	181,510,890	3943	*	7.649163152	8.354544749	6.212513042	2.094465349	1.72E-52	1.22E-50
chr3	113,093,751	113,096,951	3201	*	8.017077185	8.659143253	6.830807329	1.786016917	2.17E-52	1.54E-50
chr15	42,455,770	42,459,454	3685	*	7.752157536	8.428598651	6.436734231	1.9468505	6.20E-52	4.37E-50
chr20	37,725,327	37,729,980	4654	*	8.229161779	8.844024866	7.135551667	1.682185661	1.12E-51	7.85E-50
chr7	87,127,198	87,130,398	3201	*	7.917178229	8.576487639	6.667951243	1.872051945	1.97E-51	1.38E-49
chr3	32,832,630	32,838,718	6089	*	8.992423624	9.535787695	8.110472739	1.410742927	3.39E-51	2.35E-49
chr3	15,856,933	15,862,570	5638	*	9.019810877	9.547544911	8.179018763	1.351741827	3.57E-51	2.46E-49
chr5	93,589,176	93,594,553	5378	*	9.740147502	10.20147362	9.057898932	1.135227067	4.28E-51	2.94E-49
chr1	222,968,930	222,972,672	3743	*	7.994979286	8.665040533	6.704656303	1.919257412	4.40E-51	3.01E-49
chr15	78,340,311	78,344,466	4156	*	8.444311939	9.050178627	7.379718145	1.644915692	9.68E-51	6.57E-49
chr10	47,299,605	47,302,805	3201	*	7.679370665	8.358674677	6.35250359	1.960581034	1.01E-50	6.80E-49
chr4	112,908,451	112,912,348	3898	*	7.993575699	8.639811065	6.792401391	1.814320958	1.21E-50	8.15E-49
chr7	28,953,073	28,956,273	3201	*	7.390165324	8.144431167	5.715445757	2.363386088	1.43E-50	9.54E-49
chr6	27,543,220	27,546,420	3201	*	7.32844336	8.072247405	5.70879377	2.292888878	1.44E-50	9.54E-49
chr5	58,071,319	58,074,519	3201	*	7.810003277	8.468105638	6.565298902	1.862136997	1.69E-50	1.12E-48
chr9	112,377,309	112,382,271	4963	*	9.051323712	9.584465529	8.19647387	1.374206167	2.45E-50	1.61E-48
chr4	122,099,477	122,102,677	3201	*	6.977360766	7.772267614	5.061613676	2.617743395	3.94E-50	2.58E-48
chr4	165,438,302	165,442,042	3741	*	7.629771262	8.317687255	6.267781041	1.997055437	4.50E-50	2.93E-48
chr1	78,002,314	78,007,233	4920	*	9.6937693	10.21559112	8.868131812	1.334502993	7.28E-50	4.72E-48
chr4	95,544,690	95,552,064	7375	*	9.584969294	10.0826305	8.819046752	1.251267701	9.37E-50	6.02E-48
chr5	102,754,929	102,759,164	4236	*	8.506796489	9.084415641	7.528604897	1.535965783	9.35E-50	6.02E-48
chr6	82,737,645	82,741,381	3737	*	8.002312373	8.654997445	6.777687046	1.831616063	1.35E-49	8.66E-48
chr11	20,021,041	20,025,862	4822	*	8.579011505	9.155923874	7.602895844	1.534974382	1.44E-49	9.13E-48
chr4	142,403,366	142,407,144	3779	*	8.32260764	8.944338522	7.20632178	1.711285568	1.59E-49	1.01E-47
chr13	99,975,640	99,981,011	5372	*	8.597106173	9.150667173	7.687406918	1.442273567	1.77E-49	1.12E-47
chr6	27,279,018	27,282,218	3201	*	7.847856741	8.49810703	6.632141433	1.823834753	2.59E-49	1.62E-47
chr1	27,598,444	27,603,281	4838	*	8.86162441	9.389967266	8.019259086	1.357363012	3.71E-49	2.31E-47
chr3	155,618,391	155,621,591	3201	*	7.118990885	7.89054908	5.347409075	2.451115845	5.77E-49	3.58E-47
chrUn_GL000219v1	97,379	100,579	3201	*	6.930381098	7.911508681	1.664611849	6.014634962	6.48E-49	3.99E-47
chr8	17,083,485	17,086,685	3201	*	6.999386392	7.785373197	5.140707633	2.550354361	7.42E-49	4.54E-47
chr4	182,177,329	182,182,554	5226	*	8.600553456	9.210702884	7.522241737	1.664212644	9.25E-49	5.63E-47
chr5	112,182,151	112,185,854	3704	*	7.841982988	8.49354986	6.621458385	1.833751114	9.83E-49	5.96E-47
chr4	108,618,593	108,625,675	7083	*	9.448062081	9.924049013	8.732885631	1.178740751	1.56E-48	9.42E-47
chr13	99,686,707	99,692,199	5493	*	8.874995281	9.424217079	7.977193372	1.426678579	1.76E-48	1.06E-46
chr1	112,950,615	112,959,507	8893	*	10.02938776	10.47366292	9.384109972	1.082247918	1.77E-48	1.06E-46
chr2	54,113,604	54,117,782	4179	*	7.868697313	8.503905499	6.70652155	1.76137372	2.35E-48	1.39E-46
chr1	9,250,914	9,254,114	3201	*	8.027841822	8.672654775	6.831774543	1.80773046	2.34E-48	1.39E-46
chr4	125,339,497	125,342,697	3201	*	7.420745445	8.152863532	5.859779136	2.230277719	3.00E-48	1.77E-46
chr10	51,695,755	51,701,709	5955	*	8.637709644	9.231651863	7.610430184	1.596636711	3.33E-48	1.96E-46
chr8	32,545,831	32,551,230	5400	*	8.526900165	9.098956902	7.564938886	1.514542491	3.40E-48	1.99E-46
chr12	130,156,932	130,161,432	4501	*	8.816236649	9.393824222	7.838137895	1.535644836	3.72E-48	2.17E-46
chr11	102,184,736	102,190,872	6137	*	8.874784753	9.416634236	7.996893792	1.40214236	4.13E-48	2.39E-46
chr4	102,865,866	102,872,044	6179	*	9.348012541	9.871631336	8.51779228	1.339951102	8.36E-48	4.82E-46
chr11	118,915,668	118,922,485	6818	*	9.095390208	9.618122283	8.26743385	1.337649667	8.50E-48	4.88E-46
chr6	137,338,947	137,342,147	3201	*	7.451521611	8.16265002	5.989228912	2.114389235	8.77E-48	5.01E-46
chr7	102,911,923	102,916,113	4191	*	8.401024457	9.007314495	7.335082243	1.644171696	1.04E-47	5.91E-46
chr4	156,804,953	156,808,153	3201	*	7.308751115	8.038950106	5.757153606	2.215355203	1.13E-47	6.42E-46
chr4	180,764,862	180,768,062	3201	*	7.223169453	7.963554107	5.620989041	2.268176153	2.51E-47	1.42E-45
chr5	173,324,775	173,330,426	5652	*	8.865760303	9.410537092	7.980008374	1.414227712	2.65E-47	1.49E-45
chr1	74,244,369	74,248,401	4033	*	7.881298285	8.522254132	6.698964231	1.787611281	2.80E-47	1.57E-45
chr12	103,421,110	103,424,310	3201	*	7.492481846	8.204992674	6.023936648	2.117810896	2.95E-47	1.65E-45
chr12	39,128,470	39,131,670	3201	*	6.674599925	7.521338149	4.363950825	3.090561424	3.00E-47	1.67E-45
chr2	215,617,399	215,621,275	3877	*	7.492017071	8.177590953	6.139684776	1.98041533	4.89E-47	2.70E-45
chr1	207,047,256	207,054,169	6914	*	9.167749623	9.661565458	8.411017866	1.237270845	5.69E-47	3.13E-45
chr4	52,924,782	52,927,982	3201	*	7.629904443	8.31730054	6.27006501	1.983896835	6.66E-47	3.65E-45
chr3	192,405,869	192,409,069	3201	*	7.960286561	8.604831395	6.765179356	1.805716391	1.40E-46	7.61E-45
chr8	105,592,010	105,595,210	3201	*	7.475748443	8.201652075	5.944858152	2.189312373	1.49E-46	8.11E-45
chr10	91,407,421	91,417,073	9653	*	10.04047021	10.52503373	9.305516982	1.209322597	1.75E-46	9.43E-45
chr9	73,150,629	73,153,829	3201	*	8.070617791	8.675528403	7.00906313	1.638121087	2.00E-46	1.07E-44
chr1	38,042,497	38,045,697	3201	*	8.341280869	8.935266335	7.313868359	1.598166941	2.09E-46	1.12E-44
chr6	125,610,671	125,613,871	3201	*	7.432261357	8.152757153	5.926940332	2.153470026	2.72E-46	1.44E-44
chr12	95,082,074	95,085,982	3909	*	8.08927455	8.695371549	7.023947392	1.640737141	3.22E-46	1.71E-44
chr3	120,837,957	120,841,157	3201	*	6.925074966	7.731707747	4.930119856	2.706732442	3.35E-46	1.77E-44
chr7	80,781,504	80,784,704	3201	*	7.591473088	8.271186391	6.26296066	1.959071123	3.37E-46	1.77E-44
chr12	16,345,631	16,352,148	6518	*	9.366366913	9.855524567	8.620658351	1.225109827	3.41E-46	1.79E-44
chr20	49,279,066	49,282,266	3201	*	9.193563737	9.69400539	8.420943631	1.263015562	3.79E-46	1.97E-44
chr1	81,304,362	81,308,763	4402	*	9.18777518	9.718288067	8.339783032	1.365153521	4.34E-46	2.25E-44
chr10	37,855,064	37,859,901	4838	*	8.700638888	9.240686222	7.827558311	1.397734997	5.22E-46	2.69E-44
chr6	94,043,106	94,047,851	4746	*	8.47564801	9.064889676	7.46273383	1.581173293	7.78E-46	3.98E-44
chr6	26,575,033	26,578,990	3958	*	7.832638574	8.486262256	6.60455964	1.841909278	7.78E-46	3.98E-44
chr1	89,522,802	89,528,735	5934	*	8.802721756	9.367014722	7.863010828	1.484054331	7.88E-46	4.01E-44
chr1	28,244,649	28,249,193	4545	*	8.658420282	9.20488705	7.768103209	1.420509662	9.98E-46	5.06E-44
chr6	148,101,737	148,105,779	4043	*	8.119976394	8.73145265	7.037379818	1.666632859	2.07E-45	1.05E-43
chr5	125,698,191	125,702,682	4492	*	8.362296038	8.936600483	7.39380577	1.518577631	3.15E-45	1.58E-43
chr2	173,216,606	173,220,924	4319	*	8.200902806	8.808807605	7.129802136	1.646914567	3.20E-45	1.60E-43
chr21	39,180,822	39,185,965	5144	*	8.996141299	9.509126827	8.192747864	1.304363104	3.21E-45	1.60E-43
chr9	73,409,715	73,412,915	3201	*	7.332193961	8.052109127	5.829585884	2.152704145	3.40E-45	1.69E-43
chr8	32,474,841	32,479,190	4350	*	8.001423603	8.639787699	6.828224213	1.777622614	3.56E-45	1.76E-43
chr7	137,302,181	137,307,328	5148	*	8.981351968	9.51996944	8.112072414	1.392553589	4.20E-45	2.07E-43
chr4	182,210,361	182,213,561	3201	*	7.208339182	7.962218275	5.535700537	2.348649739	4.30E-45	2.11E-43
chrX	44,874,017	44,877,217	3201	*	8.579968268	9.140099215	7.651997114	1.470455591	4.44E-45	2.18E-43
chr6	27,233,432	27,236,632	3201	*	7.247997256	7.975909985	5.707466099	2.181106078	4.90E-45	2.39E-43
chr4	52,711,844	52,715,044	3201	*	8.48890884	9.103197415	7.397174726	1.679318931	8.77E-45	4.26E-43
chr18	6,728,974	6,732,174	3201	*	8.5753419	9.105130916	7.72923011	1.358244383	1.15E-44	5.56E-43
chr5	97,138,454	97,143,375	4922	*	9.172719583	9.730911923	8.250172741	1.46035266	1.84E-44	8.90E-43
chr6	110,875,900	110,881,069	5170	*	9.757183357	10.18675669	9.1427023	1.036746547	1.97E-44	9.48E-43
chr7	80,916,580	80,919,780	3201	*	8.467567294	9.046113843	7.486645706	1.533275123	2.39E-44	1.14E-42
chr13	49,108,526	49,115,155	6630	*	9.661499212	10.12570885	8.97285962	1.144471146	2.44E-44	1.16E-42
chr12	46,382,839	46,388,929	6091	*	8.967147005	9.47150556	8.18501663	1.270289125	2.62E-44	1.25E-42
chr4	4,859,712	4,862,912	3201	*	7.720185883	8.38644711	6.444556726	1.900240386	2.65E-44	1.26E-42
chr5	54,518,985	54,525,087	6103	*	9.497931434	10.0017441	8.717131811	1.272282899	2.75E-44	1.30E-42
chr1	212,605,085	212,611,776	6692	*	9.189970661	9.675390526	8.453021312	1.212206314	2.85E-44	1.34E-42
chr2	148,885,970	148,889,170	3201	*	8.026127317	8.621135526	6.99556355	1.592225014	3.22E-44	1.51E-42
chr18	10,455,161	10,458,361	3201	*	8.725911236	9.239946437	7.919900367	1.301748716	3.78E-44	1.77E-42
chr1	50,698,113	50,701,313	3201	*	7.484590083	8.176253258	6.106979138	2.010957008	4.23E-44	1.97E-42
chr16	14,302,043	14,306,980	4938	*	8.342993981	8.921525902	7.362115507	1.533120603	5.12E-44	2.38E-42
chr6	108,561,723	108,564,923	3201	*	8.037580415	8.630128019	7.01458285	1.58554847	7.32E-44	3.38E-42
chr7	137,340,394	137,345,565	5172	*	9.096777043	9.59592939	8.327268105	1.258103628	8.95E-44	4.12E-42
chr5	93,799,304	93,804,885	5582	*	8.789573718	9.310923475	7.965136755	1.330990665	1.00E-43	4.61E-42
chr13	99,859,032	99,862,979	3948	*	8.275302353	8.888793791	7.186165919	1.67207328	1.07E-43	4.92E-42
chr2	63,012,676	63,015,876	3201	*	7.394754062	8.093096271	5.988770693	2.041768577	1.27E-43	5.79E-42
chr16	19,744,746	19,747,946	3201	*	7.586890543	8.286958195	6.173464222	2.056325364	1.55E-43	7.03E-42
chr12	45,990,783	45,993,983	3201	*	7.435409914	8.112824203	6.116109288	1.928598047	2.03E-43	9.17E-42
chr12	130,163,324	130,166,524	3201	*	7.97257395	8.574089394	6.921744138	1.620528444	2.18E-43	9.84E-42
chr7	82,440,930	82,444,130	3201	*	8.064346797	8.666771201	7.010655985	1.628294353	2.41E-43	1.08E-41
chr3	131,493,828	131,497,028	3201	*	7.428847986	8.132813798	5.998430367	2.068371902	4.13E-43	1.85E-41
chr7	35,645,434	35,648,634	3201	*	7.597690286	8.267402125	6.308726269	1.911828162	4.17E-43	1.86E-41
chr1	74,730,222	74,735,721	5500	*	8.869234114	9.368524928	8.099391502	1.25448198	5.32E-43	2.37E-41
chr13	99,955,227	99,961,990	6764	*	9.342202141	9.821745201	8.618872731	1.191785994	6.27E-43	2.78E-41
chr4	165,377,143	165,382,367	5225	*	8.827970084	9.331557412	8.047719264	1.26860628	7.66E-43	3.38E-41
chr12	120,769,058	120,772,258	3201	*	7.123901974	7.859309767	5.546703347	2.237712873	8.50E-43	3.74E-41
chr7	21,941,013	21,946,713	5701	*	8.941694723	9.441827854	8.169819962	1.260639824	1.16E-42	5.09E-41
chr4	95,439,290	95,442,490	3201	*	7.636709407	8.292287264	6.401406209	1.840046766	1.34E-42	5.85E-41
chr8	100,658,058	100,661,258	3201	*	7.190619176	7.92998325	5.593604095	2.264988816	1.39E-42	6.06E-41
chr1	27,564,407	27,576,417	12011	*	9.871978182	10.36130103	9.125880742	1.223348022	1.65E-42	7.19E-41
chr3	119,702,200	119,705,400	3201	*	7.430307782	8.107631131	6.111370035	1.937394097	1.83E-42	7.91E-41
chr6	27,294,217	27,298,437	4221	*	8.860407647	9.366300907	8.074526747	1.279391622	2.08E-42	8.99E-41
chr15	96,358,440	96,362,599	4160	*	8.182118316	8.75190852	7.226700704	1.500297543	2.42E-42	1.04E-40
chr3	58,492,253	58,499,271	7019	*	10.05331566	10.50940717	9.382564877	1.116850232	2.72E-42	1.16E-40
chr5	181,166,609	181,170,851	4243	*	7.965036839	8.554605647	6.951129012	1.574108419	4.18E-42	1.79E-40
chrX	108,435,539	108,443,469	7931	*	9.996894622	10.43877506	9.356699797	1.074241726	5.93E-42	2.52E-40
chr18	26,543,571	26,546,771	3201	*	8.942545654	9.455965615	8.138069734	1.305874631	6.74E-42	2.85E-40
chr14	96,886,617	96,889,817	3201	*	7.321956268	8.019065304	5.921263525	2.023182311	8.01E-42	3.38E-40
chr7	22,190,607	22,195,878	5272	*	9.131185657	9.645024072	8.325665993	1.304842856	8.23E-42	3.46E-40
chr6	27,546,665	27,549,865	3201	*	7.921574256	8.523193886	6.870416893	1.621300383	8.26E-42	3.46E-40
chr5	7,395,498	7,399,421	3924	*	8.036097301	8.636137263	6.989895776	1.615947276	9.08E-42	3.79E-40
chr9	78,541,741	78,544,941	3201	*	7.222110264	7.931395587	5.768102432	2.096263533	9.45E-42	3.94E-40
chr6	93,784,824	93,788,024	3201	*	7.789445768	8.407179146	6.686415093	1.678619555	1.08E-41	4.48E-40
chr2	216,496,683	216,504,413	7731	*	9.895170982	10.33927183	9.250264052	1.080586513	1.34E-41	5.55E-40
chr11	103,107,408	103,112,252	4845	*	8.732059127	9.232894717	7.958486534	1.256590544	1.38E-41	5.69E-40
chr3	190,010,426	190,013,626	3201	*	7.444158355	8.116294989	6.145730139	1.917253523	1.49E-41	6.11E-40
chrX	14,870,384	14,875,889	5506	*	8.551599999	9.094786729	7.670125298	1.403953427	1.74E-41	7.13E-40
chr10	21,291,372	21,294,572	3201	*	9.092241343	9.577164646	8.356449955	1.204802485	1.84E-41	7.52E-40
chr20	49,284,897	49,288,097	3201	*	7.922494758	8.545548037	6.801788909	1.711250469	1.95E-41	7.93E-40
chr2	209,652,113	209,655,313	3201	*	7.759242378	8.404334338	6.562175174	1.802883186	2.33E-41	9.46E-40
chr5	102,863,566	102,868,554	4989	*	9.406919845	9.862682032	8.736887987	1.116998758	2.88E-41	1.17E-39
chr3	149,961,359	149,964,559	3201	*	7.800863362	8.416838694	6.703612278	1.675601229	3.00E-41	1.21E-39
chr1	103,104,339	103,111,682	7344	*	9.344754655	9.792917501	8.69116851	1.093498373	3.39E-41	1.36E-39
chr6	55,677,725	55,680,925	3201	*	7.331469218	8.025698804	5.94303761	2.016220917	3.39E-41	1.36E-39
chr8	17,495,018	17,499,807	4790	*	8.381456571	8.923411209	7.503284242	1.396176396	3.45E-41	1.38E-39
chr4	84,646,244	84,649,444	3201	*	7.156084066	7.8685971	5.687528867	2.096952668	3.62E-41	1.44E-39
chr20	14,372,524	14,377,681	5158	*	8.838790351	9.340823126	8.062317659	1.263631867	4.01E-41	1.59E-39
chr4	60,604,532	60,607,732	3201	*	7.124778076	7.846257603	5.614846473	2.144943252	4.10E-41	1.62E-39
chr13	37,680,033	37,683,233	3201	*	7.158323271	7.866902449	5.707474285	2.079176681	5.64E-41	2.23E-39
chr1	110,001,721	110,004,921	3201	*	7.70056332	8.319229031	6.594455301	1.683514174	6.28E-41	2.47E-39
chr6	148,817,668	148,820,868	3201	*	7.707975354	8.355502374	6.502143389	1.810381085	6.60E-41	2.59E-39
chr14	88,552,132	88,555,332	3201	*	8.872665277	9.372695243	8.101039627	1.255759715	7.40E-41	2.90E-39
chr5	97,133,674	97,136,874	3201	*	7.547057253	8.213842212	6.269414099	1.888098637	9.75E-41	3.80E-39
chr1	171,218,853	171,222,833	3981	*	8.049976744	8.634973242	7.049874747	1.555699901	1.06E-40	4.11E-39
chr5	31,191,831	31,199,415	7585	*	9.479998288	9.921430721	8.840751462	1.071625669	1.38E-40	5.34E-39
chr18	33,575,897	33,583,467	7571	*	9.320358845	9.781109407	8.639381013	1.13299879	1.44E-40	5.58E-39
chr2	106,883,387	106,887,328	3942	*	8.492590711	9.028971295	7.629229982	1.380780723	1.78E-40	6.88E-39
chr19	10,418,137	10,421,337	3201	*	7.679060686	8.322324649	6.488528719	1.789478878	1.80E-40	6.92E-39
chr1	74,197,186	74,200,386	3201	*	7.807771913	8.429901089	6.69015664	1.703626907	1.83E-40	7.00E-39
chr4	41,255,022	41,260,185	5164	*	8.731186556	9.235814818	7.948398065	1.272754012	2.22E-40	8.48E-39
chr3	72,375,955	72,379,155	3201	*	7.631907513	8.281123104	6.419957536	1.81964348	2.31E-40	8.79E-39
chr1	152,034,234	152,037,434	3201	*	7.754240943	8.396532209	6.567171063	1.788099466	2.95E-40	1.12E-38
chrX	46,951,968	46,955,168	3201	*	7.429844926	8.092124923	6.169410618	1.871436957	3.15E-40	1.20E-38
chr9	109,779,788	109,782,988	3201	*	7.925408267	8.547246566	6.808764028	1.700047697	3.77E-40	1.42E-38
chr10	118,043,815	118,047,015	3201	*	9.008746665	9.507601925	8.239953269	1.254737804	5.16E-40	1.94E-38
chr14	23,159,251	23,162,451	3201	*	7.056647792	7.787602844	5.501368025	2.184444475	5.69E-40	2.14E-38
chr7	91,266,762	91,269,962	3201	*	9.224001915	9.70429183	8.498951795	1.195412237	6.30E-40	2.36E-38
chr16	50,548,525	50,551,725	3201	*	7.667554149	8.307253553	6.489657722	1.762782466	6.80E-40	2.54E-38
chrX	41,919,881	41,923,081	3201	*	8.189446443	8.734154919	7.303878635	1.404019575	6.85E-40	2.55E-38
chr19	5,949,484	5,952,684	3201	*	7.242703316	7.935457329	5.860505373	2.010312481	6.89E-40	2.56E-38
chr8	94,416,746	94,419,946	3201	*	7.500433626	8.171193262	6.207389528	1.911976016	7.11E-40	2.63E-38
chr2	186,717,964	186,721,164	3201	*	8.062096116	8.646032988	7.065168633	1.55486224	8.24E-40	3.03E-38
chr6	27,678,194	27,682,254	4061	*	7.983159246	8.568781951	6.981176818	1.555156451	8.21E-40	3.03E-38
chr18	26,653,294	26,659,373	6080	*	9.237658185	9.702278984	8.548103954	1.141838546	1.35E-39	4.95E-38
chr12	15,675,544	15,678,744	3201	*	7.518619887	8.199143625	6.18684258	1.953564366	1.43E-39	5.24E-38
chr2	74,198,878	74,203,741	4864	*	9.175029919	9.623120341	8.521599193	1.090903264	1.45E-39	5.30E-38
chr1	173,475,011	173,480,334	5324	*	9.101357168	9.584912611	8.368748718	1.201948882	1.48E-39	5.37E-38
chr7	42,212,165	42,216,335	4171	*	8.569327864	9.094883405	7.734145598	1.342044294	1.50E-39	5.45E-38
chr3	148,081,278	148,086,897	5620	*	8.729260235	9.238747315	7.934542646	1.288197142	1.95E-39	7.06E-38
chr1	167,164,049	167,167,249	3201	*	7.826650861	8.420320078	6.800210928	1.582081282	2.23E-39	8.05E-38
chr4	24,320,538	24,323,738	3201	*	7.369925374	8.055000873	6.019637882	1.972749551	2.28E-39	8.21E-38
chr1	173,862,030	173,870,821	8792	*	9.960180376	10.38727404	9.350799013	1.029044275	3.49E-39	1.25E-37
chr18	26,226,360	26,230,780	4421	*	8.474316786	9.047246984	7.509823056	1.50928961	3.73E-39	1.33E-37
chr2	128,536,589	128,539,789	3201	*	7.51680506	8.178572261	6.25831329	1.856896955	4.09E-39	1.46E-37
chr9	115,116,211	115,120,820	4610	*	8.153030194	8.720534613	7.204171573	1.491788581	4.36E-39	1.55E-37
chr8	90,000,794	90,003,994	3201	*	7.896082897	8.477595991	6.906381907	1.536501584	4.64E-39	1.65E-37
chr3	58,247,523	58,250,723	3201	*	7.648707583	8.273841723	6.521010849	1.707733655	4.94E-39	1.75E-37
chr1	81,819,165	81,822,365	3201	*	7.649680728	8.267186548	6.547399853	1.678024719	4.99E-39	1.76E-37
chr8	105,522,765	105,526,670	3906	*	7.827131897	8.459671844	6.67419245	1.745795005	7.62E-39	2.68E-37
chr11	103,088,716	103,094,289	5574	*	9.470503638	9.906224018	8.843263996	1.054732893	7.92E-39	2.77E-37
chr1	201,737,734	201,742,706	4973	*	8.711058761	9.219404679	7.919155386	1.283040381	9.26E-39	3.24E-37
chr12	15,687,635	15,690,835	3201	*	7.700135638	8.306758672	6.63313163	1.626143441	9.63E-39	3.36E-37
chr6	138,105,105	138,108,305	3201	*	8.081872594	8.670885044	7.06965408	1.571917798	9.91E-39	3.44E-37
chr6	27,603,571	27,606,771	3201	*	7.38278241	8.043212342	6.129340888	1.856258534	1.07E-38	3.71E-37
chr10	122,043,163	122,046,363	3201	*	7.221697879	7.904740742	5.879712882	1.9564342	1.68E-38	5.80E-37
chr9	124,756,762	124,759,962	3201	*	8.535990077	9.055032206	7.717401822	1.319925782	1.72E-38	5.94E-37
chr8	69,491,574	69,495,808	4235	*	8.039743968	8.607317573	7.09068741	1.489654792	2.34E-38	8.06E-37
chr22	28,938,378	28,945,431	7054	*	9.40517452	9.898980781	8.648465541	1.238327636	2.67E-38	9.17E-37
chr21	37,433,922	37,437,122	3201	*	7.644859489	8.264417682	6.535797632	1.688812148	3.76E-38	1.29E-36
chr2	79,510,764	79,516,338	5575	*	9.437281859	9.88062936	8.793976209	1.079321235	4.01E-38	1.37E-36
chr1	72,280,114	72,286,586	6473	*	9.207564243	9.679569125	8.501439287	1.16855197	4.55E-38	1.55E-36
chr8	103,298,529	103,301,729	3201	*	8.130997992	8.69230891	7.199711628	1.464261631	6.43E-38	2.18E-36
chr3	107,597,168	107,601,062	3895	*	8.616606258	9.112267277	7.855474713	1.243034789	6.71E-38	2.27E-36
chr1	51,419,985	51,423,185	3201	*	8.093617666	8.673654056	7.108295872	1.536492857	7.56E-38	2.55E-36
chr10	67,836,057	67,839,257	3201	*	7.75162383	8.372472108	6.638278224	1.698280437	8.06E-38	2.71E-36
chr6	105,032,455	105,037,422	4968	*	8.843900786	9.357948299	8.037859176	1.304900763	1.11E-37	3.74E-36
chr15	95,843,856	95,849,551	5696	*	8.789744088	9.276725238	8.049145214	1.210322155	1.28E-37	4.29E-36
chr7	132,930,309	132,933,509	3201	*	7.465705717	8.114562498	6.255058547	1.811531382	1.57E-37	5.23E-36
chr6	27,332,060	27,335,712	3653	*	7.473382101	8.13737777	6.206424474	1.878865925	1.57E-37	5.25E-36
chr8	48,919,169	48,923,898	4730	*	8.755730964	9.239495552	8.022636497	1.202029997	1.60E-37	5.33E-36
chr17	43,358,740	43,361,940	3201	*	7.849270356	8.450355946	6.799790929	1.617766428	2.22E-37	7.36E-36
chr21	15,945,998	15,949,198	3201	*	7.691234754	8.314707637	6.569122729	1.708979323	2.27E-37	7.51E-36
chr12	97,459,808	97,463,784	3977	*	8.613725438	9.107647059	7.856741952	1.235526098	2.49E-37	8.21E-36
chr10	30,431,728	30,438,286	6559	*	9.096034954	9.549359912	8.431307404	1.108492485	2.73E-37	8.98E-36
chr14	40,346,104	40,349,304	3201	*	7.256873569	7.926926145	5.966584327	1.894664544	2.79E-37	9.17E-36
chr10	101,463,989	101,467,189	3201	*	7.929033103	8.506098399	6.952468611	1.521117215	5.72E-37	1.87E-35
chr8	105,318,350	105,322,306	3957	*	8.116673502	8.666083129	7.218359363	1.424209199	5.75E-37	1.88E-35
chr13	106,795,015	106,798,215	3201	*	7.511816665	8.161105878	6.299599184	1.802086724	6.05E-37	1.97E-35
chr2	158,213,412	158,216,612	3201	*	7.734372403	8.323188634	6.722749059	1.565137948	8.17E-37	2.66E-35
chr21	34,098,459	34,103,351	4893	*	8.575591719	9.133420701	7.654058496	1.455032646	9.33E-37	3.02E-35
chr15	96,322,076	96,329,648	7573	*	9.939336484	10.37371391	9.314898526	1.048582727	1.61E-36	5.19E-35
chr4	108,164,653	108,171,322	6670	*	8.893508767	9.358516059	8.203093998	1.141564889	2.03E-36	6.54E-35
chr4	56,436,541	56,442,746	6206	*	9.266273659	9.716335982	8.608602494	1.095482105	2.06E-36	6.61E-35
chr18	56,783,264	56,786,464	3201	*	7.34098818	7.985253029	6.146882659	1.782272554	2.16E-36	6.91E-35
chr13	93,224,876	93,232,491	7616	*	9.65631261	10.09375602	9.025466536	1.059688854	2.58E-36	8.23E-35
chr15	48,328,676	48,335,948	7273	*	9.411141674	9.861341722	8.753173657	1.099186033	2.81E-36	8.97E-35
chr2	174,122,391	174,127,383	4993	*	8.952682658	9.41580174	8.266465003	1.136199022	2.88E-36	9.17E-35
chr13	83,877,177	83,884,561	7385	*	9.248817858	9.721953102	8.540131807	1.168539372	2.99E-36	9.49E-35
chr5	17,801,181	17,804,381	3201	*	7.770222046	8.364617744	6.741546631	1.586995389	3.06E-36	9.68E-35
chr5	164,296,060	164,299,260	3201	*	8.686073146	9.169518462	7.953720522	1.200676916	3.50E-36	1.10E-34
chr18	7,877,379	7,880,579	3201	*	7.429338914	8.073582539	6.235309288	1.780060951	4.66E-36	1.47E-34
chr5	115,856,217	115,859,417	3201	*	6.782105342	7.532118739	5.13007278	2.276487312	4.87E-36	1.53E-34
chr2	209,668,734	209,672,593	3860	*	8.099080211	8.646025662	7.207466465	1.415243945	5.17E-36	1.62E-34
chr11	123,187,282	123,190,482	3201	*	7.382941361	8.026353691	6.191880385	1.780648111	6.12E-36	1.91E-34
chr17	1,907,645	1,910,845	3201	*	7.536954652	8.173394614	6.370489165	1.747435069	6.42E-36	2.00E-34
chr13	56,733,380	56,736,580	3201	*	7.650208563	8.253637856	6.59334609	1.622519739	6.52E-36	2.03E-34
chr13	71,829,950	71,834,146	4197	*	8.289672268	8.814072863	7.457451865	1.335910371	8.14E-36	2.53E-34
chr12	7,932,632	7,935,832	3201	*	9.164122809	9.603490023	8.529234271	1.065957483	8.44E-36	2.61E-34
chr1	8,872,421	8,877,846	5426	*	9.268725363	9.715475942	8.618165494	1.088072827	9.09E-36	2.81E-34
chr5	173,301,793	173,304,993	3201	*	7.45786476	8.087539527	6.314759141	1.726414575	9.34E-36	2.88E-34
chr1	64,491,890	64,498,577	6688	*	9.09808423	9.546155628	8.444694326	1.090991786	1.06E-35	3.27E-34
chr11	46,049,045	46,052,743	3699	*	7.902273844	8.483018575	6.914853668	1.535887639	1.24E-35	3.82E-34
chr14	33,948,393	33,952,974	4582	*	8.275335561	8.814904406	7.403528495	1.38989715	1.42E-35	4.35E-34
chr17	65,545,738	65,548,938	3201	*	8.129211679	8.680232343	7.226493829	1.4305375	1.53E-35	4.66E-34
chr13	30,255,485	30,259,982	4498	*	7.927253492	8.496697611	6.972831545	1.496266316	1.54E-35	4.68E-34
chr18	24,985,525	24,988,725	3201	*	8.414545449	8.933446423	7.596313882	1.31816988	1.59E-35	4.84E-34
chr2	96,759,914	96,764,593	4680	*	8.429922535	8.931788274	7.653854971	1.259327991	2.42E-35	7.34E-34
chr4	169,608,062	169,614,737	6676	*	9.185978197	9.617730925	8.566992781	1.04242652	2.52E-35	7.63E-34
chr13	57,627,771	57,632,307	4537	*	8.44589028	8.940534722	7.687185089	1.235105502	2.64E-35	7.98E-34
chr11	129,250,933	129,254,133	3201	*	7.588181393	8.188266325	6.541839099	1.603867608	2.76E-35	8.32E-34
chr4	182,141,835	182,148,048	6214	*	9.528269162	9.970862958	8.886562931	1.076049059	3.09E-35	9.27E-34
chr16	84,137,024	84,140,224	3201	*	7.547661322	8.207683043	6.295756979	1.86004348	3.10E-35	9.28E-34
chr1	16,912,154	16,915,354	3201	*	7.426478353	8.050793245	6.30153922	1.693276768	3.84E-35	1.15E-33
chr15	40,105,421	40,110,935	5515	*	8.417648608	8.958670099	7.541970501	1.393103043	4.29E-35	1.28E-33
chr9	4,662,218	4,665,418	3201	*	8.221440612	8.74560774	7.389817911	1.334654194	5.15E-35	1.53E-33
chr6	26,551,425	26,557,448	6024	*	9.24294923	9.685791522	8.600715962	1.071556522	5.25E-35	1.56E-33
chr17	61,155,589	61,159,496	3908	*	7.893532461	8.466171263	6.929884247	1.504426646	5.64E-35	1.67E-33
chr3	112,630,544	112,633,744	3201	*	7.802877064	8.382682694	6.818237989	1.532697722	6.20E-35	1.83E-33
chr12	97,474,458	97,477,658	3201	*	7.679159215	8.293622763	6.586854085	1.66381335	7.49E-35	2.21E-33
chr21	15,057,816	15,064,251	6436	*	9.507893527	9.980727056	8.799891721	1.169139173	1.01E-34	2.96E-33
chr6	98,135,229	98,138,429	3201	*	7.750222168	8.343452127	6.725131671	1.585255579	1.14E-34	3.34E-33
chr8	24,910,938	24,917,437	6500	*	9.538615304	9.972545584	8.915108409	1.04959957	1.20E-34	3.51E-33
chr6	22,247,944	22,251,144	3201	*	7.856007345	8.423492829	6.90720289	1.48501887	1.28E-34	3.73E-33
chr5	81,717,381	81,720,581	3201	*	7.025435449	7.725424693	5.612348379	2.021004678	1.30E-34	3.77E-33
chr6	83,062,461	83,066,628	4168	*	8.493727339	8.980151705	7.754431471	1.211000438	1.43E-34	4.17E-33
chr18	32,771,240	32,774,440	3201	*	7.764502219	8.338436442	6.797090083	1.504274443	1.48E-34	4.30E-33
chr5	92,685,970	92,689,170	3201	*	7.634569924	8.229523887	6.604173525	1.58556603	1.49E-34	4.31E-33
chr2	63,048,188	63,051,388	3201	*	7.726450668	8.338567301	6.641780083	1.652870772	1.50E-34	4.31E-33
chr7	104,977,224	104,986,403	9180	*	9.811627141	10.24815737	9.182694082	1.055389027	1.60E-34	4.60E-33
chr16	90,018,588	90,021,788	3201	*	7.601832224	8.198928468	6.564806407	1.5941765	1.78E-34	5.11E-33
chr5	90,471,654	90,476,999	5346	*	9.117722703	9.578926066	8.435745285	1.128817845	2.10E-34	6.01E-33
chr4	75,722,151	75,728,150	6000	*	9.421966323	9.843771357	8.823372762	1.013288543	2.16E-34	6.19E-33
chrX	11,661,726	11,664,926	3201	*	7.752219377	8.333197056	6.764108224	1.530672059	3.33E-34	9.51E-33
chr15	73,599,564	73,602,764	3201	*	7.721280122	8.311676477	6.704854668	1.572474644	3.35E-34	9.53E-33
chr5	81,604,314	81,607,514	3201	*	7.658582478	8.254128416	6.626358202	1.593329791	3.60E-34	1.02E-32
chr4	89,877,597	89,882,561	4965	*	9.670621343	10.10669188	9.042649882	1.055721113	3.89E-34	1.10E-32
chr2	165,631,726	165,634,926	3201	*	7.732313124	8.30855108	6.75817459	1.508207055	3.96E-34	1.12E-32
chr9	124,764,642	124,770,618	5977	*	9.702709245	10.11088514	9.131372809	0.971495148	4.63E-34	1.31E-32
chr4	54,013,600	54,016,800	3201	*	7.804291472	8.367175368	6.868569597	1.462878727	5.10E-34	1.44E-32
chr3	174,438,795	174,443,555	4761	*	8.74136096	9.226467473	8.005142489	1.210080737	5.28E-34	1.48E-32
chr10	55,897,764	55,900,964	3201	*	7.240656409	7.89659308	6.004021728	1.8263992	6.15E-34	1.72E-32
chr7	82,380,560	82,383,760	3201	*	7.25730308	7.921460102	5.989730037	1.867725201	8.26E-34	2.31E-32
chr13	97,430,562	97,433,762	3201	*	8.590750349	9.127162147	7.727307261	1.377000034	8.93E-34	2.49E-32
chrX	15,672,936	15,679,070	6135	*	8.492133909	9.002798209	7.694505085	1.283866326	9.42E-34	2.62E-32
chr7	42,314,007	42,317,207	3201	*	7.477574009	8.08660755	6.402853078	1.637818764	1.10E-33	3.07E-32
chr17	42,150,555	42,155,681	5127	*	8.658438547	9.121527342	7.972288072	1.133300876	1.20E-33	3.31E-32
chr12	96,032,712	96,035,912	3201	*	8.820965462	9.291557236	8.118033034	1.156579418	1.59E-33	4.38E-32
chr10	10,868,651	10,871,851	3201	*	7.683541948	8.2633516	6.69889098	1.530168288	2.38E-33	6.57E-32
chr17	55,720,901	55,726,815	5915	*	8.785965893	9.274207993	8.042409885	1.214435206	2.67E-33	7.35E-32
chr8	140,896,411	140,899,611	3201	*	7.707414418	8.301948423	6.678312894	1.584660567	3.41E-33	9.37E-32
chr2	231,743,661	231,746,861	3201	*	7.462842082	8.083747338	6.349306901	1.687319659	3.82E-33	1.05E-31
chr15	67,945,598	67,948,798	3201	*	8.012164848	8.581923991	7.056836635	1.491271926	4.05E-33	1.11E-31
chr5	54,017,336	54,020,536	3201	*	7.729852041	8.294001273	6.790548704	1.470657151	4.17E-33	1.14E-31
chr2	211,496,870	211,500,070	3201	*	7.316093543	7.952114531	6.151088998	1.747079908	4.58E-33	1.25E-31
chr4	186,686,408	186,690,428	4021	*	8.114784	8.658294027	7.232441041	1.404906447	5.24E-33	1.42E-31
chr16	3,187,491	3,192,568	5078	*	8.639900573	9.106951087	7.944924108	1.149028782	5.67E-33	1.54E-31
chr5	19,926,009	19,932,039	6031	*	8.615621339	9.094633348	7.893513655	1.184755555	7.03E-33	1.90E-31
chr14	32,074,102	32,077,302	3201	*	8.282478343	8.782801897	7.510143613	1.251235344	7.58E-33	2.05E-31
chr17	30,270,230	30,273,430	3201	*	6.817082275	7.538786505	5.306095012	2.128898522	8.22E-33	2.21E-31
chr7	42,022,434	42,025,634	3201	*	7.556047711	8.142803267	6.550655138	1.549899729	8.25E-33	2.22E-31
chr2	42,045,651	42,054,467	8817	*	9.524629196	9.932017364	8.954844751	0.970876503	8.33E-33	2.24E-31
chr9	128,682,600	128,692,767	10168	*	9.871862753	10.27580745	9.308833206	0.960138483	8.73E-33	2.34E-31
chr21	31,907,435	31,911,521	4087	*	7.886166574	8.475730764	6.87227278	1.567811712	8.89E-33	2.37E-31
chr8	32,485,844	32,489,044	3201	*	7.128890179	7.797954659	5.84243973	1.875912381	9.52E-33	2.54E-31
chr4	85,700,905	85,704,105	3201	*	7.124130202	7.831397822	5.679125916	2.060653474	9.56E-33	2.54E-31
chr10	21,927,270	21,930,470	3201	*	7.76236429	8.328743689	6.816719168	1.478299261	1.05E-32	2.78E-31
chr6	37,992,261	37,995,461	3201	*	7.491857687	8.096239411	6.431980623	1.62003727	1.06E-32	2.80E-31
chr2	169,298,992	169,302,192	3201	*	7.538158632	8.140655295	6.48424006	1.61593066	1.12E-32	2.96E-31
chr6	98,838,965	98,842,165	3201	*	9.312075844	9.725675345	8.729985046	0.989284078	1.14E-32	3.01E-31
chr22	28,439,322	28,445,060	5739	*	9.098544293	9.547248195	8.443796276	1.090309691	1.36E-32	3.59E-31
chr7	106,282,122	106,287,691	5570	*	8.967188478	9.406603391	8.332199497	1.062737918	1.50E-32	3.95E-31
chr4	89,639,964	89,643,164	3201	*	6.780339704	7.517902326	5.192388355	2.213867667	1.51E-32	3.95E-31
chr9	131,404,990	131,408,190	3201	*	7.882836054	8.456015562	6.91761839	1.504033602	1.91E-32	5.00E-31
chr10	92,992,068	92,996,409	4342	*	8.431284754	8.934161105	7.652763599	1.263153454	2.02E-32	5.28E-31
chr7	128,402,680	128,406,495	3816	*	7.93427869	8.48248234	7.039249067	1.415102809	2.06E-32	5.37E-31
chr2	210,474,412	210,479,807	5396	*	9.083454856	9.541496346	8.408436526	1.124176447	2.07E-32	5.39E-31
chr7	122,328,398	122,331,598	3201	*	7.45030154	8.053492543	6.394191994	1.612049612	2.23E-32	5.78E-31
chr3	170,867,223	170,872,288	5066	*	9.405983715	9.847902228	8.765708273	1.073626274	2.52E-32	6.51E-31
chr4	89,052,449	89,058,995	6547	*	9.60242778	10.01263832	9.027071009	0.976671866	2.55E-32	6.58E-31
chr2	101,250,661	101,255,626	4966	*	8.712455649	9.179821251	8.016773857	1.151028409	2.57E-32	6.61E-31
chr5	93,881,448	93,889,168	7721	*	9.773200136	10.2039901	9.156207132	1.038707582	2.73E-32	7.02E-31
chr2	101,305,711	101,308,911	3201	*	8.577282061	9.044231253	7.882532301	1.148801148	2.90E-32	7.45E-31
chr8	51,868,962	51,872,162	3201	*	6.914077792	7.646954502	5.349387669	2.202649039	3.33E-32	8.53E-31
chr5	113,202,191	113,205,391	3201	*	7.218259741	7.876173188	5.97426157	1.84230319	3.60E-32	9.21E-31
chr16	69,724,582	69,728,744	4163	*	8.317720885	8.816873366	7.548211626	1.252647311	4.81E-32	1.23E-30
chr14	53,258,180	53,261,380	3201	*	7.140261359	7.787654424	5.934913327	1.786031182	5.16E-32	1.31E-30
chr1	174,797,602	174,802,280	4679	*	8.627001171	9.099019029	7.920846851	1.165058221	5.93E-32	1.51E-30
chr10	97,494,030	97,501,491	7462	*	9.309667753	9.722460771	8.729183766	0.984193567	6.74E-32	1.71E-30
chr7	90,593,894	90,599,550	5657	*	8.9847222	9.420371052	8.357631982	1.052694806	7.41E-32	1.87E-30
chr3	97,969,886	97,973,086	3201	*	7.558921385	8.15838008	6.514537814	1.60728048	7.77E-32	1.96E-30
chr1	115,648,967	115,652,167	3201	*	7.204566422	7.850762854	6.003532211	1.789382722	7.88E-32	1.98E-30
chr10	119,722,821	119,728,445	5625	*	8.98189323	9.403237914	8.384233033	1.00738737	8.96E-32	2.25E-30
chr2	186,694,014	186,697,214	3201	*	8.474525695	8.990463092	7.663754556	1.305397177	8.96E-32	2.25E-30
chr22	29,028,794	29,031,994	3201	*	7.724559388	8.282104353	6.803817783	1.443991542	9.00E-32	2.25E-30
chr18	25,346,910	25,350,110	3201	*	8.782133849	9.260164239	8.062280554	1.184528051	9.04E-32	2.26E-30
chr18	21,366,667	21,369,867	3201	*	8.892483391	9.37963322	8.151489438	1.213569658	9.23E-32	2.30E-30
chr9	14,934,299	14,938,492	4194	*	8.296465551	8.803441355	7.507930837	1.276015743	9.24E-32	2.30E-30
chr11	44,557,497	44,560,697	3201	*	7.413410085	8.042019604	6.273938618	1.721841239	9.71E-32	2.41E-30
chr5	171,391,775	171,394,975	3201	*	7.911893596	8.473023939	6.981115242	1.463294271	1.03E-31	2.55E-30
chr5	93,597,849	93,617,141	19293	*	11.14279438	11.53642631	10.59971314	0.928881867	1.11E-31	2.74E-30
chr9	89,601,925	89,609,004	7080	*	8.969964269	9.414789842	8.323514447	1.081465114	1.12E-31	2.76E-30
chr4	145,095,860	145,103,901	8042	*	9.938476329	10.30291532	9.449679351	0.847427355	1.21E-31	2.97E-30
chr19	56,108,908	56,112,108	3201	*	7.172960044	7.832289818	5.923656605	1.845648809	1.26E-31	3.09E-30
chr3	181,739,398	181,743,804	4407	*	8.596476995	9.07508603	7.875295395	1.185147391	1.26E-31	3.10E-30
chr6	27,017,629	27,020,829	3201	*	7.854821606	8.407113572	6.948615695	1.426789926	1.48E-31	3.62E-30
chr4	102,342,329	102,345,529	3201	*	8.198838415	8.711819237	7.395456697	1.297418453	1.49E-31	3.64E-30
chrX	53,222,529	53,225,729	3201	*	8.00778664	8.539872491	7.155696759	1.35625493	1.49E-31	3.65E-30
chr5	111,509,272	111,515,219	5948	*	9.79703642	10.17313472	9.286934457	0.879596684	1.55E-31	3.79E-30
chr11	122,365,359	122,368,559	3201	*	7.614917624	8.220073339	6.552584644	1.622724821	2.05E-31	5.00E-30
chr1	100,033,938	100,043,726	9789	*	10.04526354	10.41008204	9.555780689	0.848692722	2.11E-31	5.13E-30
chr18	49,489,642	49,492,842	3201	*	8.81998777	9.276378648	8.148583021	1.115516445	2.44E-31	5.90E-30
chr13	67,227,496	67,233,514	6019	*	9.330814648	9.772810818	8.690374774	1.072192439	2.51E-31	6.08E-30
chr18	58,609,970	58,613,170	3201	*	6.924455628	7.610832614	5.568820696	1.956133498	2.74E-31	6.60E-30
chr3	155,713,482	155,716,682	3201	*	7.29750285	7.950604473	6.071346121	1.808530242	2.92E-31	7.03E-30
chr4	85,474,505	85,477,705	3201	*	8.19583888	8.731063536	7.335523682	1.363353327	3.35E-31	8.04E-30
chr11	3,858,690	3,861,890	3201	*	7.498679995	8.106328642	6.428399236	1.624316698	3.51E-31	8.41E-30
chr8	131,903,956	131,908,522	4567	*	8.906245041	9.372606387	8.212809548	1.148053381	3.94E-31	9.42E-30
chr1	63,774,078	63,777,278	3201	*	8.154619227	8.665765027	7.355797284	1.289130403	4.32E-31	1.03E-29
chr9	130,443,953	130,447,635	3683	*	7.719113896	8.29511167	6.745678609	1.515168979	4.92E-31	1.17E-29
chr6	79,630,697	79,633,897	3201	*	8.00884919	8.539933635	7.159369936	1.351854825	5.52E-31	1.31E-29
chr13	29,592,440	29,595,640	3201	*	8.140755926	8.673487819	7.286978364	1.365579885	5.79E-31	1.37E-29
chr10	27,996,322	27,999,522	3201	*	8.151729174	8.672670001	7.328331061	1.326096636	5.80E-31	1.38E-29
chr6	71,401,759	71,406,047	4289	*	8.402192363	8.893494453	7.651424052	1.224258373	6.86E-31	1.62E-29
chr15	60,395,164	60,398,364	3201	*	7.890709629	8.451530506	6.960801323	1.457284792	8.24E-31	1.95E-29
chr11	125,161,484	125,171,400	9917	*	9.721418547	10.09980249	9.207082471	0.886535281	8.90E-31	2.10E-29
chr8	61,711,690	61,716,672	4983	*	9.070589587	9.498680222	8.459161076	1.031397472	9.74E-31	2.29E-29
chr1	81,809,638	81,814,260	4623	*	8.827432412	9.304167149	8.110546994	1.181336812	9.81E-31	2.30E-29
chr4	127,697,831	127,701,031	3201	*	7.743903632	8.327990973	6.746525931	1.549137184	1.01E-30	2.38E-29
chr9	85,739,083	85,744,419	5337	*	8.935599256	9.392129102	8.26389078	1.11370621	1.03E-30	2.42E-29
chr12	64,607,882	64,613,388	5507	*	8.905582105	9.333359813	8.294796615	1.028497837	1.10E-30	2.56E-29
chr12	21,651,590	21,657,464	5875	*	9.768168502	10.15273259	9.242287219	0.902790454	1.21E-30	2.81E-29
chr12	93,375,651	93,381,898	6248	*	9.58784624	9.970866054	9.064863152	0.900383731	1.28E-30	2.97E-29
chr20	17,961,491	17,968,376	6886	*	9.84172382	10.24581397	9.278409925	0.960887024	1.46E-30	3.39E-29
chr4	4,537,676	4,544,429	6754	*	9.383634142	9.808412835	8.778989685	1.019410597	1.59E-30	3.70E-29
chr4	115,111,488	115,114,688	3201	*	8.82291878	9.271094559	8.16930488	1.092643544	1.69E-30	3.91E-29
chr6	110,176,590	110,182,716	6127	*	9.817228354	10.19516097	9.303729857	0.885091832	2.06E-30	4.76E-29
chr10	6,579,274	6,582,474	3201	*	7.804025009	8.343309504	6.932974014	1.380645699	2.23E-30	5.14E-29
chr10	91,220,230	91,223,430	3201	*	8.457418368	8.922841692	7.766076458	1.141231182	2.39E-30	5.49E-29
chr10	51,074,128	51,077,328	3201	*	8.255425865	8.760302594	7.472030709	1.270256851	2.46E-30	5.66E-29
chr3	160,446,754	160,449,954	3201	*	9.055825924	9.502310814	8.405834344	1.080882825	2.52E-30	5.78E-29
chr3	31,529,725	31,532,925	3201	*	8.315985749	8.800880763	7.580260292	1.197511019	3.03E-30	6.93E-29
chr5	52,797,599	52,803,870	6272	*	9.998401436	10.36352428	9.508368227	0.850218388	3.09E-30	7.06E-29
chr11	60,912,121	60,916,688	4568	*	8.895636609	9.330017507	8.271191421	1.048825741	3.15E-30	7.19E-29
chr10	13,704,957	13,709,642	4686	*	8.743662272	9.201563431	8.068951672	1.120260576	3.49E-30	7.96E-29
chr9	114,500,804	114,507,557	6754	*	9.130534996	9.592822061	8.446161143	1.129586812	3.67E-30	8.34E-29
chr12	79,686,644	79,689,844	3201	*	9.368512436	9.792940157	8.764584122	1.020654862	3.97E-30	9.01E-29
chr17	17,934,969	17,938,169	3201	*	7.663478524	8.270190123	6.596191941	1.629154703	4.81E-30	1.09E-28
chr11	121,290,477	121,295,707	5231	*	9.559410046	9.948309665	9.025344165	0.915148182	4.95E-30	1.12E-28
chr3	122,380,974	122,386,401	5428	*	9.288033632	9.692193043	8.724584291	0.957608363	5.78E-30	1.31E-28
chr1	33,125,290	33,128,490	3201	*	7.502915895	8.078094699	6.531875083	1.502088441	6.31E-30	1.42E-28
chr4	39,456,051	39,461,440	5390	*	9.47114436	9.868107272	8.921665564	0.937467497	6.35E-30	1.43E-28
chr1	119,138,122	119,144,015	5894	*	8.811573667	9.284035147	8.104414973	1.161303605	6.67E-30	1.50E-28
chr2	168,659,818	168,663,018	3201	*	7.303087277	7.920944769	6.199647436	1.663334067	7.57E-30	1.70E-28
chr7	158,816,737	158,819,937	3201	*	7.869939519	8.432973311	6.933794001	1.4711388	7.61E-30	1.70E-28
chr3	191,327,503	191,333,055	5553	*	9.387634209	9.773971012	8.858414985	0.909689661	7.64E-30	1.71E-28
chr8	18,852,293	18,856,298	4006	*	7.975769501	8.486988255	7.176766661	1.2855867	1.02E-29	2.29E-28
chr15	63,379,895	63,383,095	3201	*	7.370856014	7.97646221	6.307091096	1.624979464	1.15E-29	2.56E-28
chr14	39,264,564	39,269,815	5252	*	9.087714263	9.498132569	8.511946014	0.978326535	1.16E-29	2.57E-28
chr12	76,545,872	76,549,072	3201	*	7.852507436	8.388670708	6.98971994	1.370415106	1.19E-29	2.64E-28
chr3	129,686,046	129,690,562	4517	*	9.079313285	9.494474683	8.494102955	0.992838375	1.37E-29	3.04E-28
chr11	16,611,821	16,615,021	3201	*	8.044157667	8.55794492	7.238765671	1.291987358	1.37E-29	3.04E-28
chr11	102,448,020	102,452,790	4771	*	8.905862667	9.33298311	8.296426382	1.02392317	1.45E-29	3.19E-28
chrX	10,155,912	10,159,112	3201	*	7.630125679	8.216484522	6.625928525	1.542532139	1.45E-29	3.19E-28
chr12	72,269,470	72,272,670	3201	*	8.164075799	8.680191593	7.352857092	1.307542845	1.56E-29	3.42E-28
chr16	49,847,962	49,854,378	6417	*	9.644435518	10.05031793	9.077610715	0.964532412	1.63E-29	3.57E-28
chr17	39,198,284	39,204,099	5816	*	8.959670547	9.37781425	8.368475504	0.999031431	1.67E-29	3.67E-28
chr12	88,574,170	88,582,661	8492	*	9.767636083	10.16975219	9.208174277	0.953163573	1.80E-29	3.95E-28
chr7	84,186,957	84,190,157	3201	*	8.45148394	8.949039458	7.685815126	1.246188754	1.88E-29	4.12E-28
chr5	110,177,550	110,181,688	4139	*	8.249436643	8.74754993	7.482428125	1.248452353	1.93E-29	4.20E-28
chr6	51,839,485	51,842,685	3201	*	7.514606561	8.113376579	6.472372968	1.601957389	1.94E-29	4.23E-28
chr11	88,335,241	88,339,906	4666	*	8.357082359	8.849081687	7.604663476	1.229393877	2.04E-29	4.45E-28
chr19	48,253,984	48,257,184	3201	*	7.794216353	8.329704134	6.933208676	1.366359209	2.06E-29	4.47E-28
chr1	42,679,737	42,686,054	6318	*	10.06807221	10.4341897	9.576237983	0.851306641	2.07E-29	4.48E-28
chr2	64,748,303	64,751,503	3201	*	8.121690411	8.659385442	7.254855699	1.381869509	2.15E-29	4.66E-28
chr4	78,773,664	78,780,963	7300	*	9.482259884	9.855783465	8.97690471	0.872673031	2.26E-29	4.87E-28
chr3	32,459,191	32,462,391	3201	*	7.266303174	7.891066634	6.139855002	1.695860764	2.43E-29	5.24E-28
chr13	75,478,762	75,484,496	5735	*	8.819833832	9.314467585	8.061154124	1.237577576	2.48E-29	5.34E-28
chr6	111,604,215	111,607,415	3201	*	7.506002163	8.079217825	6.540679481	1.498384143	3.01E-29	6.47E-28
chr5	2,744,596	2,755,969	11374	*	9.645440545	10.02409284	9.130606096	0.888228236	3.21E-29	6.89E-28
chr1	68,228,572	68,234,950	6379	*	9.146118655	9.566235903	8.550942681	1.006857246	3.33E-29	7.12E-28
chr12	23,946,394	23,952,691	6298	*	10.21178166	10.56221139	9.74795331	0.809143888	3.38E-29	7.23E-28
chr3	4,490,588	4,495,524	4937	*	8.448615324	8.932012584	7.716374313	1.198422724	3.83E-29	8.18E-28
chr6	126,339,564	126,342,764	3201	*	8.939923563	9.364625839	8.335435076	1.017781678	3.91E-29	8.32E-28
chr15	96,034,771	96,037,971	3201	*	7.377370032	7.970662465	6.352087715	1.558973319	4.05E-29	8.62E-28
chr13	98,474,404	98,477,604	3201	*	7.014737852	7.66634236	5.794075466	1.795105045	4.12E-29	8.74E-28
chr3	108,219,873	108,224,487	4615	*	9.079363315	9.520960865	8.439767199	1.07118683	4.59E-29	9.73E-28
chr3	101,778,741	101,781,941	3201	*	8.647291829	9.126884009	7.923849342	1.187603677	4.91E-29	1.04E-27
chrX	44,870,233	44,873,433	3201	*	7.717731477	8.267075684	6.819595776	1.413865896	4.98E-29	1.05E-27
chr2	174,333,720	174,341,400	7681	*	9.283648499	9.692761956	8.710461603	0.973025302	5.55E-29	1.17E-27
chr1	198,933,480	198,936,680	3201	*	9.591065984	9.980488482	9.0560082	0.916822224	5.69E-29	1.20E-27
chr17	28,938,771	28,942,893	4123	*	8.282991789	8.79341773	7.485953086	1.290424195	5.82E-29	1.22E-27
chr6	26,592,856	26,599,218	6363	*	8.969717352	9.413495302	8.325497085	1.078687543	5.84E-29	1.23E-27
chr9	8,676,839	8,681,607	4769	*	8.574057476	9.016768752	7.932102115	1.073127898	5.86E-29	1.23E-27
chr4	20,249,784	20,258,255	8472	*	9.748970249	10.13382869	9.222535539	0.904563341	6.10E-29	1.28E-27
chr12	43,756,558	43,759,758	3201	*	7.620316745	8.209911014	6.606331543	1.567183202	6.42E-29	1.34E-27
chr22	26,478,335	26,486,268	7934	*	9.452315756	9.830958461	8.937499114	0.886969479	6.54E-29	1.36E-27
chr18	57,584,294	57,587,494	3201	*	7.893524166	8.413279872	7.073130869	1.316139807	7.31E-29	1.52E-27
chr7	56,104,106	56,107,306	3201	*	7.595262735	8.154784042	6.669000369	1.452951455	7.32E-29	1.52E-27
chr20	5,186,881	5,190,081	3201	*	7.097284226	7.740804444	5.905838409	1.770758042	8.24E-29	1.71E-27
chr9	132,402,512	132,407,539	5028	*	8.713243457	9.159723696	8.063261823	1.080123204	8.95E-29	1.85E-27
chr1	205,744,255	205,752,140	7886	*	9.961472268	10.3288995	9.467261139	0.855166534	9.24E-29	1.91E-27
chr9	40,991,734	40,994,934	3201	*	8.072775814	8.60444186	7.221781143	1.352780384	9.69E-29	2.00E-27
chr17	48,051,660	48,056,670	5011	*	8.679155745	9.120655984	8.039765495	1.069494411	1.01E-28	2.08E-27
chr6	80,104,614	80,110,894	6281	*	8.592028657	9.044510773	7.929128832	1.101686987	1.01E-28	2.08E-27
chr4	94,455,939	94,459,982	4044	*	9.130246689	9.579329014	8.474685227	1.093283857	1.05E-28	2.17E-27
chr14	52,788,484	52,791,684	3201	*	8.908836227	9.331300351	8.308904792	1.012088215	1.10E-28	2.26E-27
chr11	15,842,669	15,846,317	3649	*	7.733829901	8.285587193	6.829092373	1.42450299	1.11E-28	2.28E-27
chr19	1,859,325	1,863,619	4295	*	8.241109388	8.743761545	7.463133045	1.262240935	1.15E-28	2.35E-27
chr3	170,634,707	170,637,907	3201	*	7.587173196	8.149901619	6.651890552	1.45827916	1.18E-28	2.41E-27
chr8	89,900,040	89,905,274	5235	*	8.864606395	9.287524788	8.263751769	1.013740892	1.19E-28	2.43E-27
chr17	16,438,563	16,441,763	3201	*	8.789503041	9.227266718	8.157985152	1.055578531	1.40E-28	2.85E-27
chr1	150,514,976	150,518,176	3201	*	7.523133692	8.101764439	6.541963905	1.521422907	1.41E-28	2.86E-27
chr13	95,641,458	95,644,658	3201	*	8.540700027	9.01728204	7.824163869	1.17418438	1.50E-28	3.05E-27
chr1	223,009,629	223,012,829	3201	*	7.515811216	8.09704867	6.526928994	1.531081678	1.56E-28	3.15E-27
chr10	11,005,214	11,008,414	3201	*	8.882088604	9.321275335	8.247580022	1.065004188	1.57E-28	3.18E-27
chr13	34,942,552	34,945,752	3201	*	8.490738601	8.982112614	7.739800151	1.22273087	1.69E-28	3.41E-27
chr2	160,488,514	160,493,819	5306	*	8.719878148	9.166718162	8.069126908	1.08549173	1.70E-28	3.43E-27
chr1	155,859,376	155,862,576	3201	*	8.021667446	8.52285787	7.247236149	1.245913388	1.74E-28	3.50E-27
chr14	105,016,853	105,024,941	8089	*	9.383302144	9.769943744	8.853507806	0.908408078	1.86E-28	3.75E-27
chr14	85,527,489	85,536,833	9345	*	9.729206322	10.11429734	9.20233409	0.905850326	2.00E-28	4.01E-27
chr2	42,169,552	42,172,752	3201	*	9.26855337	9.670215343	8.709975551	0.952675938	2.00E-28	4.01E-27
chr6	125,299,353	125,302,553	3201	*	8.164066963	8.643904057	7.440060469	1.185626414	2.31E-28	4.62E-27
chr3	101,826,780	101,829,980	3201	*	8.336197612	8.807651337	7.631319056	1.160268666	2.39E-28	4.77E-27
chr1	11,800,898	11,810,107	9210	*	9.906044579	10.27666962	9.406004511	0.864833935	2.65E-28	5.28E-27
chr3	186,781,023	186,789,940	8918	*	10.15802125	10.53194203	9.651935371	0.873166868	2.88E-28	5.75E-27
chr5	124,739,312	124,742,512	3201	*	9.423470307	9.807408247	8.898765218	0.900714519	3.15E-28	6.27E-27
chr22	33,915,992	33,920,941	4950	*	8.578330657	9.039658853	7.896077484	1.12575551	3.20E-28	6.36E-27
chr5	10,305,669	10,308,869	3201	*	7.589768771	8.150268723	6.660761982	1.44276528	3.44E-28	6.83E-27
chr13	113,206,331	113,212,173	5843	*	9.360961817	9.751732843	8.823341052	0.922409834	3.47E-28	6.88E-27
chr9	38,417,511	38,426,496	8986	*	9.530209406	9.929189319	8.976835647	0.945670411	3.82E-28	7.55E-27
chr6	143,448,359	143,453,256	4898	*	9.108681569	9.517533934	8.536010349	0.974779358	3.85E-28	7.60E-27
chr9	71,120,543	71,123,743	3201	*	7.733989867	8.286801911	6.826353702	1.432324645	4.16E-28	8.19E-27
chr4	182,135,258	182,139,471	4214	*	8.16985991	8.647184058	7.451625447	1.177103073	4.38E-28	8.61E-27
chr2	110,210,370	110,213,570	3201	*	7.842687359	8.372815832	6.995694202	1.3373681	5.04E-28	9.90E-27
chr15	34,036,292	34,041,263	4972	*	8.301118951	8.766624624	7.609593421	1.139089067	5.31E-28	1.04E-26
chr1	109,959,290	109,962,490	3201	*	7.699684162	8.245672197	6.810662304	1.398170959	5.50E-28	1.08E-26
chr1	25,614,408	25,621,201	6794	*	8.690294738	9.13491638	8.04427932	1.077128817	5.88E-28	1.15E-26
chr12	65,825,927	65,829,127	3201	*	9.080304383	9.48640839	8.513044605	0.966178505	5.91E-28	1.15E-26
chr9	130,823,410	130,827,167	3758	*	8.366097479	8.865130132	7.596876887	1.243950128	6.17E-28	1.20E-26
chr15	67,540,492	67,545,324	4833	*	8.730172183	9.166807151	8.101019897	1.0541329	6.37E-28	1.24E-26
chr16	19,715,236	19,720,729	5494	*	8.971511718	9.384385578	8.390866786	0.983062152	6.69E-28	1.30E-26
chr5	80,245,560	80,248,760	3201	*	8.000990121	8.503215778	7.224049415	1.258989542	6.93E-28	1.34E-26
chr4	112,228,922	112,236,106	7185	*	9.713789887	10.12279893	9.140809246	0.972603328	7.68E-28	1.49E-26
chr6	94,064,864	94,068,064	3201	*	7.542388587	8.10016433	6.621003798	1.441091444	7.75E-28	1.50E-26
chr2	3,575,711	3,578,911	3201	*	8.949197482	9.387149748	8.317283779	1.057997074	7.76E-28	1.50E-26
chr10	78,031,828	78,039,784	7957	*	9.549634949	9.941007713	9.010868292	0.923409096	7.83E-28	1.51E-26
chrX	38,804,925	38,808,125	3201	*	7.834444854	8.369738118	6.973949137	1.354340194	8.32E-28	1.60E-26
chr1	81,325,997	81,330,355	4359	*	8.306604552	8.803018273	7.543672728	1.238180551	8.59E-28	1.65E-26
chr19	48,865,475	48,868,675	3201	*	7.634937668	8.182902606	6.740556974	1.412440904	8.69E-28	1.67E-26
chr2	195,657,003	195,660,203	3201	*	8.800327202	9.255008054	8.13265224	1.110576717	1.02E-27	1.95E-26
chr9	8,853,200	8,857,402	4203	*	9.648661376	10.02066328	9.146100303	0.869049398	1.03E-27	1.97E-26
chr10	102,919,366	102,922,566	3201	*	8.461408277	8.940177429	7.73985881	1.186144954	1.05E-27	2.00E-26
chr10	102,711,373	102,719,508	8136	*	9.619792031	10.02778846	9.048809421	0.970379475	1.06E-27	2.02E-26
chr2	105,396,519	105,399,719	3201	*	8.120273278	8.629445777	7.326332246	1.283772667	1.07E-27	2.03E-26
chr1	92,831,745	92,837,472	5728	*	9.499599063	9.882625291	8.976603958	0.897535686	1.08E-27	2.05E-26
chr4	146,519,080	146,522,280	3201	*	8.416004929	8.873054207	7.743160367	1.113909742	1.09E-27	2.06E-26
chr3	136,791,348	136,794,548	3201	*	7.518431492	8.108868968	6.501880789	1.565421419	1.31E-27	2.48E-26
chr1	93,177,039	93,184,045	7007	*	9.5303793	9.901258302	9.029874746	0.865893649	1.37E-27	2.60E-26
chr1	97,602,082	97,605,282	3201	*	7.449067333	8.014972825	6.504772985	1.469512011	1.40E-27	2.65E-26
chr1	154,605,510	154,613,153	7644	*	9.356334836	9.774382981	8.76533213	1.000460136	1.45E-27	2.73E-26
chr1	228,735,394	228,738,594	3201	*	8.07407965	8.572857879	7.305471704	1.244998664	1.58E-27	2.97E-26
chr7	42,886,097	42,890,555	4459	*	8.164786982	8.648224148	7.432453285	1.197666346	1.69E-27	3.18E-26
chr3	150,760,041	150,765,826	5786	*	9.066128581	9.500763573	8.441153914	1.048217324	1.70E-27	3.19E-26
chr3	15,928,830	15,932,030	3201	*	7.089209008	7.92512759	4.871663174	2.894906885	1.72E-27	3.22E-26
chr18	11,849,349	11,858,776	9428	*	10.09079858	10.46493915	9.584308112	0.875022987	1.74E-27	3.25E-26
chr14	60,978,808	60,983,677	4870	*	9.176197694	9.572860784	8.627296514	0.93464793	1.87E-27	3.50E-26
chr13	27,618,045	27,624,255	6211	*	8.952846318	9.352950931	8.397293742	0.942472432	1.89E-27	3.53E-26
chr3	89,106,982	89,110,182	3201	*	8.557100923	9.013475604	7.885731567	1.110677652	1.90E-27	3.54E-26
chr15	67,090,184	67,093,384	3201	*	7.351797378	7.950594687	6.309478665	1.579816922	1.96E-27	3.64E-26
chr2	39,434,154	39,439,772	5619	*	9.67483312	10.04713717	9.171717919	0.870022494	1.96E-27	3.65E-26
chr12	64,219,263	64,223,199	3937	*	8.085602803	8.570873032	7.349002538	1.194812236	2.08E-27	3.86E-26
chr17	71,032,435	71,035,635	3201	*	7.100959686	7.731153241	5.956079895	1.704203872	2.19E-27	4.06E-26
chr5	167,949,601	167,952,801	3201	*	7.644330547	8.21684401	6.681045813	1.495825868	2.34E-27	4.33E-26
chr7	50,303,677	50,308,552	4876	*	8.439660928	8.894540283	7.771553727	1.108868402	2.61E-27	4.83E-26
chr4	125,355,895	125,359,095	3201	*	7.95316082	8.446111414	7.198485663	1.221006198	2.62E-27	4.84E-26
chr11	5,595,668	5,598,868	3201	*	7.185505593	7.796175297	6.105515683	1.634246159	2.82E-27	5.20E-26
chr11	78,960,132	78,963,332	3201	*	7.663880139	8.204175432	6.790139006	1.380852666	2.87E-27	5.29E-26
chr13	41,957,729	41,963,267	5539	*	8.762628979	9.196570405	8.139098887	1.046770485	3.02E-27	5.54E-26
chr22	32,340,367	32,346,108	5742	*	8.62999904	9.1004527	7.927378093	1.156848294	3.03E-27	5.57E-26
chr3	11,609,171	11,612,371	3201	*	8.178552464	8.665971411	7.436927866	1.207624298	3.29E-27	6.03E-26
chr9	19,377,028	19,382,731	5704	*	9.631991065	10.00996489	9.118416126	0.885023651	3.30E-27	6.04E-26
chr6	146,543,412	146,547,743	4332	*	8.186990389	8.686685348	7.416173253	1.246964384	3.31E-27	6.05E-26
chr4	88,821,203	88,825,599	4397	*	8.66643957	9.114841815	8.012339504	1.089100078	3.35E-27	6.11E-26
chrX	15,333,249	15,337,697	4449	*	8.036812238	8.536514044	7.265978583	1.245600283	3.37E-27	6.14E-26
chr3	186,930,372	186,933,572	3201	*	8.11065068	8.589527953	7.38885273	1.180423733	3.42E-27	6.23E-26
chr10	89,390,654	89,394,329	3676	*	7.899928112	8.436661981	7.035634815	1.376696564	3.44E-27	6.25E-26
chr12	10,719,842	10,725,554	5713	*	9.113338931	9.529033519	8.527061354	0.994006016	3.49E-27	6.34E-26
chrX	41,086,824	41,090,024	3201	*	8.817497088	9.281445445	8.1294383	1.139687115	3.69E-27	6.69E-26
chr7	117,018,344	117,022,837	4494	*	9.35295948	9.771014355	8.761943231	0.999541336	3.75E-27	6.78E-26
chr17	59,349,139	59,352,339	3201	*	6.947430223	7.586966268	5.77010948	1.738669927	4.34E-27	7.85E-26
chr11	62,856,199	62,861,328	5130	*	9.127600057	9.582027989	8.460475555	1.110068669	4.39E-27	7.92E-26
chr4	6,673,567	6,676,767	3201	*	8.535862291	9.016664011	7.809631298	1.188999786	4.39E-27	7.92E-26
chr10	35,635,561	35,638,761	3201	*	7.772906987	8.314846324	6.894775603	1.39443938	4.53E-27	8.15E-26
chr6	98,842,883	98,846,083	3201	*	8.306685061	8.762337526	7.636892612	1.106106608	4.58E-27	8.23E-26
chr15	85,469,233	85,472,433	3201	*	7.750230917	8.28150347	6.900261771	1.349732494	4.94E-27	8.88E-26
chr3	184,015,096	184,018,738	3643	*	8.108372529	8.602054165	7.351960026	1.232713524	5.40E-27	9.69E-26
chr1	220,269,861	220,274,545	4685	*	8.739769693	9.1518764	8.160650976	0.980848596	6.02E-27	1.08E-25
chr2	215,433,668	215,438,421	4754	*	8.552201283	9.003371007	7.892140701	1.095972473	6.22E-27	1.11E-25
chr9	79,608,001	79,613,343	5343	*	9.126112274	9.53829392	8.546844576	0.984651337	6.32E-27	1.13E-25
chr4	38,487,203	38,491,759	4557	*	8.597395938	9.028337907	7.980088632	1.035767173	6.35E-27	1.13E-25
chr4	56,974,653	56,982,262	7610	*	9.532936369	9.920436535	9.001520141	0.910922158	6.50E-27	1.16E-25
chr3	53,250,843	53,256,041	5199	*	8.782184843	9.194171651	8.20330444	0.976102664	6.62E-27	1.18E-25
chr13	100,086,597	100,091,653	5057	*	9.182149083	9.562871423	8.663461285	0.892003384	6.91E-27	1.23E-25
chr11	120,210,333	120,214,537	4205	*	8.163789104	8.660867774	7.399264231	1.24017976	7.03E-27	1.25E-25
chr12	12,784,439	12,787,639	3201	*	7.715908787	8.25075646	6.856584909	1.366469904	7.35E-27	1.30E-25
chr2	71,416,048	71,419,248	3201	*	7.300931097	7.881619692	6.313677366	1.521314466	7.36E-27	1.30E-25
chr6	37,707,189	37,710,389	3201	*	7.275017019	7.863562285	6.264215028	1.553810351	7.94E-27	1.40E-25
chr21	17,436,776	17,440,904	4129	*	7.735541753	8.291457763	6.819329024	1.44150354	8.47E-27	1.49E-25
chr5	34,192,155	34,195,355	3201	*	6.807076707	7.466780447	5.556368334	1.822385668	8.73E-27	1.54E-25
chr15	43,515,195	43,519,823	4629	*	8.599268983	9.043288368	7.954535343	1.075617321	8.92E-27	1.57E-25
chr12	15,909,425	15,914,167	4743	*	8.474990789	8.924884304	7.817683348	1.093778056	9.27E-27	1.63E-25
chr15	64,697,324	64,705,198	7875	*	9.822432056	10.17874604	9.348198288	0.824724468	9.61E-27	1.68E-25
chr6	104,958,293	104,961,493	3201	*	9.535569278	9.906545723	9.034886443	0.865899523	1.01E-26	1.77E-25
chr10	86,793,764	86,797,451	3688	*	7.774892536	8.300393228	6.939851122	1.323311064	1.07E-26	1.86E-25
chr3	72,887,247	72,890,447	3201	*	7.597712104	8.197201138	6.553233721	1.594383967	1.29E-26	2.25E-25
chr2	156,331,900	156,336,875	4976	*	8.805184507	9.219923768	8.220818298	0.989336244	1.43E-26	2.49E-25
chr18	21,359,570	21,366,062	6493	*	10.19739424	10.55273064	9.724897348	0.82245342	1.52E-26	2.64E-25
chr6	87,697,736	87,700,936	3201	*	9.804693497	10.1488203	9.351881804	0.792618166	1.57E-26	2.73E-25
chr3	71,579,587	71,584,474	4888	*	8.597229135	9.035729302	7.964164581	1.056610017	1.59E-26	2.75E-25
chr18	24,393,248	24,399,868	6621	*	9.25847003	9.672884948	8.674751887	0.987866849	1.59E-26	2.76E-25
chr2	177,261,445	177,267,258	5814	*	9.516912757	9.875581384	9.038482068	0.829141187	1.61E-26	2.78E-25
chr6	79,074,406	79,077,606	3201	*	9.233871351	9.618114945	8.70859229	0.902738532	1.61E-26	2.78E-25
chr3	72,845,981	72,850,401	4421	*	8.45819305	8.910548951	7.795566637	1.100778221	1.72E-26	2.97E-25
chr10	13,671,464	13,674,664	3201	*	6.985562415	7.620440686	5.824532813	1.715658432	1.72E-26	2.97E-25
chr1	32,239,088	32,242,288	3201	*	7.737473442	8.27145636	6.880419998	1.35817662	1.84E-26	3.17E-25
chr8	47,956,936	47,963,736	6801	*	9.302299215	9.686271765	8.777529152	0.902324664	1.85E-26	3.18E-25
chr2	200,961,107	200,966,142	5036	*	9.124337351	9.524709208	8.568266322	0.947812457	1.91E-26	3.27E-25
chr11	75,812,821	75,817,890	5070	*	8.862487854	9.269344004	8.293750167	0.963931254	2.02E-26	3.46E-25
chr4	125,312,402	125,325,740	13339	*	10.3451363	10.70789099	9.859377127	0.842282859	2.06E-26	3.53E-25
chr3	123,581,373	123,588,294	6922	*	9.181995855	9.562534037	8.663651503	0.890906024	2.19E-26	3.74E-25
chr1	196,605,821	196,609,021	3201	*	8.743278939	9.151632227	8.171592665	0.966510243	2.21E-26	3.77E-25
chr11	59,548,089	59,553,560	5472	*	8.560941815	9.019903674	7.883902843	1.118153261	2.22E-26	3.78E-25
chr18	24,269,362	24,274,155	4794	*	8.430619287	8.866680909	7.802666455	1.047056235	2.23E-26	3.79E-25
chr1	156,724,095	156,731,080	6986	*	9.396221498	9.767380712	8.895204179	0.865698277	2.38E-26	4.05E-25
chr17	32,126,497	32,129,697	3201	*	7.896065579	8.394327133	7.128700645	1.242226505	2.49E-26	4.23E-25
chr2	165,570,503	165,576,715	6213	*	10.34658172	10.6949335	9.886399975	0.804194083	2.55E-26	4.32E-25
chr4	45,034,903	45,038,103	3201	*	7.353699167	7.937636119	6.356771448	1.526698604	2.64E-26	4.48E-25
chrX	44,540,083	44,543,283	3201	*	7.91767653	8.422841285	7.13357767	1.26568592	2.66E-26	4.50E-25
chrX	115,966,301	115,969,501	3201	*	7.358212949	7.930835051	6.394613172	1.487886333	2.66E-26	4.50E-25
chr14	23,181,806	23,185,006	3201	*	8.051650453	8.550998549	7.281669771	1.249473331	2.76E-26	4.66E-25
chr8	73,290,764	73,293,964	3201	*	8.789020877	9.201472741	8.209215788	0.98044737	2.88E-26	4.85E-25
chr3	147,359,341	147,362,541	3201	*	7.389576953	7.967936491	6.40920643	1.517670679	2.90E-26	4.89E-25
chr11	18,319,563	18,326,521	6959	*	9.800066862	10.16813074	9.30469816	0.855281992	2.91E-26	4.90E-25
chr22	24,994,886	24,998,086	3201	*	7.191800584	7.799242091	6.122182411	1.624303025	2.98E-26	5.01E-25
chr4	165,396,967	165,400,167	3201	*	7.429468195	7.983455594	6.518592573	1.427347899	3.05E-26	5.12E-25
chr13	100,437,962	100,441,162	3201	*	7.810928616	8.34079986	6.964603397	1.348029445	3.10E-26	5.20E-25
chr4	119,548,748	119,553,250	4503	*	8.390581068	8.853328195	7.705188113	1.127841645	3.35E-26	5.60E-25
chr14	61,760,414	61,765,983	5570	*	9.073537535	9.456015345	8.551569534	0.89770172	3.61E-26	6.03E-25
chr6	132,811,726	132,817,184	5459	*	9.280641203	9.657852015	8.768480716	0.882789274	3.63E-26	6.06E-25
chr14	79,278,346	79,281,546	3201	*	7.909878747	8.408105759	7.142596856	1.239083646	3.72E-26	6.21E-25
chr2	196,922,920	196,929,238	6319	*	9.739898027	10.08416019	9.286851132	0.792796933	3.76E-26	6.27E-25
chr11	47,214,348	47,219,180	4833	*	8.670508561	9.129213427	7.994034223	1.116827689	4.32E-26	7.18E-25
chr16	49,697,906	49,704,967	7062	*	9.242573893	9.645403147	8.681722265	0.955933135	4.41E-26	7.32E-25
chr5	79,507,619	79,513,322	5704	*	9.832340776	10.19103779	9.353859367	0.832227878	5.22E-26	8.64E-25
chr1	150,971,708	150,974,908	3201	*	8.465342197	8.902548602	7.83499298	1.051346224	5.22E-26	8.64E-25
chr20	51,020,392	51,023,592	3201	*	7.61618945	8.14868756	6.763022923	1.356758257	5.37E-26	8.88E-25
chr6	47,669,284	47,672,484	3201	*	7.797222733	8.306480269	7.003071844	1.279509083	6.51E-26	1.08E-24
chr2	32,163,423	32,169,834	6412	*	9.12124221	9.503006076	8.600609637	0.89117778	6.94E-26	1.15E-24
chr1	114,506,099	114,513,395	7297	*	9.480073977	9.841598872	8.996526576	0.840243129	7.06E-26	1.16E-24
chr1	25,856,980	25,861,380	4401	*	8.323729448	8.774986138	7.663480975	1.094901774	7.21E-26	1.19E-24
chr3	120,345,140	120,351,809	6670	*	9.183300339	9.575503945	8.642949219	0.926453392	7.26E-26	1.19E-24
chr11	28,144,475	28,147,675	3201	*	7.455954006	8.023548011	6.506839077	1.47243712	7.27E-26	1.19E-24
chr2	241,684,422	241,689,657	5236	*	8.76492663	9.168361285	8.202893569	0.955004101	7.58E-26	1.24E-24
chr4	76,145,336	76,150,767	5432	*	9.641416692	10.00875914	9.147359607	0.852999519	9.22E-26	1.51E-24
chr6	35,917,575	35,923,211	5637	*	9.51231525	9.887925235	9.0031154	0.879239479	9.62E-26	1.57E-24
chr6	8,100,025	8,104,525	4501	*	8.553850771	8.993214064	7.918970489	1.054005949	9.75E-26	1.59E-24
chr18	21,239,507	21,245,743	6237	*	9.600060343	9.958453641	9.122121384	0.831982376	1.03E-25	1.67E-24
chr2	64,650,285	64,656,660	6376	*	9.613571083	9.972466505	9.134735144	0.831788593	1.04E-25	1.70E-24
chr2	62,703,273	62,708,614	5342	*	9.001619683	9.404435167	8.440794908	0.951646576	1.10E-25	1.79E-24
chr3	39,404,657	39,409,406	4750	*	8.813888571	9.235567309	8.215551165	1.011660589	1.20E-25	1.95E-24
chr2	222,271,681	222,274,881	3201	*	7.907043265	8.458398213	7.003409358	1.422333982	1.23E-25	1.99E-24
chr2	106,849,338	106,853,327	3990	*	8.027115749	8.515839705	7.282427425	1.208341896	1.27E-25	2.06E-24
chr6	116,273,602	116,278,554	4953	*	9.617475855	9.973635172	9.143517099	0.824035395	1.29E-25	2.09E-24
chr11	8,868,595	8,873,286	4692	*	8.438601535	8.889446358	7.779242587	1.097537853	1.31E-25	2.11E-24
chr21	17,816,401	17,821,629	5229	*	9.138352247	9.523176439	8.611981943	0.904409781	1.31E-25	2.11E-24
chr13	98,975,420	98,978,620	3201	*	7.906728024	8.393630943	7.166312332	1.20398671	1.32E-25	2.13E-24
chr7	24,573,634	24,576,834	3201	*	8.569061361	8.985707065	7.980877062	0.991800547	1.38E-25	2.22E-24
chr3	120,740,357	120,745,223	4867	*	8.711868224	9.120437955	8.139754917	0.969940376	1.38E-25	2.22E-24
chr4	38,130,330	38,133,530	3201	*	7.517330106	8.05837238	6.641596511	1.377998844	1.38E-25	2.22E-24
chr20	32,762,443	32,765,643	3201	*	8.439529012	8.884215177	7.793376171	1.075861691	1.44E-25	2.31E-24
chr3	155,739,437	155,748,568	9132	*	10.18777342	10.55620894	9.691728336	0.857025975	1.49E-25	2.39E-24
chr11	76,442,013	76,450,623	8611	*	9.705456576	10.06380965	9.227589436	0.829676971	1.50E-25	2.40E-24
chr7	78,767,625	78,771,874	4250	*	8.525268188	8.974877629	7.868572533	1.091781313	1.53E-25	2.44E-24
chrX	18,286,561	18,292,380	5820	*	8.832134325	9.247466461	8.246582369	0.992327256	1.63E-25	2.61E-24
chr6	136,989,003	136,992,203	3201	*	7.710254295	8.240178068	6.863792711	1.340430059	1.77E-25	2.82E-24
chr15	96,946,870	96,950,070	3201	*	7.169693752	7.765060373	6.138023489	1.578006224	1.91E-25	3.05E-24
chr6	139,980,666	139,983,866	3201	*	7.892129779	8.40428368	7.090805346	1.288734711	1.99E-25	3.17E-24
chr1	81,406,542	81,409,742	3201	*	7.451454802	8.010866637	6.525498988	1.440601612	2.01E-25	3.18E-24
chr7	90,951,140	90,954,340	3201	*	7.857391523	8.363972755	7.069824882	1.263090471	2.04E-25	3.24E-24
chr11	108,009,033	108,015,181	6149	*	9.636803048	9.999556009	9.151046976	0.84227329	2.05E-25	3.24E-24
chr8	133,569,236	133,574,705	5470	*	8.667769654	9.134556828	7.973382295	1.144388961	2.28E-25	3.60E-24
chr18	22,931,046	22,936,049	5004	*	9.133578937	9.519674411	8.604814821	0.908691213	2.31E-25	3.65E-24
chr7	24,931,740	24,934,940	3201	*	7.904595576	8.405931772	7.129811299	1.251023826	2.32E-25	3.66E-24
chr1	117,133,548	117,136,748	3201	*	6.673720567	7.352924947	5.347253663	1.908524491	2.35E-25	3.70E-24
chr12	104,048,714	104,051,914	3201	*	7.562158095	8.098247768	6.699564669	1.361622237	2.58E-25	4.06E-24
chr5	128,080,390	128,087,161	6772	*	9.623236207	10.00147266	9.109173933	0.885941865	2.63E-25	4.14E-24
chr1	88,681,657	88,687,825	6169	*	9.784773905	10.14165425	9.309532396	0.827019709	2.74E-25	4.30E-24
chr14	36,317,602	36,320,802	3201	*	9.176176729	9.572923321	8.627114715	0.937508388	2.87E-25	4.50E-24
chr5	40,832,158	40,837,467	5310	*	9.239469755	9.636281207	8.690282794	0.937273404	2.89E-25	4.53E-24
chr12	106,244,927	106,250,469	5543	*	8.851538622	9.258139629	8.28330253	0.965286017	2.90E-25	4.53E-24
chr4	177,440,018	177,444,400	4383	*	8.22663478	8.681802048	7.557900311	1.108379417	3.24E-25	5.05E-24
chr6	148,340,462	148,345,285	4824	*	8.895718839	9.299118912	8.333753304	0.958163335	3.39E-25	5.29E-24
chr4	139,451,154	139,456,517	5364	*	9.137519929	9.508019114	8.63770996	0.863689416	3.46E-25	5.39E-24
chr1	119,712,774	119,715,974	3201	*	8.5524514	8.981770903	7.938493609	1.030177449	3.57E-25	5.56E-24
chr3	33,112,016	33,117,345	5330	*	8.476622425	8.914022389	7.845867448	1.053497391	3.61E-25	5.61E-24
chr1	110,961,539	110,966,223	4685	*	8.128176457	8.609063594	7.401748251	1.183908041	3.81E-25	5.90E-24
chr5	96,932,750	96,938,938	6189	*	9.187598816	9.566232937	8.67279812	0.884839628	3.81E-25	5.91E-24
chr4	102,429,106	102,432,306	3201	*	7.797894659	8.30246192	7.015255052	1.263507108	3.82E-25	5.91E-24
chr4	75,510,696	75,516,856	6161	*	9.498333963	9.887374606	8.96400066	0.91671143	3.85E-25	5.95E-24
chr7	28,983,661	28,986,861	3201	*	6.958988597	7.590678461	5.808975832	1.709705183	3.89E-25	6.01E-24
chr13	91,345,525	91,351,814	6290	*	9.509632269	9.885693825	8.999598211	0.879675094	4.13E-25	6.37E-24
chr2	169,822,446	169,825,646	3201	*	8.352724493	8.790981634	7.720170577	1.052915343	4.18E-25	6.44E-24
chr1	45,517,766	45,520,966	3201	*	7.742038727	8.253795245	6.941701476	1.276334666	4.28E-25	6.59E-24
chr7	151,245,948	151,254,076	8129	*	9.134369397	9.502487206	8.638902578	0.8557274	4.54E-25	6.98E-24
chr10	11,017,824	11,021,024	3201	*	8.28833057	8.76132056	7.579973996	1.166980986	4.64E-25	7.13E-24
chr1	45,680,842	45,691,077	10236	*	10.01156013	10.36751841	9.537958712	0.824217224	4.70E-25	7.21E-24
chr12	50,922,654	50,927,986	5333	*	8.785217202	9.197328788	8.206088787	0.981121103	4.72E-25	7.22E-24
chr2	23,452,924	23,456,124	3201	*	7.368042868	7.928432857	6.439344802	1.450569565	4.74E-25	7.24E-24
chr6	90,583,991	90,589,357	5367	*	9.72689077	10.07984495	9.258612679	0.814744217	4.76E-25	7.27E-24
chr10	74,148,388	74,153,975	5588	*	9.411512567	9.79905332	8.880019598	0.912488757	4.83E-25	7.37E-24
chr7	84,194,910	84,198,110	3201	*	8.588216179	9.002559779	8.004640475	0.982976252	4.99E-25	7.60E-24
chr2	188,293,719	188,296,919	3201	*	9.608840072	9.96676613	9.131734997	0.829393352	5.00E-25	7.61E-24
chr3	78,033,476	78,036,676	3201	*	7.304226312	7.871218884	6.356830924	1.469625694	5.06E-25	7.69E-24
chr8	97,776,088	97,779,288	3201	*	8.460997879	8.913454565	7.798153149	1.103188359	5.11E-25	7.77E-24
chr9	127,895,486	127,898,686	3201	*	7.416832751	7.990281607	6.450832424	1.500192701	5.24E-25	7.95E-24
chr7	152,430,834	152,435,524	4691	*	8.867011359	9.269549192	8.306727913	0.951316684	5.47E-25	8.30E-24
chr2	188,302,684	188,305,884	3201	*	7.498602075	8.036865983	6.630260283	1.368962435	5.54E-25	8.39E-24
chr3	16,262,288	16,269,560	7273	*	9.545616454	9.910154471	9.05664056	0.847620559	5.69E-25	8.60E-24
chr2	202,148,399	202,151,599	3201	*	7.387115853	7.936573897	6.488669635	1.408809403	5.71E-25	8.62E-24
chr1	228,080,316	228,086,147	5832	*	9.143370574	9.542261585	8.590168829	0.944376727	5.85E-25	8.82E-24
chr8	69,530,566	69,533,766	3201	*	7.401323946	7.95943739	6.478997277	1.438820137	6.09E-25	9.17E-24
chr6	150,718,696	150,723,718	5023	*	9.5257922	9.885315897	9.045832704	0.831205932	6.12E-25	9.21E-24
chr14	51,648,067	51,651,267	3201	*	7.774346328	8.273539865	7.004738143	1.241266349	6.29E-25	9.46E-24
chr8	24,507,910	24,511,110	3201	*	7.819344616	8.320135631	7.045879844	1.25223921	6.35E-25	9.54E-24
chr20	16,571,156	16,577,093	5938	*	8.373322161	8.816496119	7.730385015	1.071829488	6.45E-25	9.67E-24
chr2	186,483,596	186,489,411	5816	*	9.844609791	10.19375928	9.383029839	0.805118074	6.83E-25	1.02E-23
chr2	209,660,921	209,666,941	6021	*	9.75332123	10.11582576	9.268012386	0.841467804	7.11E-25	1.06E-23
chr11	96,141,348	96,144,955	3608	*	8.067190916	8.536601402	7.366919477	1.152453255	7.43E-25	1.11E-23
chr4	120,063,975	120,069,271	5297	*	9.604496551	9.944987569	9.157980006	0.782008772	7.79E-25	1.16E-23
chr18	11,945,349	11,948,549	3201	*	7.21847818	7.791238276	6.2544781	1.487087175	8.20E-25	1.22E-23
chr6	125,103,315	125,106,515	3201	*	6.971362642	7.614156043	5.782506861	1.75928516	8.35E-25	1.24E-23
chr17	3,526,850	3,530,050	3201	*	7.123684665	7.724065584	6.076415366	1.593090642	8.39E-25	1.25E-23
chr10	72,271,753	72,277,466	5714	*	8.962308426	9.351179478	8.428296704	0.913304239	9.72E-25	1.44E-23
chr11	76,378,395	76,383,521	5127	*	8.919651227	9.306784282	8.38892884	0.908122354	1.01E-24	1.50E-23
chr4	61,208,399	61,212,521	4123	*	8.746505785	9.161108127	8.162413204	0.989277671	1.01E-24	1.50E-23
chr17	30,379,032	30,382,232	3201	*	9.184814324	9.581146616	8.636550027	0.936647958	1.05E-24	1.55E-23
chr1	24,411,671	24,417,596	5926	*	8.273135425	8.742363625	7.573273976	1.151066531	1.12E-24	1.66E-23
chr5	163,435,464	163,440,944	5481	*	9.554972076	9.923850655	9.058119964	0.857405653	1.18E-24	1.74E-23
chr18	36,826,254	36,832,522	6269	*	8.749312337	9.165935116	8.161174041	0.992762628	1.22E-24	1.80E-23
chr17	6,648,835	6,655,020	6186	*	9.550365976	9.920612855	9.051017122	0.863476765	1.27E-24	1.87E-23
chr9	75,025,280	75,028,480	3201	*	8.825253266	9.264303535	8.191031871	1.057994434	1.29E-24	1.91E-23
chr3	48,554,691	48,559,558	4868	*	8.135497594	8.610037043	7.423620846	1.171150836	1.31E-24	1.92E-23
chr1	167,933,405	167,939,621	6217	*	9.521189478	9.904537615	8.997590966	0.90006397	1.31E-24	1.93E-23
chr9	101,484,138	101,487,338	3201	*	7.694181464	8.210775356	6.881762325	1.300436434	1.32E-24	1.93E-23
chr3	101,681,736	101,686,857	5122	*	9.266653545	9.630778592	8.778423546	0.846404702	1.32E-24	1.94E-23
chr10	68,870,272	68,873,472	3201	*	7.039658111	7.664431585	5.913176227	1.684627691	1.33E-24	1.94E-23
chr16	56,931,972	56,937,914	5943	*	9.465966741	9.84201913	8.955949624	0.879680263	1.40E-24	2.05E-23
chrX	56,563,609	56,569,362	5754	*	9.048852365	9.430120668	8.529145627	0.889512938	1.41E-24	2.06E-23
chr12	103,838,292	103,841,492	3201	*	7.835585004	8.349811089	7.029097436	1.295592387	1.49E-24	2.18E-23
chr18	21,263,825	21,267,025	3201	*	8.79198067	9.214453827	8.192030885	1.013283953	1.87E-24	2.72E-23
chr5	94,690,316	94,693,981	3666	*	8.627611138	9.054743644	8.018150105	1.014217762	1.91E-24	2.78E-23
chr9	111,480,942	111,486,423	5482	*	8.430932255	8.864540998	7.808094324	1.041495127	1.92E-24	2.79E-23
chr1	154,217,850	154,223,905	6056	*	9.658680356	9.995135686	9.219100923	0.771751603	2.01E-24	2.91E-23
chr3	32,849,043	32,852,243	3201	*	7.886669576	8.380598878	7.12966781	1.220156618	2.02E-24	2.94E-23
chr10	60,776,499	60,781,811	5313	*	9.74565132	10.08093851	9.308070038	0.76872976	2.22E-24	3.22E-23
chr14	95,531,496	95,534,696	3201	*	9.155428954	9.532266094	8.643960388	0.881991608	2.29E-24	3.31E-23
chr19	1,359,873	1,363,073	3201	*	7.39478065	7.952351054	6.473968167	1.440279336	2.30E-24	3.32E-23
chr4	95,427,802	95,431,002	3201	*	7.512777964	8.049686175	6.648024143	1.369129569	2.43E-24	3.51E-23
chr13	100,472,671	100,475,871	3201	*	7.438286423	8.020065209	6.44779563	1.525260649	2.49E-24	3.59E-23
chr14	57,266,000	57,271,849	5850	*	9.722919498	10.07683614	9.252939257	0.817407619	2.50E-24	3.60E-23
chr4	54,226,293	54,229,493	3201	*	7.544698291	8.074765839	6.697863374	1.346096535	2.50E-24	3.60E-23
chr7	91,938,456	91,943,865	5410	*	9.056260452	9.461466157	8.490762787	0.959805157	2.57E-24	3.70E-23
chr4	136,766,823	136,770,023	3201	*	6.992389245	7.592381894	5.946335808	1.580286294	2.57E-24	3.70E-23
chr3	193,974,037	193,977,237	3201	*	7.155205687	7.73422964	6.172876055	1.502853908	2.63E-24	3.77E-23
chr4	40,627,833	40,631,033	3201	*	7.529636819	8.05763634	6.688158972	1.331261519	2.94E-24	4.21E-23
chr2	26,241,944	26,247,488	5545	*	9.317225464	9.684895557	8.822572931	0.85537112	2.99E-24	4.28E-23
chr6	27,590,882	27,594,835	3954	*	8.387294769	8.867226133	7.663071098	1.186480204	3.08E-24	4.40E-23
chr5	80,253,648	80,258,366	4719	*	8.556359814	8.983366651	7.947156543	1.02450299	3.23E-24	4.60E-23
chr5	14,177,039	14,180,239	3201	*	7.617771474	8.160526556	6.7374549	1.39013211	3.23E-24	4.61E-23
chr9	127,448,706	127,451,906	3201	*	8.634108401	9.06442075	8.01810229	1.036119172	3.31E-24	4.71E-23
chr5	159,093,009	159,096,209	3201	*	7.525408861	8.054003849	6.682391329	1.340672428	3.34E-24	4.75E-23
chr4	169,618,220	169,623,333	5114	*	9.559281585	9.909419352	9.095966458	0.808892121	3.35E-24	4.77E-23
chr4	119,624,820	119,628,020	3201	*	7.868003037	8.368706464	7.094750094	1.248015477	3.40E-24	4.83E-23
chr1	67,830,102	67,833,302	3201	*	8.747239958	9.153532707	8.17960953	0.961689495	3.41E-24	4.83E-23
chr8	40,893,858	40,899,129	5272	*	8.499380031	8.927598914	7.887687865	1.029516578	3.43E-24	4.86E-23
chr8	96,259,226	96,264,971	5746	*	9.602645248	9.971967062	9.104985097	0.860493683	3.45E-24	4.88E-23
chr2	173,075,731	173,078,931	3201	*	8.618923236	9.035732571	8.030410522	0.991228824	3.45E-24	4.88E-23
chr6	162,408,241	162,412,532	4292	*	8.307876795	8.771743564	7.6199993	1.13018327	3.48E-24	4.91E-23
chr9	37,798,720	37,803,803	5084	*	9.229125683	9.615324023	8.700167604	0.907530735	3.49E-24	4.93E-23
chr10	100,996,342	101,002,935	6594	*	9.041379316	9.432363817	8.503352191	0.919311603	3.50E-24	4.93E-23
chr11	82,896,525	82,904,079	7555	*	9.549582231	9.899613213	9.08645475	0.805748859	3.53E-24	4.96E-23
chr2	169,359,112	169,365,604	6493	*	9.173881115	9.591282295	8.584179604	0.996082362	3.61E-24	5.08E-23
chr11	70,323,670	70,326,870	3201	*	7.62771383	8.160895827	6.772758826	1.357437692	3.73E-24	5.23E-23
chr3	185,925,301	185,928,501	3201	*	8.158094209	8.628240602	7.456165885	1.156445151	3.75E-24	5.25E-23
chr16	81,004,176	81,009,578	5403	*	8.940849716	9.354631421	8.358395529	0.983482747	3.88E-24	5.43E-23
chr11	112,960,568	112,963,768	3201	*	7.742104111	8.240637593	6.974085163	1.232042971	4.06E-24	5.68E-23
chr22	39,316,360	39,320,407	4048	*	9.020501407	9.399159429	8.505656312	0.885128652	4.13E-24	5.77E-23
chr12	116,273,940	116,277,140	3201	*	9.10220499	9.483923206	8.581657741	0.893610444	4.14E-24	5.78E-23
chr9	134,324,089	134,329,225	5137	*	8.362362407	8.806917121	7.716489514	1.07680385	4.17E-24	5.82E-23
chr2	99,483,937	99,492,381	8445	*	9.181422415	9.564926264	8.657531886	0.900943783	5.09E-24	7.09E-23
chr4	88,156,090	88,160,275	4186	*	8.399452165	8.837065711	7.76824926	1.049972077	5.39E-24	7.49E-23
chr1	154,968,204	154,977,689	9486	*	10.03971265	10.36377888	9.621104535	0.737580311	5.94E-24	8.25E-23
chr1	76,254,598	76,257,798	3201	*	7.025033882	7.632301668	5.955971087	1.610013808	6.11E-24	8.47E-23
chr16	81,444,728	81,449,489	4762	*	8.748811606	9.150854746	8.189491886	0.951516005	6.19E-24	8.58E-23
chr7	74,654,738	74,661,658	6921	*	9.028985487	9.422034106	8.487020156	0.926499893	6.23E-24	8.63E-23
chr1	167,719,918	167,724,864	4947	*	9.041923943	9.431228633	8.50708973	0.917019898	6.50E-24	8.99E-23
chr9	38,391,836	38,395,036	3201	*	7.959727626	8.438605678	7.237927886	1.1804689	6.58E-24	9.09E-23
chr8	11,464,097	11,468,863	4767	*	8.285417465	8.753770927	7.587521105	1.15140642	6.61E-24	9.13E-23
chr2	144,595,191	144,598,391	3201	*	7.705246151	8.241787266	6.841461771	1.369941247	6.65E-24	9.17E-23
chr8	100,946,772	100,951,269	4498	*	9.365904403	9.729702053	8.878265313	0.845811392	6.89E-24	9.49E-23
chr13	33,816,247	33,821,165	4919	*	8.794353009	9.201013488	8.226000022	0.965557099	7.35E-24	1.01E-22
chr8	69,526,200	69,530,103	3904	*	7.912775048	8.444452892	7.061749616	1.347823834	7.86E-24	1.08E-22
chr5	55,304,994	55,310,616	5623	*	9.810474944	10.17522143	9.32112229	0.847241215	8.02E-24	1.10E-22
chr20	49,656,806	49,660,806	4001	*	8.206342625	8.699681352	7.450745425	1.229087665	8.18E-24	1.12E-22
chr2	156,339,514	156,344,775	5262	*	8.365446283	8.792691791	7.755753413	1.02150169	8.20E-24	1.12E-22
chr15	66,698,937	66,706,135	7199	*	9.056458964	9.433549585	8.544521088	0.881318332	8.28E-24	1.13E-22
chr21	45,404,836	45,408,036	3201	*	7.598736609	8.110186619	6.799160141	1.280671888	8.76E-24	1.20E-22
chr17	29,927,069	29,933,274	6206	*	9.410638036	9.769994836	8.930977139	0.833845814	9.54E-24	1.30E-22
chr8	127,732,858	127,739,578	6721	*	9.279474668	9.637533991	8.802131832	0.830439451	9.71E-24	1.33E-22	myc
chr3	21,942,380	21,946,420	4041	*	8.058812695	8.544695494	7.320782605	1.204650831	1.02E-23	1.39E-22
chr1	204,092,584	204,096,509	3926	*	8.602020752	9.020603401	8.009941711	1.001216141	1.04E-23	1.42E-22
chr2	65,223,995	65,231,638	7644	*	9.462734204	9.833508685	8.962420842	0.865064406	1.05E-23	1.43E-22
chr4	73,255,370	73,261,717	6348	*	9.671636611	10.00988684	9.228978364	0.776801401	1.07E-23	1.45E-22
chr2	186,712,780	186,715,980	3201	*	7.869451022	8.366009543	7.106172506	1.237466584	1.08E-23	1.47E-22
chr12	65,820,812	65,824,905	4094	*	8.737352594	9.132266798	8.191813706	0.929376108	1.12E-23	1.52E-22
chr4	52,656,894	52,660,094	3201	*	7.419900951	7.984769954	6.478554962	1.463481128	1.12E-23	1.52E-22
chr5	40,795,461	40,800,822	5362	*	8.980876801	9.3875014	8.412594338	0.967526164	1.16E-23	1.57E-22
chr2	64,642,551	64,647,174	4624	*	9.16637708	9.586171621	8.571853178	1.000029791	1.16E-23	1.57E-22
chr2	238,058,468	238,063,693	5226	*	8.600137598	9.034291811	7.976164536	1.043103321	1.17E-23	1.59E-22
chr7	18,493,749	18,498,475	4727	*	9.103590084	9.47355197	8.604761811	0.862739914	1.18E-23	1.59E-22
chr5	14,154,888	14,158,088	3201	*	7.880475068	8.386028943	7.095424743	1.264346547	1.20E-23	1.62E-22
chr8	23,978,263	23,981,463	3201	*	7.6029987	8.140765	6.7359753	1.374218523	1.21E-23	1.62E-22
chr1	151,509,235	151,513,873	4639	*	8.217552968	8.68707658	7.517027008	1.150122803	1.21E-23	1.63E-22
chr15	60,476,181	60,481,139	4959	*	9.37328561	9.742383362	8.876034024	0.860163517	1.23E-23	1.65E-22
chr18	27,538,199	27,541,399	3201	*	7.412411034	7.975183089	6.477005145	1.456699966	1.23E-23	1.66E-22
chr22	28,539,447	28,542,647	3201	*	7.331168647	7.919052867	6.322367818	1.545764807	1.32E-23	1.77E-22
chr18	55,499,805	55,503,005	3201	*	7.948496632	8.414614416	7.25560517	1.139158114	1.41E-23	1.88E-22
chr6	143,677,563	143,680,763	3201	*	8.909916133	9.293500046	8.385875418	0.897492776	1.65E-23	2.21E-22
chr6	107,615,064	107,618,264	3201	*	7.410689297	7.941721402	6.561346311	1.343491972	1.66E-23	2.21E-22
chr1	67,424,079	67,429,528	5450	*	9.892869975	10.23932638	9.436001837	0.797326598	1.67E-23	2.23E-22
chr6	26,742,581	26,745,781	3201	*	7.457542821	7.989482162	6.605835294	1.345982075	1.72E-23	2.29E-22
chr1	185,313,640	185,316,840	3201	*	9.40762574	9.761036049	8.938541357	0.816428136	1.73E-23	2.31E-22
chr3	23,202,970	23,206,170	3201	*	8.274310894	8.753638994	7.551476194	1.180041057	1.76E-23	2.34E-22
chr2	197,703,267	197,709,652	6386	*	9.724703777	10.06545513	9.277737908	0.783319828	1.78E-23	2.36E-22
chr8	96,518,817	96,524,238	5422	*	9.597588651	9.951285139	9.127998033	0.818438957	1.92E-23	2.55E-22
chr12	80,229,003	80,232,203	3201	*	7.598947379	8.134265053	6.738387431	1.359864363	2.00E-23	2.65E-22
chr13	60,394,246	60,400,260	6015	*	8.918872442	9.328664282	8.344344382	0.97369094	2.10E-23	2.78E-22
chr7	94,390,834	94,394,492	3659	*	7.543709821	8.059088287	6.734339695	1.291686206	2.15E-23	2.84E-22
chr3	12,836,217	12,842,270	6054	*	9.03684601	9.452734016	8.45018099	0.989464204	2.20E-23	2.91E-22
chr15	67,547,188	67,551,040	3853	*	8.056653263	8.574343091	7.241477119	1.308337092	2.29E-23	3.02E-22
chr5	154,756,042	154,760,312	4271	*	8.628162951	9.037844456	8.053853152	0.972612439	2.33E-23	3.07E-22
chr3	136,858,897	136,864,995	6099	*	8.978938875	9.370436858	8.439933586	0.923825553	2.34E-23	3.08E-22
chr17	2,334,039	2,339,986	5948	*	8.856068759	9.254572024	8.303616879	0.940256467	2.35E-23	3.09E-22
chr4	1,879,177	1,882,377	3201	*	7.218181888	7.791519816	6.252503963	1.485259845	2.37E-23	3.12E-22
chr11	68,117,347	68,121,961	4615	*	8.404054871	8.83310581	7.790650404	1.025255307	2.45E-23	3.21E-22
chr7	16,915,975	16,919,175	3201	*	7.462047958	7.994823084	6.608157359	1.352439448	2.54E-23	3.33E-22
chr1	108,689,906	108,695,780	5875	*	9.868574386	10.19702432	9.442601208	0.749163528	2.66E-23	3.49E-22
chr3	33,715,165	33,718,365	3201	*	8.343441698	8.767690553	7.739878149	1.014095319	2.76E-23	3.62E-22
chr6	63,633,747	63,639,080	5334	*	9.467256977	9.815931227	9.006510259	0.80399361	2.81E-23	3.67E-22
chr7	107,741,414	107,746,608	5195	*	9.063602821	9.441602225	8.549980431	0.883820323	2.82E-23	3.68E-22
chr1	27,605,471	27,608,671	3201	*	7.497989376	8.027452362	6.652723387	1.339687357	3.15E-23	4.11E-22
chr2	14,631,584	14,637,396	5813	*	8.753548706	9.167192521	8.171369541	0.985487625	3.19E-23	4.16E-22
chr9	81,681,897	81,687,454	5558	*	9.650313432	10.02788315	9.137487875	0.883789499	3.22E-23	4.19E-22
chr13	52,009,347	52,014,837	5491	*	9.33853022	9.706278202	8.843736079	0.856511395	3.29E-23	4.28E-22
chr14	95,094,146	95,098,602	4457	*	8.116376064	8.601081324	7.381092725	1.200787689	3.32E-23	4.31E-22
chr18	26,683,613	26,686,813	3201	*	7.812955978	8.324120757	7.014086976	1.281352914	3.40E-23	4.42E-22
chr3	146,158,525	146,161,725	3201	*	7.606938905	8.133624188	6.768851216	1.326489905	3.41E-23	4.42E-22
chr1	70,408,858	70,413,615	4758	*	8.820838065	9.20753755	8.290934468	0.908708001	3.68E-23	4.76E-22
chr9	34,044,421	34,051,318	6898	*	9.18693518	9.58510064	8.635136105	0.942820732	3.72E-23	4.82E-22
chr2	182,865,911	182,869,524	3614	*	8.199291521	8.641764633	7.557841152	1.068870154	3.81E-23	4.92E-22
chr12	53,003,819	53,011,404	7586	*	9.559390411	9.930104714	9.059187111	0.863091488	3.84E-23	4.96E-22
chr1	54,133,894	54,137,094	3201	*	7.168730043	7.74253662	6.201689378	1.486487105	3.88E-23	5.01E-22
chr17	51,256,973	51,263,146	6174	*	9.41978267	9.79463837	8.911974588	0.875203217	4.01E-23	5.17E-22
chr4	151,322,235	151,325,435	3201	*	9.07275033	9.445562757	8.568702017	0.869416383	4.06E-23	5.22E-22
chr3	181,358,162	181,361,362	3201	*	7.79493068	8.286977813	7.042398528	1.215727481	4.10E-23	5.27E-22
chr13	75,547,506	75,552,483	4978	*	8.457018341	8.880692188	7.854626482	1.010755536	4.22E-23	5.43E-22
chr8	84,858,631	84,862,812	4182	*	8.022001618	8.517801375	7.260538484	1.231635465	4.37E-23	5.61E-22
chr22	38,393,535	38,401,188	7654	*	9.243156543	9.602849979	8.762893265	0.833641277	4.44E-23	5.70E-22
chr2	172,097,830	172,101,030	3201	*	7.788260869	8.276894353	7.04378524	1.208074234	4.61E-23	5.91E-22
chr6	147,201,711	147,207,045	5335	*	9.225143634	9.594092956	8.728162601	0.859420517	4.66E-23	5.97E-22
chr5	79,233,877	79,239,716	5840	*	9.073735169	9.498313031	8.469500564	1.015392868	4.67E-23	5.98E-22
chr1	201,750,103	201,754,709	4607	*	8.788496881	9.238822996	8.130257062	1.095554583	4.73E-23	6.05E-22
chr4	112,817,062	112,820,262	3201	*	8.033282276	8.506359146	7.324728647	1.160208966	4.75E-23	6.06E-22
chr8	108,244,502	108,250,794	6293	*	9.34176349	9.700915724	8.862468454	0.832285946	4.81E-23	6.14E-22
chr6	26,310,065	26,315,330	5266	*	8.776474586	9.183581725	8.207243215	0.967570465	4.99E-23	6.36E-22
chr4	41,988,189	41,993,183	4995	*	9.396255702	9.748483212	8.929260684	0.811367914	5.17E-23	6.59E-22
chr4	105,706,272	105,712,219	5948	*	9.350426947	9.732646693	8.828941873	0.897980305	5.40E-23	6.87E-22
chr1	26,334,249	26,337,449	3201	*	7.739379314	8.23024963	6.9896318	1.211044407	5.66E-23	7.19E-22
chr7	151,057,027	151,062,228	5202	*	8.58492028	9.002162329	7.995538547	0.993390181	5.82E-23	7.39E-22
chr2	178,476,184	178,482,921	6738	*	9.650072939	10.00607557	9.176392703	0.824567494	5.83E-23	7.39E-22
chr15	23,303,608	23,306,808	3201	*	7.3819968	7.914998941	6.527512447	1.348384638	5.86E-23	7.41E-22
chr9	37,034,458	37,037,658	3201	*	7.897454605	8.372195378	7.185119567	1.165661867	5.96E-23	7.54E-22
chr11	117,095,455	117,100,532	5078	*	8.843217245	9.22416611	8.324106813	0.888011101	6.19E-23	7.82E-22
chr4	127,623,383	127,626,583	3201	*	8.257354867	8.706444628	7.601777413	1.084112182	6.21E-23	7.84E-22
chr5	83,472,591	83,476,729	4139	*	8.910370408	9.309610662	8.356492751	0.942540306	7.59E-23	9.57E-22
chr4	109,431,437	109,436,730	5294	*	9.214158485	9.585240337	8.713282759	0.865442781	7.61E-23	9.58E-22
chr4	94,449,876	94,455,464	5589	*	9.491983863	9.884448387	8.95113461	0.925078428	7.61E-23	9.58E-22
chr11	95,227,469	95,233,407	5939	*	9.22229307	9.595881018	8.716819521	0.86958704	7.73E-23	9.71E-22
chr1	112,615,404	112,623,957	8554	*	9.950466768	10.27584802	9.529655581	0.742419654	7.99E-23	1.00E-21
chr12	80,215,903	80,219,103	3201	*	7.533319801	8.072878637	6.661539356	1.377922584	8.03E-23	1.01E-21
chr5	159,097,179	159,102,939	5761	*	9.018615927	9.398708139	8.501102773	0.888667008	8.31E-23	1.04E-21
chr5	173,916,275	173,920,576	4302	*	8.89318961	9.274333806	8.373714592	0.893559054	8.31E-23	1.04E-21
chr12	7,958,437	7,962,831	4395	*	8.333534661	8.761189514	7.723001507	1.021395421	8.32E-23	1.04E-21
chr18	2,568,905	2,575,045	6141	*	10.07415153	10.39226008	9.665457557	0.722359541	8.43E-23	1.05E-21
chr10	74,174,400	74,179,322	4923	*	8.766718352	9.164099621	8.216432994	0.937861628	8.47E-23	1.06E-21
chr3	120,595,526	120,598,726	3201	*	8.29045745	8.760553984	7.588641469	1.149805139	8.47E-23	1.06E-21
chr15	69,450,490	69,456,357	5868	*	9.096467246	9.484676256	8.563709858	0.911019409	8.58E-23	1.07E-21
chr12	88,034,794	88,037,994	3201	*	8.515966744	8.930163966	7.932683331	0.987313927	8.79E-23	1.09E-21
chr17	61,860,771	61,865,554	4784	*	9.396428787	9.760152023	8.908923952	0.84516279	8.81E-23	1.10E-21
chr1	21,342,822	21,348,083	5262	*	8.590832812	9.004945059	8.007719038	0.987314934	9.04E-23	1.12E-21
chr6	27,550,665	27,553,865	3201	*	7.760741285	8.487361617	6.226420758	2.10253453	9.18E-23	1.14E-21
chr12	122,398,447	122,401,647	3201	*	7.60113286	8.102502413	6.826267795	1.243920218	9.24E-23	1.15E-21
chr1	201,151,827	201,155,027	3201	*	8.251061441	8.678783226	7.640390822	1.018148378	9.30E-23	1.15E-21
chr21	16,192,191	16,198,227	6037	*	9.76522199	10.1436247	9.250851064	0.883629452	9.48E-23	1.17E-21
chr6	24,716,687	24,719,887	3201	*	9.708004287	10.03977211	9.276416615	0.759671598	9.64E-23	1.19E-21
chr13	99,605,661	99,608,861	3201	*	7.331603702	7.872933881	6.455101155	1.373624022	9.64E-23	1.19E-21
chr2	127,522,520	127,529,437	6918	*	9.053929041	9.431947247	8.540271767	0.885394012	9.95E-23	1.23E-21
chr5	94,615,964	94,621,130	5167	*	9.421600475	9.789577109	8.926390497	0.855847063	1.03E-22	1.27E-21
chr16	86,553,064	86,556,264	3201	*	7.223592761	7.785169123	6.291559188	1.439337325	1.04E-22	1.28E-21
chr2	61,014,892	61,020,411	5520	*	9.344978022	9.70903478	8.856871307	0.844943251	1.05E-22	1.29E-21
chr17	48,989,213	48,994,763	5551	*	9.732325443	10.05777015	9.311407812	0.741732434	1.05E-22	1.30E-21
chr5	68,216,434	68,219,634	3201	*	8.958292262	9.339190275	8.439276723	0.890470936	1.08E-22	1.33E-21
chr1	190,477,939	190,481,139	3201	*	8.314827833	8.769948501	7.646194916	1.10530429	1.08E-22	1.33E-21
chr17	28,715,074	28,729,994	14921	*	10.44995245	10.76420309	10.04762061	0.71304547	1.10E-22	1.35E-21
chr12	19,130,696	19,133,896	3201	*	9.463080026	9.874804375	8.884721087	0.980109887	1.10E-22	1.35E-21
chr2	199,909,261	199,914,140	4880	*	8.696015782	9.113877196	8.105388814	0.995963009	1.10E-22	1.35E-21
chr1	193,122,069	193,125,269	3201	*	8.757808056	9.142566724	8.23156097	0.898086689	1.15E-22	1.41E-21
chr12	111,766,197	111,769,397	3201	*	7.880380745	8.365192278	7.144849816	1.195408937	1.17E-22	1.43E-21
chr3	141,876,835	141,882,086	5252	*	9.279546917	9.641529225	8.795177476	0.839884048	1.17E-22	1.43E-21
chr5	181,187,112	181,191,639	4528	*	9.106501157	9.507739972	8.548746295	0.949162758	1.24E-22	1.51E-21
chr15	64,460,098	64,468,125	8028	*	9.466784384	9.843202379	8.956091337	0.87897803	1.25E-22	1.52E-21
chr10	119,077,607	119,082,961	5355	*	9.418250648	9.788169233	8.919501443	0.86098752	1.26E-22	1.53E-21
chr4	76,692,809	76,699,170	6362	*	9.036912776	9.43311367	8.48890134	0.933986176	1.26E-22	1.54E-21
chr8	100,718,320	100,721,520	3201	*	9.360701469	9.715154354	8.889771486	0.81980728	1.31E-22	1.59E-21
chr17	29,586,662	29,593,742	7081	*	8.996180822	9.405155274	8.423268507	0.967928261	1.34E-22	1.62E-21
chr6	47,477,793	47,480,993	3201	*	8.639659217	9.040381172	8.082908574	0.948110868	1.34E-22	1.63E-21
chr18	7,820,909	7,824,109	3201	*	7.543699268	8.056440581	6.740913846	1.280457786	1.35E-22	1.63E-21
chr5	172,003,389	172,009,209	5821	*	9.249657254	9.612833444	8.763138786	0.84260007	1.37E-22	1.66E-21
chr6	104,940,640	104,943,840	3201	*	8.910343335	9.294692707	8.384865558	0.900969118	1.39E-22	1.68E-21
chr1	40,689,450	40,694,551	5102	*	9.331129443	9.669567374	8.888148626	0.77330362	1.42E-22	1.72E-21
chr3	136,785,608	136,788,808	3201	*	7.115088351	7.688771751	6.148406026	1.486197092	1.51E-22	1.82E-21
chr14	64,335,015	64,339,240	4226	*	8.414052487	8.830730597	7.825803158	0.993790995	1.64E-22	1.98E-21
chr3	126,353,840	126,357,902	4063	*	8.123406079	8.569953858	7.473280014	1.080727282	1.64E-22	1.98E-21
chr15	70,092,265	70,101,611	9347	*	9.759832769	10.11334729	9.290564065	0.817217515	1.65E-22	1.99E-21
chr4	53,362,935	53,367,961	5027	*	8.997697124	9.372516721	8.489955603	0.873787712	1.66E-22	1.99E-21
chr1	156,072,654	156,077,111	4458	*	8.535336745	8.959683951	7.931572641	1.01552679	1.68E-22	2.01E-21
chr10	59,903,362	59,909,287	5926	*	9.251821489	9.626658929	8.744047073	0.874504959	1.71E-22	2.05E-21
chr9	14,905,519	14,911,159	5641	*	9.176532078	9.546568749	8.677567226	0.863409129	1.72E-22	2.06E-21
chr2	28,894,616	28,897,816	3201	*	9.101926199	9.464928401	8.615721226	0.843148951	1.80E-22	2.16E-21
chr12	88,139,766	88,144,884	5119	*	9.121717197	9.517847171	8.573842213	0.933506987	1.83E-22	2.19E-21
chr4	61,202,465	61,206,599	4135	*	9.403391077	9.751302346	8.943980518	0.801588376	1.85E-22	2.22E-21
chr6	24,773,026	24,778,586	5561	*	9.602051688	9.961095076	9.12295126	0.832924322	1.93E-22	2.30E-21
chr17	42,996,282	43,001,152	4871	*	8.54764733	8.949649304	7.988407765	0.945820006	2.03E-22	2.42E-21
chr3	149,966,668	149,974,149	7482	*	10.20167191	10.54062251	9.75780949	0.778174296	2.05E-22	2.44E-21
chr12	67,033,447	67,036,647	3201	*	7.345745539	7.897306022	6.441547998	1.416154145	2.05E-22	2.44E-21
chr17	48,045,455	48,051,192	5738	*	9.224355904	9.572311818	8.764867214	0.799862268	2.20E-22	2.61E-21
chr1	93,906,893	93,910,093	3201	*	8.493394468	8.930821266	7.862583224	1.05581231	2.25E-22	2.67E-21
chr1	81,798,049	81,801,249	3201	*	8.652279874	9.071887963	8.058132521	1.003624645	2.39E-22	2.83E-21
chr15	85,411,339	85,415,546	4208	*	8.518026651	8.986146811	7.820653746	1.145869994	2.44E-22	2.89E-21
chr13	71,849,784	71,855,907	6124	*	9.076936923	9.447424474	8.577148222	0.859389907	2.51E-22	2.97E-21
chr1	28,517,632	28,520,832	3201	*	7.840474105	8.304303867	7.152678828	1.129051854	2.52E-22	2.98E-21
chr22	28,796,441	28,802,752	6312	*	9.230533792	9.609433692	8.715239258	0.886859354	2.56E-22	3.02E-21
chr10	4,240,059	4,243,995	3937	*	8.119862249	8.562904371	7.477204951	1.068763156	2.78E-22	3.28E-21
chr17	6,439,154	6,447,283	8130	*	9.336478953	9.696471772	8.855679623	0.833479107	2.78E-22	3.28E-21
chr1	165,630,849	165,634,049	3201	*	8.207194865	8.639409858	7.587251352	1.037279903	2.79E-22	3.29E-21
chr5	124,261,760	124,264,960	3201	*	7.996737989	8.444834419	7.343294373	1.076560433	2.90E-22	3.42E-21
chr8	66,922,294	66,925,494	3201	*	9.135968939	9.530567579	8.591035466	0.930468489	2.91E-22	3.43E-21
chr2	86,198,700	86,201,900	3201	*	8.736311907	9.119867054	8.212325154	0.899650914	2.91E-22	3.43E-21
chr14	69,395,443	69,401,390	5948	*	10.00479727	10.32347107	9.595167329	0.723673534	2.98E-22	3.50E-21
chr20	50,955,760	50,961,957	6198	*	9.56871352	9.906284974	9.127220807	0.775051656	3.02E-22	3.54E-21
chr9	86,096,829	86,100,029	3201	*	8.809813312	9.212994687	8.248274702	0.956021497	3.06E-22	3.58E-21
chr2	33,596,562	33,601,588	5027	*	8.675587339	9.078992456	8.113611955	0.952047086	3.11E-22	3.64E-21
chr7	85,065,582	85,068,782	3201	*	7.45399511	7.981106357	6.614809831	1.32765951	3.13E-22	3.66E-21
chr1	81,804,291	81,807,491	3201	*	9.705959457	10.06992819	9.218011638	0.845654281	3.24E-22	3.78E-21
chr11	93,737,755	93,743,770	6016	*	9.96826693	10.31274822	9.514839147	0.791130984	3.25E-22	3.80E-21
chr6	7,387,548	7,392,486	4939	*	9.10282973	9.480321197	8.590149222	0.88188698	3.28E-22	3.83E-21
chr1	91,499,036	91,503,827	4792	*	9.34655824	9.709565544	8.860344076	0.84092557	3.33E-22	3.89E-21
chr6	35,685,416	35,688,616	3201	*	9.020373202	9.387527382	8.526658108	0.852502737	3.41E-22	3.97E-21
chr2	97,661,351	97,666,578	5228	*	8.47778992	8.886450595	7.905497126	0.969115421	3.47E-22	4.04E-21
chr5	138,540,066	138,548,008	7943	*	9.79677455	10.12792636	9.366231922	0.754080576	3.50E-22	4.07E-21
chr1	75,786,221	75,789,421	3201	*	9.688385791	10.03003877	9.239862085	0.783964075	3.55E-22	4.12E-21
chr1	174,810,969	174,814,169	3201	*	7.530763213	8.047719546	6.717433112	1.297061781	3.61E-22	4.18E-21
chr2	44,359,053	44,364,599	5547	*	8.96656836	9.34256472	8.456654788	0.879618023	3.66E-22	4.24E-21
chr12	104,985,630	104,988,830	3201	*	8.384027507	8.816977603	7.762558468	1.039780199	3.66E-22	4.24E-21
chr13	41,127,725	41,135,027	7303	*	9.349082257	9.727490072	8.83470185	0.884856965	3.73E-22	4.31E-21
chr1	215,565,257	215,570,335	5079	*	8.787315617	9.18340013	8.239528087	0.932923041	3.81E-22	4.40E-21
chr16	46,882,183	46,887,437	5255	*	8.4564011	8.857531792	7.898856399	0.94563801	3.99E-22	4.61E-21
chr8	42,539,048	42,545,160	6113	*	9.405554569	9.761327796	8.93228196	0.82207401	4.09E-22	4.72E-21
chr3	23,914,566	23,921,402	6837	*	9.653206548	9.995674414	9.203272587	0.787709489	4.23E-22	4.87E-21
chrX	41,334,833	41,338,033	3201	*	8.687851112	9.082411354	8.14299128	0.931033554	4.23E-22	4.87E-21
chr8	76,997,092	77,002,787	5696	*	9.210257357	9.595850145	8.682440521	0.905225762	4.25E-22	4.88E-21
chr10	33,331,728	33,337,895	6168	*	9.271513967	9.636056615	8.782529704	0.84637757	4.27E-22	4.91E-21
chr14	21,101,940	21,107,897	5958	*	8.910189275	9.275601009	8.419633321	0.848022594	4.29E-22	4.93E-21
chr14	96,499,969	96,505,345	5377	*	9.179665796	9.522958701	8.728301785	0.78620025	4.30E-22	4.93E-21
chr1	55,211,921	55,217,826	5906	*	9.238911268	9.59932395	8.757359645	0.836345171	4.33E-22	4.95E-21
chr20	36,092,558	36,095,758	3201	*	7.775272381	8.255242223	7.050960051	1.173399571	4.33E-22	4.95E-21
chr20	38,031,316	38,038,306	6991	*	9.60078854	9.931086813	9.171691915	0.754422588	4.37E-22	5.00E-21
chr18	56,786,645	56,789,845	3201	*	8.181683368	8.607224669	7.575481019	1.014200376	4.38E-22	5.00E-21
chr1	28,503,684	28,509,363	5680	*	9.4365047	9.806776148	8.937110954	0.863976963	4.48E-22	5.11E-21
chr6	7,108,417	7,111,617	3201	*	8.163723315	8.609969483	7.514242067	1.074918157	4.62E-22	5.27E-21
chr22	42,517,322	42,520,522	3201	*	7.761537366	8.248458561	7.02107888	1.202960188	4.65E-22	5.30E-21
chr10	94,543,603	94,548,838	5236	*	9.282629807	9.661179648	8.767985657	0.884176638	4.69E-22	5.34E-21
chr2	173,352,702	173,358,924	6223	*	8.89370304	9.276116714	8.371855081	0.897503055	4.70E-22	5.35E-21
chr17	7,239,139	7,242,339	3201	*	8.548400354	8.952585386	7.984900907	0.953765577	4.79E-22	5.44E-21
chr14	73,757,408	73,762,303	4896	*	8.412743713	8.82779097	7.827761695	0.985216415	4.86E-22	5.51E-21
chr3	50,154,645	50,157,845	3201	*	7.801579809	8.270678423	7.102009718	1.140737597	5.16E-22	5.86E-21
chr14	20,629,820	20,634,971	5152	*	9.021687311	9.38073117	8.542586043	0.830987474	5.28E-22	5.98E-21
chrX	120,557,380	120,560,580	3201	*	8.841687199	9.241693511	8.286325256	0.943228696	5.32E-22	6.02E-21
chr13	99,497,579	99,505,735	8157	*	9.525270047	9.888457637	9.038731035	0.843004789	5.38E-22	6.08E-21
chr2	42,358,384	42,363,505	5122	*	9.028779003	9.391346159	8.543357439	0.840709059	5.49E-22	6.21E-21
chr8	109,331,484	109,336,904	5421	*	9.483738716	9.834645289	9.019071485	0.810191568	5.54E-22	6.25E-21
chr5	82,275,827	82,280,473	4647	*	8.888274984	9.28564676	8.338007933	0.938693348	5.93E-22	6.69E-21
chr11	67,237,889	67,243,014	5126	*	9.149452152	9.504247704	8.677914761	0.815029068	6.11E-22	6.88E-21
chr7	143,879,890	143,887,256	7367	*	8.990939078	9.370936297	8.473602875	0.890667148	6.11E-22	6.88E-21
chr3	124,728,468	124,734,860	6393	*	9.258106959	9.615892478	8.781252557	0.826887027	6.18E-22	6.95E-21
chr4	163,163,847	163,167,047	3201	*	8.798296389	9.18394824	8.270368303	0.906014509	6.41E-22	7.20E-21
chr3	182,977,640	182,980,840	3201	*	8.237602042	8.657368	7.643135876	0.997596153	6.41E-22	7.20E-21
chr13	111,210,428	111,213,628	3201	*	7.639724177	8.156352226	6.827219222	1.294172221	6.44E-22	7.22E-21
chr10	32,375,019	32,380,717	5699	*	9.721473924	10.04029122	9.311606229	0.723572352	6.63E-22	7.42E-21
chr4	20,698,349	20,702,729	4381	*	8.740462003	9.128656597	8.207731909	0.909939706	6.63E-22	7.42E-21
chr13	51,636,170	51,640,473	4304	*	8.877458199	9.29844028	8.280532542	1.003959108	6.67E-22	7.46E-21
chr19	38,897,544	38,902,153	4610	*	8.450824322	8.867485584	7.862608803	0.992558861	6.84E-22	7.64E-21
chr11	16,602,417	16,610,248	7832	*	9.201846269	9.578699009	8.690348826	0.880333158	6.99E-22	7.80E-21
chr5	159,205,266	159,208,466	3201	*	9.398337211	9.738460418	8.952455099	0.781136601	7.05E-22	7.86E-21
chr5	113,291,931	113,296,854	4924	*	8.453088012	8.869313513	7.865746571	0.99212723	7.09E-22	7.90E-21
chr13	72,724,166	72,730,475	6310	*	9.357640268	9.709210178	8.891804825	0.810338341	7.20E-22	8.01E-21
chr11	6,925,717	6,928,917	3201	*	8.308485613	8.731433793	7.707570421	1.011515142	7.33E-22	8.15E-21
chr6	41,069,736	41,077,906	8171	*	9.64413648	10.01312214	9.147089215	0.858753778	7.40E-22	8.23E-21
chr1	234,476,158	234,479,358	3201	*	8.138878522	8.58032259	7.499607087	1.064387784	7.53E-22	8.36E-21
chr1	91,882,195	91,886,417	4223	*	8.23085371	8.68939683	7.554734579	1.112752702	7.94E-22	8.81E-21
chr6	53,542,176	53,545,376	3201	*	8.228612922	8.652893099	7.624985507	1.012471563	7.97E-22	8.82E-21
chr17	74,748,354	74,751,554	3201	*	8.002897442	8.445668154	7.360816018	1.064913837	7.97E-22	8.82E-21
chr1	71,076,672	71,083,125	6454	*	9.460552715	9.802909064	9.010811875	0.7860825	8.12E-22	8.99E-21
chr3	20,183,459	20,188,633	5175	*	9.319362504	9.661389724	8.870191404	0.784094192	8.17E-22	9.03E-21
chr5	154,036,488	154,041,344	4857	*	9.10454385	9.486102538	8.584294714	0.892016332	8.32E-22	9.19E-21
chr6	104,950,999	104,958,148	7150	*	10.18937472	10.52650386	9.748640703	0.772270865	8.40E-22	9.27E-21
chr4	188,974,906	188,978,106	3201	*	7.071303322	7.640056904	6.118865251	1.464243715	8.47E-22	9.34E-21
chr1	236,795,080	236,798,280	3201	*	8.476171985	8.902357722	7.868651192	1.020375478	8.56E-22	9.43E-21
chr7	27,601,059	27,605,777	4719	*	9.165612494	9.527250829	8.681861292	0.835940178	8.59E-22	9.46E-21
chr1	150,266,710	150,274,899	8190	*	9.270672552	9.621773522	8.805663121	0.808720725	8.68E-22	9.55E-21
chr17	44,359,927	44,364,490	4564	*	8.387355437	8.804959191	7.797246691	0.994903031	9.22E-22	1.01E-20
chr3	161,219,299	161,224,052	4754	*	8.945251074	9.344588006	8.391186224	0.944953683	9.53E-22	1.05E-20
chr4	104,491,890	104,497,829	5940	*	9.815601384	10.1509087	9.377985709	0.767262947	9.62E-22	1.05E-20
chr17	3,666,082	3,671,268	5187	*	8.577622496	8.977698049	8.022126279	0.945751217	9.68E-22	1.06E-20
chr4	152,530,241	152,535,644	5404	*	9.260663342	9.607072934	8.803876904	0.798170561	9.87E-22	1.08E-20
chr9	32,548,310	32,554,555	6246	*	9.158590059	9.530818161	8.655614171	0.86808691	9.87E-22	1.08E-20
chr7	42,928,072	42,935,332	7261	*	9.483102181	9.815928828	9.049715451	0.760932513	1.03E-21	1.12E-20
chr3	10,248,486	10,251,686	3201	*	8.540570554	8.953249104	7.960314412	0.978472672	1.04E-21	1.14E-20
chr15	68,820,899	68,824,099	3201	*	8.798135091	9.178740753	8.279664907	0.889890709	1.07E-21	1.17E-20
chr2	96,204,436	96,210,979	6544	*	9.403850944	9.779115703	8.895288344	0.876108774	1.07E-21	1.17E-20
chr4	99,943,929	99,952,757	8829	*	9.816197238	10.13392242	9.408137503	0.72187885	1.10E-21	1.20E-20
chr18	24,424,534	24,429,568	5035	*	8.977193778	9.349857357	8.473418763	0.869292579	1.13E-21	1.23E-20
chr12	121,397,684	121,402,999	5316	*	9.104868122	9.463428484	8.626630821	0.830586126	1.13E-21	1.23E-20
chr19	41,859,917	41,863,117	3201	*	8.54574594	8.971532031	7.939042988	1.015603262	1.13E-21	1.23E-20
chr4	17,811,035	17,814,235	3201	*	9.356847076	9.700103058	8.905547112	0.789468724	1.14E-21	1.23E-20
chr20	35,771,389	35,774,589	3201	*	8.213185444	8.635283013	7.613998303	1.003183675	1.14E-21	1.23E-20
chr5	100,898,153	100,905,141	6989	*	9.295884783	9.672694814	8.784466395	0.878517319	1.16E-21	1.26E-20
chr6	5,258,474	5,264,463	5990	*	8.997116417	9.379771368	8.474816779	0.894037675	1.19E-21	1.29E-20
chr2	202,266,001	202,271,358	5358	*	9.277255258	9.622018426	8.823337275	0.791133687	1.22E-21	1.32E-20
chr17	30,599,826	30,604,393	4568	*	8.536666165	8.937978226	7.978768904	0.949218272	1.23E-21	1.33E-20
chr14	102,082,022	102,089,343	7322	*	9.465312715	9.812630779	9.006939654	0.79800075	1.25E-21	1.35E-20
chr1	28,579,187	28,583,871	4685	*	8.647671003	9.041474101	8.104262078	0.928235065	1.26E-21	1.36E-20
chr13	26,557,317	26,563,609	6293	*	8.827817255	9.216611486	8.29395117	0.911455652	1.29E-21	1.39E-20
chr7	143,898,234	143,902,370	4137	*	8.904784993	9.284591826	8.387803343	0.889236073	1.29E-21	1.39E-20
chr1	204,079,729	204,082,929	3201	*	7.699516782	8.184637693	6.963264739	1.195915959	1.31E-21	1.41E-20
chr6	37,816,856	37,822,552	5697	*	9.331019209	9.690022201	8.851990997	0.832108709	1.32E-21	1.42E-20
chr15	48,808,793	48,813,262	4470	*	8.463196923	8.8615025	7.911127128	0.940018916	1.34E-21	1.44E-20
chr6	85,675,209	85,681,422	6214	*	9.820885381	10.15264848	9.389305741	0.756213583	1.35E-21	1.44E-20
chr22	24,952,188	24,955,388	3201	*	7.820699731	8.298388246	7.101630402	1.17504465	1.34E-21	1.44E-20
chr6	27,493,481	27,496,681	3201	*	7.829242194	8.299031943	7.128117192	1.147248346	1.37E-21	1.46E-20
chr3	155,851,379	155,854,579	3201	*	9.394423195	9.734868571	8.947985401	0.780763296	1.37E-21	1.47E-20
chr11	19,238,878	19,242,078	3201	*	8.187656192	8.618039639	7.571503234	1.034017624	1.40E-21	1.50E-20
chr12	97,130,891	97,134,091	3201	*	7.802755023	8.292409456	7.05587657	1.212251534	1.41E-21	1.51E-20
chr2	148,018,116	148,024,230	6115	*	9.877104241	10.19816925	9.46350408	0.729293547	1.44E-21	1.53E-20
chr11	62,662,646	62,668,393	5748	*	8.909286517	9.282521063	8.404462713	0.870699549	1.45E-21	1.55E-20
chr19	55,640,510	55,649,266	8757	*	9.470905637	9.811610524	9.024019989	0.782209774	1.46E-21	1.55E-20
chr1	92,296,480	92,301,413	4934	*	9.263793674	9.624954083	8.780900787	0.836834272	1.49E-21	1.59E-20
chr7	158,855,732	158,860,936	5205	*	8.849529055	9.25345795	8.286530404	0.956313659	1.50E-21	1.60E-20
chr10	99,617,425	99,623,506	6082	*	9.418287836	9.756780159	8.975213525	0.776114264	1.53E-21	1.63E-20
chr1	77,679,792	77,685,876	6085	*	9.39160214	9.768873166	8.879330107	0.882419436	1.56E-21	1.66E-20
chr5	157,856,540	157,859,740	3201	*	8.6399877	9.022449731	8.118049234	0.893722473	1.61E-21	1.71E-20
chr1	41,239,257	41,242,457	3201	*	8.011409924	8.453260637	7.371278022	1.059758142	1.61E-21	1.71E-20
chr13	41,309,328	41,316,529	7202	*	9.547996103	9.908183644	9.066847954	0.833963855	1.65E-21	1.75E-20
chr11	28,105,613	28,112,556	6944	*	10.17366288	10.49505771	9.759513704	0.730538926	1.66E-21	1.75E-20
chr1	230,064,736	230,070,394	5659	*	8.783545822	9.175085085	8.244461854	0.922921942	1.66E-21	1.76E-20
chr1	81,368,128	81,371,328	3201	*	7.435875537	7.943179065	6.646536062	1.25791731	1.67E-21	1.76E-20
chr5	72,846,214	72,851,815	5602	*	9.845181033	10.18486974	9.400047824	0.779730932	1.68E-21	1.78E-20
chr1	229,504,894	229,510,375	5482	*	9.012312873	9.365598498	8.543448963	0.814692473	1.68E-21	1.78E-20
chr20	62,858,734	62,861,934	3201	*	7.780425677	8.273320986	7.025881784	1.216623733	1.70E-21	1.80E-20
chr4	139,551,287	139,558,643	7357	*	9.398676892	9.737326198	8.955332688	0.777412137	1.75E-21	1.84E-20
chr13	97,974,066	97,979,953	5888	*	9.442395412	9.785020794	8.992188597	0.787470029	1.83E-21	1.93E-20
chr19	17,508,935	17,514,076	5142	*	8.456503925	8.875615915	7.863357758	0.999000295	1.92E-21	2.02E-20
chr1	113,756,093	113,761,724	5632	*	9.412033875	9.757094485	8.957598341	0.792872064	1.93E-21	2.03E-20
chr4	103,074,318	103,077,518	3201	*	7.898732558	8.39048096	7.146907999	1.213294738	1.93E-21	2.03E-20
chr9	114,152,872	114,156,072	3201	*	7.914839885	8.371212854	7.243474272	1.107309057	1.98E-21	2.08E-20
chr21	34,073,808	34,077,008	3201	*	9.189307539	9.532745033	8.73769268	0.788852382	1.99E-21	2.09E-20
chr2	167,290,669	167,296,317	5649	*	8.566416107	8.961346518	8.020846114	0.930333443	2.05E-21	2.15E-20
chr1	10,692,038	10,695,238	3201	*	7.58312899	8.072147094	6.837748818	1.207788047	2.13E-21	2.23E-20
chr1	42,844,305	42,849,223	4919	*	9.000990367	9.356067927	8.528952791	0.819914947	2.15E-21	2.25E-20
chr14	50,665,172	50,670,544	5373	*	9.206796491	9.567689315	8.72438382	0.835309686	2.15E-21	2.25E-20
chr1	99,764,744	99,768,495	3752	*	7.828322832	8.301997096	7.118413196	1.163739955	2.16E-21	2.25E-20
chr7	152,759,220	152,762,420	3201	*	8.194146679	8.621342994	7.584554741	1.018974516	2.18E-21	2.28E-20
chr7	107,578,033	107,582,526	4494	*	8.55396753	8.950920698	8.004507511	0.93233398	2.20E-21	2.29E-20
chr11	31,507,245	31,512,453	5209	*	9.807566851	10.14437454	9.367383824	0.77163486	2.23E-21	2.32E-20
chr4	158,209,326	158,212,526	3201	*	7.754799049	8.22626873	7.049884432	1.152491487	2.35E-21	2.45E-20
chr4	86,591,242	86,594,442	3201	*	9.042363896	9.392974829	8.578216844	0.803605185	2.37E-21	2.46E-20
chr19	46,782,896	46,787,847	4952	*	8.953298313	9.328661614	8.444553859	0.877112244	2.39E-21	2.49E-20
chrX	87,516,981	87,520,181	3201	*	8.336678049	8.76109252	7.73277676	1.014251321	2.39E-21	2.49E-20
chr8	108,441,125	108,446,306	5182	*	9.072464521	9.439897538	8.578242885	0.85435204	2.45E-21	2.55E-20
chr5	145,935,392	145,938,592	3201	*	7.609566713	8.105686834	6.847337486	1.227155691	2.48E-21	2.57E-20
chr14	73,782,533	73,789,522	6990	*	9.358336023	9.720484935	8.873666988	0.841157424	2.49E-21	2.57E-20
chr4	86,439,397	86,443,786	4390	*	8.110987149	8.567139281	7.44010398	1.103643921	2.51E-21	2.60E-20
chr16	29,806,773	29,818,712	11940	*	9.91797147	10.27593005	9.440808371	0.828098862	2.56E-21	2.65E-20
chr8	98,041,116	98,048,204	7089	*	9.397452178	9.768849855	8.895998269	0.866556214	2.60E-21	2.69E-20
chr5	125,057,550	125,060,750	3201	*	7.717230146	8.201166782	6.983735691	1.189480608	2.64E-21	2.73E-20
chr6	169,251,694	169,254,894	3201	*	7.953758563	8.417308822	7.266584048	1.125756186	2.65E-21	2.74E-20
chr2	43,219,217	43,224,817	5601	*	9.605090584	9.954230664	9.143527135	0.803344337	2.70E-21	2.78E-20
chr10	91,162,728	91,166,186	3459	*	7.853000006	8.316272092	7.166442913	1.131370523	2.70E-21	2.79E-20
chr16	53,754,657	53,758,676	4020	*	8.503585958	8.897194218	7.960550038	0.923863343	2.71E-21	2.79E-20
chr7	112,450,900	112,454,100	3201	*	9.095669008	9.449778296	8.625347679	0.81648828	2.82E-21	2.90E-20
chr15	64,091,274	64,098,789	7516	*	9.729198954	10.04851296	9.318507771	0.725889111	2.84E-21	2.92E-20
chr6	37,694,674	37,697,874	3201	*	8.182489661	8.632263263	7.525440513	1.092986227	2.84E-21	2.92E-20
chr14	59,481,631	59,486,950	5320	*	9.369507899	9.713721536	8.916545333	0.793038776	2.86E-21	2.93E-20
chr2	169,571,293	169,574,493	3201	*	8.811576582	9.224871952	8.230092042	0.98032236	2.87E-21	2.94E-20
chr10	101,812,120	101,820,688	8569	*	9.941953624	10.24633509	9.555694445	0.686819154	2.88E-21	2.95E-20
chr3	168,247,595	168,252,943	5349	*	9.262892032	9.621490599	8.784586492	0.82931233	2.90E-21	2.97E-20
chr22	30,605,949	30,609,149	3201	*	8.115255399	8.574504454	7.437585053	1.119864425	2.94E-21	3.01E-20
chr3	31,533,185	31,536,385	3201	*	8.82802047	9.215160796	8.297284343	0.908960286	2.97E-21	3.03E-20
chr12	54,282,017	54,286,985	4969	*	9.949233499	10.26652172	9.541896112	0.72149027	3.14E-21	3.21E-20
chr6	10,692,025	10,697,303	5279	*	9.363140816	9.70488396	8.914461178	0.785153954	3.14E-21	3.21E-20
chr6	41,638,380	41,641,580	3201	*	7.731049627	8.217534475	6.991612297	1.203838104	3.15E-21	3.21E-20
chrX	134,241,331	134,245,390	4060	*	8.763478364	9.144569547	8.244102308	0.89119335	3.21E-21	3.27E-20
chr5	65,478,467	65,483,889	5423	*	9.488128536	9.822351462	9.052363905	0.764523502	3.22E-21	3.28E-20
chr19	38,928,373	38,933,156	4784	*	8.357100652	8.763066966	7.790111186	0.960244239	3.28E-21	3.33E-20
chr2	64,521,930	64,527,439	5510	*	9.442858933	9.776417559	9.008226398	0.762965078	3.29E-21	3.35E-20
chr7	105,006,670	105,012,617	5948	*	10.02566473	10.36024267	9.589294522	0.766290712	3.33E-21	3.38E-20
chr8	28,886,223	28,893,673	7451	*	9.584220439	9.930273947	9.128055143	0.794077011	3.38E-21	3.43E-20
chr22	17,156,803	17,160,003	3201	*	7.79568179	8.287820989	7.042931465	1.21967166	3.44E-21	3.49E-20
chr3	41,196,850	41,200,050	3201	*	7.5449222	8.075215886	6.697499813	1.340668765	3.44E-21	3.49E-20
chr5	134,001,988	134,007,171	5184	*	8.609657299	9.001501756	8.069991424	0.922038732	3.46E-21	3.51E-20
chr1	23,555,857	23,564,374	8518	*	10.02706852	10.33426739	9.636250399	0.694537992	3.49E-21	3.53E-20
chr3	123,797,775	123,800,975	3201	*	7.495470238	7.997519392	6.718957811	1.24706153	3.59E-21	3.63E-20
chr7	56,049,140	56,055,581	6442	*	9.143374799	9.52389042	8.625072513	0.889909721	3.62E-21	3.66E-20
chr8	60,739,094	60,745,380	6287	*	8.582423268	9.011586488	7.968787508	1.030523068	3.75E-21	3.79E-20
chr1	178,091,465	178,096,830	5366	*	9.30083184	9.658759577	8.823723768	0.827459436	3.81E-21	3.84E-20
chr10	60,570,559	60,573,759	3201	*	8.699106603	9.085566555	8.169655054	0.905800827	3.82E-21	3.84E-20
chr10	96,584,025	96,589,256	5232	*	9.428950082	9.757675015	9.002512871	0.749275929	3.84E-21	3.86E-20
chr11	26,331,296	26,334,496	3201	*	7.573462302	8.095351575	6.747653147	1.317822962	3.93E-21	3.95E-20
chr1	6,196,933	6,200,133	3201	*	8.636218827	9.026851375	8.098861569	0.918232654	3.96E-21	3.98E-20
chr2	189,760,434	189,765,293	4860	*	8.938385593	9.320508026	8.417082559	0.896416206	3.98E-21	4.00E-20
chr3	57,556,496	57,561,191	4696	*	9.151613001	9.528380114	8.640274046	0.880047911	4.09E-21	4.10E-20
chr8	26,291,376	26,294,576	3201	*	8.745973607	9.116694829	8.245757653	0.862041948	4.10E-21	4.11E-20
chr3	32,567,697	32,573,141	5445	*	9.347752985	9.707706461	8.867024118	0.83394242	4.11E-21	4.12E-20
chr2	37,228,818	37,233,938	5121	*	9.287657301	9.652581902	8.797982627	0.847146046	4.23E-21	4.24E-20
chr4	139,298,858	139,304,421	5564	*	9.570810774	9.913366786	9.120724133	0.785261026	4.27E-21	4.27E-20
chr18	7,113,795	7,118,337	4543	*	8.136315069	8.5655009	7.522632721	1.025380124	4.39E-21	4.38E-20
chr1	109,984,664	109,987,864	3201	*	8.919795029	9.277064249	8.443860943	0.824032177	4.48E-21	4.47E-20
chr10	58,264,164	58,271,747	7584	*	10.06202144	10.38773351	9.640655176	0.742487079	4.49E-21	4.48E-20
chr14	74,491,053	74,496,114	5062	*	8.837981408	9.205581163	8.343456738	0.852700286	4.62E-21	4.61E-20
chr11	76,780,979	76,786,596	5618	*	8.60733548	8.989325847	8.086279445	0.88773231	4.86E-21	4.84E-20
chr7	97,869,424	97,872,624	3201	*	8.056057318	8.49308931	7.42607358	1.047431396	4.87E-21	4.84E-20
chr6	52,662,378	52,666,932	4555	*	8.768963909	9.147408437	8.254515334	0.881518683	4.94E-21	4.91E-20
chr7	16,642,995	16,648,896	5902	*	9.243731716	9.599402784	8.770640576	0.822349011	5.40E-21	5.36E-20
chr3	100,258,858	100,263,567	4710	*	8.617544172	9.013990563	8.069060249	0.932353023	5.42E-21	5.38E-20
chr5	112,977,407	112,980,607	3201	*	9.204749287	9.560142886	8.732150843	0.823410987	5.50E-21	5.46E-20
chr10	21,732,008	21,735,208	3201	*	7.600940307	8.11785365	6.7877183	1.292879162	5.65E-21	5.59E-20
chr5	62,401,373	62,406,502	5130	*	8.844999524	9.224093018	8.329345111	0.886622846	5.66E-21	5.60E-20
chr20	32,204,833	32,210,019	5187	*	9.070652479	9.439276798	8.574263581	0.859889838	5.79E-21	5.72E-20
chr11	43,356,914	43,361,830	4917	*	9.061267447	9.420239716	8.582294154	0.826555732	5.92E-21	5.85E-20
chr1	186,372,380	186,378,246	5867	*	9.520693517	9.848542872	9.095732924	0.74826683	6.04E-21	5.96E-20
chr5	73,562,947	73,568,195	5249	*	9.760169715	10.08271714	9.3440994	0.734747732	6.06E-21	5.98E-20
chr12	120,192,378	120,203,855	11478	*	10.00822192	10.34579456	9.566727185	0.774653526	6.10E-21	6.01E-20
chr5	109,690,263	109,693,463	3201	*	8.465466659	8.868695136	7.903836116	0.955592871	6.15E-21	6.06E-20
chr4	109,727,434	109,730,634	3201	*	8.058233901	8.50666557	7.404070655	1.086892348	6.22E-21	6.12E-20
chr14	52,692,905	52,696,105	3201	*	8.119324155	8.546314735	7.510154224	1.017367692	6.28E-21	6.17E-20
chr2	28,867,707	28,872,404	4698	*	9.06413078	9.420136505	8.590445043	0.821892407	6.47E-21	6.35E-20
chr16	53,701,823	53,706,460	4638	*	8.891083625	9.250988787	8.410441281	0.830695606	6.63E-21	6.51E-20
chr1	150,254,224	150,260,468	6245	*	9.411926961	9.734363539	8.996041592	0.730981893	6.75E-21	6.62E-20
chr6	51,511,982	51,515,182	3201	*	7.63187171	8.131666413	6.860813919	1.241968399	7.03E-21	6.89E-20
chr10	119,869,489	119,874,897	5409	*	9.22393913	9.572227409	8.763868582	0.797926937	7.16E-21	7.01E-20
chr4	53,375,781	53,380,392	4612	*	9.069988312	9.434719849	8.580662681	0.849257069	7.21E-21	7.05E-20
chr16	30,365,242	30,373,022	7781	*	9.447341425	9.772554114	9.026812929	0.736623092	7.27E-21	7.11E-20
chr2	157,836,927	157,840,127	3201	*	7.71326786	8.181591229	7.01543903	1.142972978	7.33E-21	7.16E-20
chr5	100,533,399	100,538,223	4825	*	9.136399348	9.498096683	8.652542131	0.839174721	7.50E-21	7.32E-20
chr17	48,906,367	48,912,892	6526	*	9.122034846	9.469723819	8.663013216	0.79974667	7.63E-21	7.44E-20
chr10	112,181,343	112,185,830	4488	*	8.397559107	8.797456331	7.842408671	0.941387071	7.66E-21	7.47E-20
chr7	157,149,114	157,152,314	3201	*	7.300626114	7.827868816	6.461101878	1.329659687	7.69E-21	7.49E-20
chr11	74,590,780	74,595,433	4654	*	8.768700321	9.13803138	8.271023309	0.859910489	8.02E-21	7.81E-20
chr15	75,636,562	75,642,391	5830	*	9.167454675	9.517597252	8.704131094	0.808387415	8.08E-21	7.86E-20
chr18	25,282,018	25,288,859	6842	*	9.152605901	9.54271639	8.616241404	0.915612055	8.13E-21	7.89E-20
chr17	75,894,266	75,897,466	3201	*	7.326673886	7.843521727	6.513616554	1.290015058	8.13E-21	7.89E-20
chr3	9,984,207	9,989,473	5267	*	9.023340262	9.400656056	8.510985287	0.880628445	8.16E-21	7.92E-20
chr18	34,976,837	34,980,037	3201	*	8.700221828	9.083125149	8.177457005	0.898165615	8.41E-21	8.16E-20
chr3	197,958,272	197,962,566	4295	*	8.48857884	8.88435937	7.941375898	0.931339116	8.56E-21	8.29E-20
chr6	19,838,938	19,842,138	3201	*	9.43903564	9.769249519	9.010081866	0.753437569	8.62E-21	8.35E-20
chr14	52,947,640	52,953,605	5966	*	9.463836795	9.810077572	9.007344885	0.795327808	8.90E-21	8.61E-20
chr4	186,719,983	186,729,068	9086	*	9.536840111	9.871713922	9.099964878	0.765726217	8.91E-21	8.61E-20
chr3	138,185,218	138,190,396	5179	*	9.062380562	9.410226503	8.603084317	0.799550465	9.02E-21	8.71E-20
chr1	68,492,768	68,499,239	6472	*	9.193135741	9.578122375	8.666459898	0.90352791	9.42E-21	9.09E-20
chr5	36,604,549	36,609,434	4886	*	9.2634264	9.6305539	8.769759759	0.850856296	9.47E-21	9.13E-20
chr6	85,637,212	85,642,254	5043	*	9.427893027	9.767879851	8.98224605	0.779275076	9.55E-21	9.20E-20
chr7	150,378,670	150,384,726	6057	*	8.976474316	9.336624634	8.495392857	0.832089552	9.70E-21	9.33E-20
chr18	74,146,486	74,150,997	4512	*	8.975828707	9.353942717	8.461993667	0.883884597	9.72E-21	9.35E-20
chr20	14,332,114	14,337,663	5550	*	10.17193948	10.49906786	9.748192964	0.744225361	1.00E-20	9.61E-20
chr18	12,881,336	12,886,338	5003	*	8.668943208	9.067856947	8.115697489	0.941310845	1.01E-20	9.71E-20
chr14	56,579,050	56,582,250	3201	*	8.407861875	8.808356846	7.851551912	0.943276523	1.03E-20	9.88E-20
chr1	154,953,626	154,958,201	4576	*	8.763330571	9.131207773	8.268301445	0.852038915	1.06E-20	1.01E-19
chr19	14,072,531	14,075,731	3201	*	7.772519058	8.237271974	7.082670749	1.133654891	1.07E-20	1.02E-19
chr5	79,988,652	79,993,222	4571	*	9.165671705	9.522441334	8.69062728	0.824388284	1.08E-20	1.03E-19
chr1	86,910,002	86,917,841	7840	*	9.84558958	10.18189958	9.406258982	0.768509847	1.11E-20	1.06E-19
chr9	110,253,461	110,258,775	5315	*	8.624088565	9.009302769	8.096984521	0.897524466	1.15E-20	1.10E-19
chr1	156,765,297	156,771,660	6364	*	9.523058179	9.859407731	9.083659863	0.76765254	1.22E-20	1.17E-19
chr20	35,661,472	35,664,672	3201	*	9.52432135	9.855559396	9.093632499	0.757080392	1.22E-20	1.17E-19
chr1	93,343,495	93,349,759	6265	*	10.25149565	10.55640131	9.864390009	0.688718312	1.25E-20	1.19E-19
chr3	33,276,408	33,279,608	3201	*	7.733068939	8.217446368	6.998548977	1.19536059	1.26E-20	1.20E-19
chr1	15,615,464	15,621,769	6306	*	9.125582716	9.478471596	8.657419999	0.813858546	1.27E-20	1.21E-19
chr5	10,247,416	10,253,297	5882	*	9.213498538	9.547841451	8.777529276	0.762184241	1.28E-20	1.21E-19
chr2	9,420,863	9,426,183	5321	*	8.885284365	9.267528502	8.363753656	0.892901201	1.29E-20	1.23E-19
chr3	72,997,012	73,000,212	3201	*	9.541596703	9.889116926	9.082870205	0.80068569	1.29E-20	1.23E-19
chr10	70,050,779	70,056,289	5511	*	8.531929771	8.940426394	7.959960726	0.9696639	1.31E-20	1.24E-19
chr1	70,351,570	70,356,973	5404	*	9.287874614	9.635622388	8.828750119	0.801347696	1.32E-20	1.25E-19
chr2	9,551,459	9,558,451	6993	*	9.570959759	9.90784542	9.13064312	0.770100837	1.34E-20	1.27E-19
chr11	102,111,460	102,114,660	3201	*	9.224334865	9.58956872	8.734100814	0.847544635	1.35E-20	1.28E-19
chr12	46,264,755	46,270,974	6220	*	9.23971858	9.5849123	8.785051342	0.794419669	1.40E-20	1.32E-19
chr8	116,752,129	116,757,908	5780	*	9.142545483	9.503842758	8.659406879	0.834592598	1.40E-20	1.33E-19
chr6	35,451,642	35,454,842	3201	*	8.533741538	8.93433446	7.977241434	0.948223285	1.40E-20	1.33E-19
chr8	23,852,395	23,855,595	3201	*	7.953225918	8.392115615	7.31934234	1.051934301	1.44E-20	1.36E-19
chr14	102,137,319	102,142,768	5450	*	9.123748076	9.488916912	8.633631658	0.848453353	1.44E-20	1.36E-19
chr18	32,089,978	32,095,699	5722	*	8.917525625	9.286278686	8.420902212	0.858306009	1.45E-20	1.36E-19
chr7	16,463,452	16,467,689	4238	*	9.063850843	9.449975658	8.535031406	0.906728604	1.45E-20	1.36E-19
chr9	33,022,752	33,030,068	7317	*	9.626631868	9.964157267	9.185218182	0.772893041	1.45E-20	1.37E-19
chr4	76,687,204	76,692,366	5163	*	9.45326429	9.804540911	8.987945544	0.808995766	1.47E-20	1.39E-19
chr22	37,656,545	37,662,487	5943	*	8.7156554	9.099726064	8.190701117	0.899994755	1.49E-20	1.40E-19
chr5	16,462,039	16,468,919	6881	*	9.35590943	9.693863445	8.913759999	0.774118493	1.50E-20	1.41E-19
chr6	156,779,634	156,782,834	3201	*	9.600819196	9.938473044	9.159185081	0.774590256	1.51E-20	1.42E-19
chr7	12,401,707	12,404,907	3201	*	7.415040035	7.925557284	6.617775316	1.270471519	1.51E-20	1.42E-19
chr4	182,449,133	182,452,333	3201	*	9.277806357	9.617651316	8.832403902	0.778874396	1.55E-20	1.46E-19
chr3	9,398,066	9,404,882	6817	*	10.64027598	10.93669311	10.26677921	0.665877444	1.57E-20	1.47E-19
chr12	121,574,314	121,583,419	9106	*	10.10900562	10.4038366	9.738028767	0.661300053	1.59E-20	1.49E-19
chr8	102,408,856	102,414,927	6072	*	9.13924045	9.485100366	8.683412672	0.796440601	1.59E-20	1.49E-19
chr6	36,595,920	36,602,251	6332	*	9.995404766	10.31940625	9.57690498	0.738406563	1.62E-20	1.51E-19
chr13	99,198,246	99,203,816	5571	*	8.583201765	9.005647199	7.983308295	1.010602939	1.64E-20	1.54E-19
chr4	156,968,188	156,971,388	3201	*	8.5989723	8.998229384	8.045062056	0.940996767	1.65E-20	1.54E-19
chr3	44,972,656	44,978,996	6341	*	9.079061544	9.434192989	8.606928365	0.817832381	1.70E-20	1.58E-19
chr2	171,154,830	171,163,184	8355	*	9.669730513	10.01840319	9.208986546	0.803469134	1.70E-20	1.59E-19
chr6	116,679,160	116,684,276	5117	*	8.534115564	8.949643925	7.948170837	0.990647746	1.73E-20	1.61E-19
chr1	185,154,059	185,159,599	5541	*	9.122978769	9.481792693	8.644288477	0.832112503	1.76E-20	1.63E-19
chr2	9,624,407	9,633,161	8755	*	9.91606041	10.23534993	9.505409846	0.725758441	1.81E-20	1.68E-19
chr14	45,132,075	45,139,064	6990	*	10.27597984	10.58423377	9.88344849	0.696939563	1.83E-20	1.70E-19
chr13	30,614,586	30,620,629	6044	*	10.07520964	10.38920157	9.673302828	0.711907542	1.84E-20	1.71E-19
chr16	74,604,253	74,609,055	4803	*	9.09882842	9.460576759	8.614879547	0.838280331	1.85E-20	1.71E-19
chr11	78,572,228	78,577,024	4797	*	8.799772285	9.169916874	8.300610309	0.861677529	1.85E-20	1.72E-19
chr5	10,351,130	10,358,562	7433	*	9.725509579	10.04045906	9.322028611	0.714436312	1.87E-20	1.74E-19
chr11	62,837,408	62,844,016	6609	*	9.015937384	9.365826914	8.553058408	0.805631574	1.90E-20	1.76E-19
chr10	116,270,314	116,274,791	4478	*	8.534518046	8.928585273	7.990603223	0.928063615	1.97E-20	1.83E-19
chr12	97,465,581	97,473,632	8052	*	10.37440139	10.73721623	9.888533889	0.83943294	1.99E-20	1.84E-19
chr17	59,104,092	59,109,243	5152	*	9.052597029	9.420393596	8.557714543	0.8571122	2.00E-20	1.84E-19
chr7	87,150,216	87,155,740	5525	*	9.905462389	10.21014046	9.518724347	0.687513538	2.02E-20	1.87E-19
chr7	74,172,125	74,177,130	5006	*	9.235407918	9.57428039	8.791679897	0.776006735	2.04E-20	1.88E-19
chr1	23,527,514	23,533,334	5821	*	8.79448933	9.179697782	8.267396109	0.901997061	2.07E-20	1.91E-19
chr5	33,437,860	33,445,728	7869	*	9.789567845	10.09547573	9.400841607	0.690710992	2.09E-20	1.93E-19
chr6	121,434,354	121,440,312	5959	*	9.141530651	9.489523729	8.681976918	0.802431615	2.10E-20	1.93E-19
chr1	110,341,261	110,344,461	3201	*	9.510372402	9.852894348	9.060344771	0.786953329	2.14E-20	1.97E-19
chr2	112,540,005	112,546,280	6276	*	9.007825551	9.394025637	8.478864181	0.906309467	2.15E-20	1.98E-19
chr7	73,680,663	73,683,863	3201	*	8.205841357	8.622804528	7.617019784	0.992357303	2.16E-20	1.98E-19
chr6	149,314,891	149,321,113	6223	*	9.55033549	9.878030438	9.125635044	0.74750085	2.18E-20	2.00E-19
chr7	42,220,491	42,229,096	8606	*	9.783380512	10.14158879	9.305771842	0.828587168	2.18E-20	2.00E-19
chr15	73,992,646	73,997,481	4836	*	8.744111876	9.111164135	8.250581865	0.848905517	2.20E-20	2.02E-19
chr11	95,065,006	95,070,822	5817	*	9.228890464	9.60897766	8.711386655	0.887700908	2.21E-20	2.02E-19
chr14	39,429,284	39,435,209	5926	*	9.304316098	9.669390799	8.814369967	0.846831116	2.31E-20	2.12E-19
chr11	43,555,821	43,560,097	4277	*	8.520087569	8.913759678	7.976929431	0.918404389	2.33E-20	2.13E-19
chr3	132,657,476	132,663,514	6039	*	9.62968908	9.951293339	9.215191145	0.731314881	2.36E-20	2.16E-19
chr4	183,986,215	183,990,168	3954	*	8.518798969	8.909469304	7.981369816	0.919094937	2.37E-20	2.16E-19
chr5	110,257,307	110,260,507	3201	*	7.85656606	8.317403365	7.175396816	1.115251679	2.37E-20	2.16E-19
chr6	90,580,180	90,583,380	3201	*	8.11234509	8.544341783	7.492854148	1.030410435	2.44E-20	2.22E-19
chr1	162,069,453	162,072,653	3201	*	8.507843088	8.887429603	7.99127156	0.884666405	2.48E-20	2.27E-19
chr7	107,165,978	107,172,148	6171	*	9.196444802	9.535484597	8.752428903	0.777223987	2.49E-20	2.27E-19
chr9	78,294,552	78,300,355	5804	*	8.717163724	9.097122347	8.199899407	0.883441868	2.49E-20	2.27E-19
chr10	70,477,760	70,480,960	3201	*	7.582175718	8.10137909	6.763179864	1.296401174	2.51E-20	2.29E-19
chr3	195,540,575	195,543,775	3201	*	8.676544347	9.051257855	8.168998398	0.872706877	2.54E-20	2.31E-19
chr1	99,849,492	99,852,692	3201	*	8.608584405	9.000165522	8.069420655	0.919981878	2.56E-20	2.33E-19
chr21	31,726,999	31,734,390	7392	*	9.532809122	9.867545444	9.096168599	0.767945977	2.58E-20	2.35E-19
chr2	121,646,431	121,652,826	6396	*	9.521939453	9.857574862	9.083762985	0.770149828	2.64E-20	2.39E-19
chr4	129,090,898	129,095,737	4840	*	9.402142077	9.745735668	8.950256327	0.790445407	2.65E-20	2.40E-19
chr8	90,642,740	90,645,940	3201	*	9.129921841	9.491841638	8.645664784	0.840617003	2.65E-20	2.40E-19
chr7	140,921,677	140,926,992	5316	*	9.227420381	9.587229803	8.746949465	0.83266712	2.66E-20	2.41E-19
chr10	5,684,585	5,687,785	3201	*	8.722361251	9.105693128	8.198793224	0.899045605	2.81E-20	2.55E-19
chr14	47,793,055	47,796,255	3201	*	7.400872487	7.91976373	6.582665503	1.300400604	2.87E-20	2.60E-19
chr3	28,346,034	28,351,333	5300	*	9.157291449	9.509894169	8.68963415	0.809847498	2.91E-20	2.63E-19
chr11	129,275,333	129,281,884	6552	*	9.18296157	9.533550916	8.71885249	0.809658446	2.91E-20	2.63E-19
chr9	99,816,733	99,824,695	7963	*	9.723898045	10.04868035	9.304090946	0.740217749	2.92E-20	2.63E-19
chr11	85,625,776	85,630,995	5220	*	9.159595374	9.53441148	8.651860291	0.871843757	2.96E-20	2.67E-19
chr2	86,102,591	86,110,178	7588	*	9.795589147	10.1051927	9.400861431	0.69883738	2.98E-20	2.69E-19
chr3	66,035,550	66,038,750	3201	*	8.188411582	8.617115288	7.575722059	1.026689772	3.04E-20	2.74E-19
chr7	39,951,636	39,954,836	3201	*	9.628586592	9.971834544	9.177300556	0.789389333	3.05E-20	2.75E-19
chr9	94,083,392	94,086,592	3201	*	7.550782153	8.036927413	6.812138823	1.197623808	3.10E-20	2.79E-19
chr7	29,144,114	29,147,314	3201	*	7.483637293	8.020197107	6.619803555	1.364923752	3.11E-20	2.79E-19
chr4	23,887,347	23,891,204	3858	*	8.520130563	8.965062083	7.87345498	1.075156496	3.20E-20	2.87E-19
chr2	213,232,072	213,235,614	3543	*	8.078986241	8.506060209	7.469645286	1.020851557	3.22E-20	2.89E-19
chr4	176,317,607	176,323,374	5768	*	9.446072841	9.767527184	9.031824583	0.731804134	3.25E-20	2.92E-19
chr6	7,310,159	7,313,359	3201	*	8.832364865	9.187913501	8.359491156	0.820925319	3.26E-20	2.92E-19
chr12	42,586,793	42,590,444	3652	*	8.011961507	8.465696792	7.346342924	1.099306192	3.33E-20	2.99E-19
chr14	53,149,469	53,152,669	3201	*	9.101601353	9.473793271	8.598691833	0.86602515	3.45E-20	3.09E-19
chr1	236,394,494	236,397,694	3201	*	7.60595865	8.083728232	6.886703479	1.169184285	3.48E-20	3.12E-19
chr6	104,967,092	104,971,976	4885	*	9.012562011	9.385974563	8.507410991	0.872716159	3.54E-20	3.17E-19
chr1	211,671,244	211,676,270	5027	*	9.062513396	9.432195012	8.564196791	0.861106372	3.57E-20	3.19E-19
chr14	61,693,195	61,698,977	5783	*	9.639453498	9.962244357	9.222976912	0.733211668	3.60E-20	3.22E-19
chr10	5,809,541	5,812,741	3201	*	9.367423614	9.694274673	8.944143658	0.745798497	3.65E-20	3.26E-19
chr2	183,122,347	183,127,218	4872	*	9.056868194	9.424946261	8.561473684	0.856687951	3.67E-20	3.27E-19
chr11	126,353,503	126,358,348	4846	*	8.595016904	9.002606692	8.024835467	0.96429281	3.83E-20	3.41E-19
chr17	7,702,378	7,708,277	5900	*	8.737917041	9.104200072	8.245782724	0.850276532	3.84E-20	3.42E-19
chr4	44,676,375	44,681,494	5120	*	9.296891188	9.63196201	8.859679528	0.765672085	3.88E-20	3.45E-19
chr14	81,217,337	81,223,352	6016	*	9.202534782	9.545410001	8.751895028	0.786009166	3.89E-20	3.46E-19
chr13	36,996,480	37,003,406	6927	*	9.773730591	10.09654026	9.357222596	0.735486617	3.92E-20	3.48E-19
chr7	65,268,909	65,272,109	3201	*	8.311972669	8.71101566	7.758476847	0.933275021	3.92E-20	3.48E-19
chr4	20,316,467	20,320,825	4359	*	8.919200708	9.290371902	8.41816146	0.864531616	3.93E-20	3.49E-19
chr4	77,070,428	77,078,305	7878	*	9.958882477	10.26522184	9.569457621	0.69116057	3.98E-20	3.53E-19
chr3	130,741,108	130,747,438	6331	*	9.141075313	9.476480489	8.703292407	0.766693261	3.98E-20	3.53E-19
chr4	86,594,768	86,597,968	3201	*	9.260241391	9.612260228	8.793614494	0.809273458	4.03E-20	3.57E-19
chr21	44,009,502	44,016,743	7242	*	8.913382398	9.282037031	8.416938284	0.858790482	4.04E-20	3.58E-19
chr12	70,240,708	70,246,761	6054	*	9.922901047	10.24460066	9.508244275	0.732241122	4.06E-20	3.59E-19
chr2	27,216,633	27,219,833	3201	*	8.017238021	8.455198647	7.385306766	1.055806592	4.11E-20	3.63E-19
chr7	127,649,830	127,654,775	4946	*	8.905812496	9.265512953	8.425536647	0.829912246	4.11E-20	3.63E-19
chr18	11,978,676	11,985,076	6401	*	8.514543601	8.925961729	7.936792716	0.978016255	4.27E-20	3.77E-19
chr1	235,501,456	235,504,656	3201	*	8.423642412	8.815400934	7.884140421	0.919139351	4.29E-20	3.78E-19
chr10	18,648,894	18,653,721	4828	*	9.570710227	9.908228799	9.129308254	0.774530331	4.32E-20	3.81E-19
chr12	63,779,243	63,782,443	3201	*	8.582809518	8.95361588	8.082437843	0.859751116	4.38E-20	3.86E-19
chr12	56,018,798	56,025,080	6283	*	9.302149948	9.630192561	8.87686364	0.745315321	4.46E-20	3.92E-19
chr22	36,526,706	36,531,327	4622	*	8.480254465	8.879073225	7.927192489	0.940292458	4.56E-20	4.01E-19
chr17	18,181,309	18,187,421	6113	*	9.722068885	10.07546695	9.253006163	0.814115268	4.60E-20	4.04E-19
chr2	169,733,629	169,736,829	3201	*	9.074252077	9.445911704	8.572318342	0.864427087	4.61E-20	4.05E-19
chr3	23,942,903	23,948,497	5595	*	8.581737607	8.97064153	8.047663564	0.911861338	4.62E-20	4.05E-19
chr6	35,468,437	35,471,637	3201	*	8.435818428	8.818698858	7.913096489	0.891329825	4.86E-20	4.26E-19
chr3	186,565,057	186,573,400	8344	*	9.598046138	9.929723763	9.166611565	0.756330869	4.89E-20	4.28E-19
chr2	118,086,337	118,091,470	5134	*	9.088368045	9.427363785	8.644427951	0.775790217	4.92E-20	4.31E-19
chr11	94,971,069	94,975,837	4769	*	8.812671749	9.184208482	8.310963153	0.860825238	5.09E-20	4.45E-19
chr6	27,752,193	27,755,393	3201	*	8.384228585	8.775732042	7.845212862	0.91977225	5.12E-20	4.48E-19
chr8	98,114,561	98,119,708	5148	*	9.177196584	9.525822463	8.716534635	0.804089104	5.16E-20	4.51E-19
chr2	119,760,525	119,763,725	3201	*	9.635770914	9.959933677	9.217001259	0.739098897	5.25E-20	4.59E-19
chr17	76,557,326	76,560,526	3201	*	8.757627425	9.144338363	8.227702207	0.907015388	5.29E-20	4.62E-19
chr7	30,024,288	30,031,423	7136	*	10.03498041	10.3310283	9.662070906	0.665185039	5.85E-20	5.11E-19
chr6	138,553,511	138,557,877	4367	*	8.767342122	9.140353101	8.262929122	0.865803458	5.88E-20	5.13E-19
chr2	19,987,352	19,992,186	4835	*	9.003882456	9.377551908	8.498258995	0.868916026	5.89E-20	5.13E-19
chr5	177,133,792	177,136,992	3201	*	8.810024605	9.189659859	8.293362365	0.888308768	5.98E-20	5.20E-19
chr6	169,699,505	169,705,493	5989	*	9.503741238	9.827605804	9.085470501	0.737346079	5.99E-20	5.21E-19
chr10	86,753,763	86,759,844	6082	*	9.46528908	9.789993291	9.045612815	0.73845708	6.01E-20	5.23E-19
chr13	77,024,375	77,029,353	4979	*	9.104259633	9.445550744	8.656361489	0.78103097	6.09E-20	5.29E-19
chr11	67,265,898	67,271,795	5898	*	8.601834011	8.983871484	8.080689884	0.889606755	6.17E-20	5.36E-19
chr3	57,754,047	57,760,092	6046	*	9.425955989	9.774434601	8.965552065	0.802718207	6.23E-20	5.40E-19
chr3	33,796,435	33,802,349	5915	*	8.932597514	9.278495467	8.47670343	0.794541228	6.35E-20	5.51E-19
chr3	136,747,569	136,754,929	7361	*	9.552304324	9.876605221	9.13330346	0.739668579	6.50E-20	5.63E-19
chr1	179,880,029	179,885,693	5665	*	9.252330976	9.583109552	8.822420938	0.751934902	6.63E-20	5.74E-19
chr6	159,786,516	159,789,716	3201	*	8.548200621	8.933040912	8.021800043	0.900469469	6.67E-20	5.77E-19
chr10	101,585,728	101,590,478	4751	*	8.737792676	9.11739885	8.22118456	0.888277959	6.70E-20	5.79E-19
chr3	129,890,614	129,895,816	5203	*	9.223203865	9.57576144	8.755626276	0.814151222	6.78E-20	5.86E-19
chr11	67,119,916	67,123,116	3201	*	9.064889136	9.415203928	8.60126285	0.80944463	6.83E-20	5.90E-19
chr4	174,281,261	174,286,558	5298	*	9.405068711	9.737800865	8.97184268	0.756530321	6.88E-20	5.94E-19
chr7	135,506,875	135,512,378	5504	*	9.442020117	9.796396969	8.971224853	0.818297364	7.20E-20	6.21E-19
chr11	134,221,565	134,227,635	6071	*	9.267437426	9.608926711	8.819196754	0.780778977	7.21E-20	6.22E-19
chr6	79,078,001	79,082,660	4660	*	9.031047042	9.397888003	8.537900619	0.850831687	7.32E-20	6.31E-19
chr2	172,734,878	172,738,078	3201	*	7.663903193	8.131283157	6.968189238	1.135424775	7.34E-20	6.32E-19
chr8	94,433,475	94,438,879	5405	*	9.819784076	10.14908165	9.39237983	0.753035278	7.61E-20	6.55E-19
chr20	50,190,940	50,194,140	3201	*	8.054414397	8.47756792	7.453081576	1.008995663	7.69E-20	6.61E-19
chr22	40,853,863	40,859,506	5644	*	9.896184195	10.22306806	9.47284906	0.746008235	8.09E-20	6.95E-19
chr4	144,645,931	144,651,795	5865	*	9.083623613	9.445876095	8.598768286	0.842190425	8.13E-20	6.98E-19
chr6	26,320,059	26,323,259	3201	*	7.563563173	8.084422505	6.740371966	1.313630207	8.16E-20	7.00E-19
chr10	73,242,352	73,255,173	12822	*	10.35961037	10.66243213	9.975864984	0.682769127	8.19E-20	7.03E-19
chr11	3,854,944	3,858,144	3201	*	7.984625595	8.417480157	7.363354951	1.036781736	8.21E-20	7.03E-19
chr12	66,167,351	66,170,551	3201	*	7.538313402	8.021814663	6.805830827	1.187419578	8.32E-20	7.13E-19
chr2	6,917,538	6,920,738	3201	*	7.490971674	7.995718291	6.707894246	1.255366604	8.43E-20	7.21E-19
chr16	18,787,139	18,790,339	3201	*	8.903974318	9.271678437	8.409259925	0.856709464	8.54E-20	7.30E-19
chr5	149,998,346	150,003,473	5128	*	9.044986216	9.386634481	8.596470666	0.781866444	8.60E-20	7.35E-19
chr6	3,258,381	3,262,154	3774	*	8.062551425	8.517749868	7.393749015	1.101197319	8.61E-20	7.35E-19
chr11	61,963,587	61,969,900	6314	*	9.152829795	9.51893918	8.661010253	0.850564991	8.76E-20	7.48E-19
chr2	159,710,118	159,715,321	5204	*	9.232967057	9.578872498	8.777059922	0.793544731	8.85E-20	7.55E-19
chr5	171,385,577	171,391,500	5924	*	9.735432657	10.06413749	9.309029364	0.75103284	9.03E-20	7.69E-19
chr14	101,964,854	101,968,054	3201	*	8.950073885	9.294713723	8.496370411	0.791230481	9.04E-20	7.69E-19
chr4	41,935,061	41,939,741	4681	*	8.996910778	9.342277962	8.541941501	0.791950129	9.04E-20	7.69E-19
chr7	92,131,203	92,136,967	5765	*	9.161868867	9.490778465	8.735119921	0.747960974	9.14E-20	7.77E-19
chr9	112,330,415	112,333,615	3201	*	8.75395046	9.121415856	8.259669987	0.851118631	9.26E-20	7.86E-19
chr3	44,336,292	44,341,092	4801	*	8.775170492	9.162401525	8.244262975	0.910354503	9.27E-20	7.87E-19
chr2	216,688,777	216,696,777	8001	*	9.520383688	9.847138411	9.097265751	0.74611019	9.54E-20	8.10E-19
chr5	34,912,876	34,920,172	7297	*	9.825160385	10.15821128	9.391392173	0.76130833	9.61E-20	8.15E-19
chr7	83,160,494	83,163,694	3201	*	7.834444071	8.293561445	7.157063263	1.109700422	9.62E-20	8.15E-19
chr1	197,732,360	197,735,560	3201	*	7.522401073	8.026819424	6.740124826	1.249416926	9.69E-20	8.21E-19
chr12	93,438,995	93,444,537	5543	*	9.344390004	9.692906934	8.883918953	0.804365473	9.73E-20	8.23E-19
chr11	118,923,001	118,926,201	3201	*	8.361282735	8.788752317	7.751129988	1.024523019	9.75E-20	8.25E-19
chr1	52,549,822	52,556,131	6310	*	9.511627618	9.834796703	9.094519428	0.732642397	9.86E-20	8.33E-19
chr8	107,385,373	107,388,573	3201	*	7.061354168	7.625148332	6.123057044	1.452816876	9.86E-20	8.33E-19
chr1	244,650,766	244,656,421	5656	*	9.200167009	9.541839608	8.751609379	0.784242271	9.94E-20	8.39E-19
chr2	135,531,156	135,534,356	3201	*	8.598127933	8.998335472	8.042375715	0.946350766	1.01E-19	8.56E-19
chr6	138,771,359	138,775,905	4547	*	8.797456556	9.156945253	8.317559687	0.832057778	1.05E-19	8.86E-19
chr6	96,894,940	96,900,282	5343	*	9.070598279	9.42332101	8.602729051	0.814559247	1.05E-19	8.88E-19
chr2	241,634,568	241,640,197	5630	*	8.774431087	9.138518156	8.286269653	0.844186125	1.08E-19	9.08E-19
chr17	42,673,202	42,680,466	7265	*	9.093872365	9.446370118	8.626400392	0.815294287	1.08E-19	9.10E-19
chr7	123,745,350	123,751,869	6520	*	10.05346356	10.35656803	9.669263057	0.683780226	1.10E-19	9.22E-19
chr13	46,049,783	46,055,058	5276	*	9.743217135	10.04175637	9.366337683	0.670168693	1.11E-19	9.36E-19
chr20	34,106,800	34,114,360	7561	*	9.474444352	9.82027098	9.018674601	0.795768426	1.12E-19	9.39E-19
chr16	66,879,736	66,882,936	3201	*	7.845691042	8.288778376	7.202937781	1.059826034	1.12E-19	9.39E-19
chr13	79,403,262	79,408,554	5293	*	9.831586073	10.16960841	9.389319308	0.773974245	1.12E-19	9.42E-19
chr17	79,774,723	79,780,943	6221	*	8.895293195	9.268946395	8.389699628	0.870833171	1.12E-19	9.43E-19
chr20	31,737,001	31,742,475	5475	*	9.474714954	9.800139861	9.053830533	0.741170879	1.14E-19	9.53E-19
chr2	3,375,600	3,382,156	6557	*	9.319794199	9.644618717	8.899916367	0.738257735	1.14E-19	9.57E-19
chr9	131,391,871	131,397,673	5803	*	9.239785546	9.591336675	8.773983199	0.810779662	1.15E-19	9.65E-19
chr11	126,209,432	126,214,122	4691	*	8.771030145	9.146218114	8.26260923	0.872650979	1.16E-19	9.67E-19
chr1	26,407,417	26,421,068	13652	*	10.55294994	10.85725222	10.16681855	0.685318748	1.16E-19	9.67E-19
chr10	73,908,616	73,911,816	3201	*	7.646408121	8.124064878	6.927411584	1.173993551	1.16E-19	9.71E-19
chrX	119,787,326	119,792,012	4687	*	8.503952751	8.892486546	7.97058022	0.911166938	1.17E-19	9.75E-19
chr20	38,432,601	38,435,801	3201	*	8.212016753	8.625776692	7.629605984	0.9817782	1.17E-19	9.76E-19
chr4	182,082,036	182,086,363	4328	*	8.496894034	8.886791062	7.96093516	0.915078508	1.21E-19	1.01E-18
chr11	17,074,305	17,079,774	5470	*	8.837839293	9.216214308	8.323519788	0.88286075	1.24E-19	1.03E-18
chr9	504,308	507,508	3201	*	7.485646026	7.980059974	6.727490171	1.218245468	1.24E-19	1.03E-18
chr1	76,073,796	76,076,996	3201	*	7.973743761	8.442028773	7.276001006	1.136452421	1.24E-19	1.03E-18
chr6	107,490,987	107,494,187	3201	*	9.109579746	9.467170979	8.633071771	0.828620975	1.27E-19	1.05E-18
chr7	103,342,245	103,351,879	9635	*	10.04011698	10.34221422	9.657536929	0.679896193	1.27E-19	1.06E-18
chr1	193,102,727	193,107,440	4714	*	8.333381945	8.728848588	7.78678226	0.923763951	1.28E-19	1.06E-18
chr2	213,146,915	213,154,312	7398	*	9.660995998	9.985506121	9.241644823	0.737934851	1.28E-19	1.06E-18
chr2	63,586,090	63,591,434	5345	*	8.932853185	9.291731221	8.454048318	0.831748605	1.32E-19	1.09E-18
chr19	14,134,260	14,141,328	7069	*	8.947983528	9.317433225	8.450090108	0.861359837	1.34E-19	1.11E-18
chr3	88,147,387	88,154,724	7338	*	9.533237329	9.856358484	9.116209202	0.736160859	1.35E-19	1.12E-18
chr10	87,815,382	87,820,273	4892	*	9.460233201	9.781900738	9.045629862	0.731856982	1.39E-19	1.15E-18
chr14	35,290,485	35,295,164	4680	*	9.235244366	9.570570085	8.797597244	0.768602423	1.46E-19	1.21E-18
chr15	89,891,721	89,896,039	4319	*	8.626853027	9.011767641	8.100312663	0.901993389	1.47E-19	1.22E-18
chr12	103,954,301	103,959,899	5599	*	9.095660226	9.451075716	8.623022923	0.821525595	1.48E-19	1.22E-18
chr11	59,555,673	59,558,873	3201	*	7.804828377	8.257185187	7.142199996	1.088499444	1.48E-19	1.22E-18
chr9	117,703,438	117,707,865	4428	*	8.74213074	9.114138404	8.239559106	0.867935569	1.48E-19	1.22E-18
chr11	108,495,895	108,499,095	3201	*	7.769161351	8.223060493	7.103186727	1.096805017	1.50E-19	1.24E-18
chr1	68,216,664	68,219,864	3201	*	8.078074044	8.523905735	7.429478218	1.074186832	1.53E-19	1.26E-18
chr1	153,918,052	153,925,584	7533	*	9.353213284	9.709819867	8.878459021	0.823853759	1.53E-19	1.26E-18
chr11	107,455,423	107,459,876	4454	*	8.832709387	9.189965739	8.356798226	0.824489571	1.55E-19	1.27E-18
chr10	32,049,443	32,058,334	8892	*	10.02361295	10.32336127	9.644800404	0.674869345	1.55E-19	1.28E-18
chr9	20,619,348	20,625,491	6144	*	9.175230043	9.522990849	8.71608275	0.801948096	1.59E-19	1.31E-18
chr4	147,681,608	147,686,143	4536	*	8.546005017	8.942562989	7.997306264	0.933543624	1.61E-19	1.32E-18
chr10	20,993,476	20,997,294	3819	*	8.343869153	8.748033502	7.780410155	0.949985077	1.62E-19	1.33E-18
chr1	174,157,210	174,162,207	4998	*	8.288973754	8.703965475	7.704102805	0.986694472	1.64E-19	1.34E-18
chr16	28,820,720	28,826,520	5801	*	8.769409949	9.136143026	8.27645932	0.851696068	1.64E-19	1.35E-18
chr6	159,724,583	159,730,764	6182	*	9.927617004	10.25818429	9.498064879	0.755085124	1.66E-19	1.36E-18
chr2	222,316,488	222,319,688	3201	*	7.900672318	8.341693274	7.262295391	1.063478209	1.66E-19	1.36E-18
chr2	42,140,522	42,143,722	3201	*	7.448495764	7.940947944	6.695003401	1.205675748	1.66E-19	1.36E-18
chr2	58,238,595	58,241,795	3201	*	8.935002984	9.328620188	8.391949945	0.928167047	1.74E-19	1.42E-18
chr15	84,711,997	84,718,719	6723	*	9.277075899	9.613379327	8.837756548	0.77108	1.76E-19	1.44E-18
chr7	30,592,159	30,598,371	6213	*	9.594059386	9.932559068	9.150972424	0.773569604	1.79E-19	1.46E-18
chr1	54,198,069	54,202,611	4543	*	8.856846831	9.233429792	8.345848633	0.879596761	1.81E-19	1.48E-18
chr4	127,878,788	127,884,919	6132	*	9.239964123	9.568756956	8.813412304	0.751250472	1.84E-19	1.50E-18
chr5	124,669,730	124,672,930	3201	*	7.941742578	8.380023182	7.309139373	1.048658635	1.87E-19	1.53E-18
chr3	142,998,312	143,006,635	8324	*	9.755360598	10.08695181	9.324072668	0.757456184	1.90E-19	1.55E-18
chr2	66,431,535	66,443,059	11525	*	10.40107828	10.71094353	10.00592407	0.699890007	1.90E-19	1.55E-18
chr9	37,485,241	37,488,441	3201	*	8.22527853	8.627299631	7.666001725	0.947251712	1.93E-19	1.57E-18
chr12	89,705,731	89,708,931	3201	*	8.18538981	8.596221937	7.608801456	0.968674285	1.94E-19	1.58E-18
chr7	23,179,968	23,185,049	5082	*	9.072242996	9.44222209	8.573383296	0.860786941	1.98E-19	1.60E-18
chr2	197,496,767	197,503,116	6350	*	9.977811327	10.31918557	9.529769506	0.782624765	1.98E-19	1.61E-18
chr1	160,259,840	160,264,407	4568	*	9.06843022	9.415571779	8.610365635	0.798644307	2.00E-19	1.62E-18
chr15	41,330,128	41,336,069	5942	*	9.291436528	9.629228831	8.849564754	0.774820464	2.02E-19	1.63E-18
chr2	109,018,170	109,021,370	3201	*	6.746501737	7.359249232	5.659784135	1.622140347	2.09E-19	1.69E-18
chr7	128,455,091	128,459,958	4868	*	8.81313172	9.173989089	8.330782657	0.837720789	2.10E-19	1.70E-18
chr6	78,866,763	78,869,963	3201	*	8.028618291	8.446933051	7.437078849	0.992212318	2.11E-19	1.71E-18
chr1	54,326,257	54,330,815	4559	*	8.205957529	8.620923669	7.621137734	0.98239919	2.13E-19	1.72E-18
chr17	50,425,548	50,428,748	3201	*	7.592153862	8.062953851	6.88875167	1.148737706	2.14E-19	1.73E-18
chr4	168,629,185	168,636,496	7312	*	9.589839252	9.902679913	9.18982142	0.706112338	2.15E-19	1.74E-18
chr5	112,160,318	112,163,518	3201	*	8.584451698	8.959699877	8.075919691	0.87233681	2.16E-19	1.75E-18
chr13	26,254,808	26,258,008	3201	*	9.409939129	9.763658328	8.940308326	0.817576533	2.17E-19	1.75E-18
chr22	43,953,034	43,957,802	4769	*	8.849070494	9.224230992	8.340700263	0.870820402	2.18E-19	1.76E-18
chr5	129,459,076	129,462,276	3201	*	7.705316534	8.16101186	7.035430569	1.104441318	2.20E-19	1.77E-18
chr18	31,939,403	31,946,623	7221	*	9.303470045	9.633301926	8.875162577	0.746361546	2.22E-19	1.79E-18
chr14	92,037,310	92,042,358	5049	*	9.213433336	9.539452236	8.791551946	0.739684388	2.23E-19	1.80E-18
chr2	15,589,879	15,594,526	4648	*	8.805874003	9.166473352	8.32398772	0.832762841	2.23E-19	1.80E-18
chr2	209,576,067	209,582,666	6600	*	10.15660739	10.49229598	9.718339988	0.766624143	2.27E-19	1.82E-18
chr1	148,262,342	148,266,126	3785	*	7.550806589	8.053796793	6.77200865	1.254751278	2.27E-19	1.83E-18
chr1	174,019,165	174,024,664	5500	*	9.375645449	9.710411026	8.938954988	0.766224509	2.28E-19	1.83E-18
chr1	161,129,904	161,135,341	5438	*	9.278163418	9.626701287	8.817655679	0.802106259	2.30E-19	1.85E-18
chr3	72,443,898	72,447,098	3201	*	9.072443379	9.436602436	8.584151973	0.843027992	2.33E-19	1.87E-18
chr17	67,242,460	67,248,163	5704	*	8.978926175	9.351592288	8.475146509	0.869097818	2.37E-19	1.90E-18
chr10	73,093,437	73,096,637	3201	*	8.897943885	9.249153719	8.432742761	0.810691626	2.41E-19	1.93E-18
chr6	166,998,659	167,004,453	5795	*	9.129454698	9.49569405	8.637399571	0.849831267	2.42E-19	1.93E-18
chr20	25,247,832	25,252,308	4477	*	8.845870107	9.225987305	8.328310404	0.887994458	2.42E-19	1.94E-18
chr3	66,218,834	66,223,200	4367	*	8.519511005	8.897382185	8.006126473	0.882086529	2.44E-19	1.95E-18
chr4	168,317,409	168,320,609	3201	*	7.645051073	8.104103362	6.967813342	1.110041341	2.45E-19	1.96E-18
chr4	2,960,796	2,966,136	5341	*	8.732901646	9.103519065	8.232875512	0.862689866	2.45E-19	1.96E-18
chr10	35,333,277	35,339,640	6364	*	9.357965136	9.695619053	8.916330904	0.773315151	2.49E-19	1.99E-18
chr2	20,048,277	20,054,347	6071	*	9.668018112	10.00517002	9.227245063	0.773017055	2.54E-19	2.02E-18
chr6	11,227,519	11,235,318	7800	*	9.90653237	10.20545866	9.529034556	0.672605936	2.56E-19	2.04E-18
chr12	95,214,681	95,221,032	6352	*	9.652507995	9.971517878	9.242321105	0.725663498	2.61E-19	2.08E-18
chr3	153,163,118	153,166,318	3201	*	8.99990504	9.340664044	8.552925972	0.78217242	2.63E-19	2.09E-18
chr11	47,522,374	47,526,968	4595	*	8.487200648	8.868911924	7.966666369	0.893576983	2.66E-19	2.12E-18
chr8	22,690,072	22,695,631	5560	*	8.663097319	9.0297442	8.17030309	0.847548456	2.69E-19	2.14E-18
chr2	26,343,433	26,349,339	5907	*	9.450282037	9.802548849	8.983217669	0.814231794	2.72E-19	2.16E-18
chr8	103,412,448	103,417,934	5487	*	9.783158439	10.08962689	9.393524484	0.690532741	2.83E-19	2.24E-18
chr15	62,895,196	62,898,396	3201	*	7.311735301	7.837136077	6.476950423	1.315874278	2.87E-19	2.28E-18
chr13	45,338,129	45,343,893	5765	*	9.356186238	9.700556756	8.902951019	0.791758367	2.89E-19	2.29E-18
chr14	74,761,387	74,769,012	7626	*	10.09347867	10.38198651	9.732476699	0.644596673	3.02E-19	2.39E-18
chr3	112,558,992	112,564,475	5484	*	9.407911751	9.721141895	9.007255309	0.709065978	3.03E-19	2.40E-18
chr5	6,710,885	6,718,715	7831	*	9.523863316	9.878303037	9.05295666	0.818887181	3.07E-19	2.43E-18
chr13	49,787,984	49,794,880	6897	*	9.123535338	9.475774998	8.656518882	0.812359376	3.10E-19	2.45E-18
chr15	70,760,807	70,765,868	5062	*	8.560052309	8.941779617	8.039488068	0.888087259	3.11E-19	2.46E-18
chr8	63,166,112	63,171,559	5448	*	9.743675785	10.04181062	9.367441946	0.670370083	3.22E-19	2.54E-18
chr17	42,014,680	42,022,358	7679	*	9.513057594	9.840390773	9.088966376	0.74597571	3.28E-19	2.59E-18
chr16	68,263,795	68,266,995	3201	*	7.946553709	8.37821533	7.327757009	1.028373792	3.31E-19	2.61E-18
chr3	172,748,712	172,753,482	4771	*	8.89409031	9.246358385	8.427023712	0.812084266	3.31E-19	2.61E-18
chr3	15,329,818	15,333,422	3605	*	8.051119018	8.514033913	7.365354172	1.117812764	3.38E-19	2.66E-18
chr6	34,885,887	34,892,044	6158	*	9.402401521	9.714749954	9.00319011	0.705469269	3.39E-19	2.67E-18
chr3	170,222,075	170,225,953	3879	*	8.573315604	8.939077879	8.082124966	0.846903147	3.47E-19	2.73E-18
chr5	52,995,734	52,999,571	3838	*	7.865497856	8.321781272	7.194327908	1.103740524	3.50E-19	2.75E-18
chr1	114,754,743	114,757,943	3201	*	8.961831209	9.310525244	8.50104982	0.80353881	3.51E-19	2.75E-18
chr21	34,524,522	34,527,722	3201	*	7.922790488	8.354160187	7.304598226	1.031572535	3.51E-19	2.75E-18
chr13	27,424,005	27,427,792	3788	*	8.24749519	8.664952797	7.657680259	0.995161993	3.51E-19	2.76E-18
chr8	94,550,917	94,556,112	5196	*	9.174257665	9.501940877	8.749576989	0.745579855	3.54E-19	2.77E-18
chr18	26,055,518	26,059,533	4016	*	8.054212386	8.491392154	7.423918997	1.042153218	3.57E-19	2.79E-18
chr9	137,067,972	137,071,172	3201	*	7.548512847	8.02088139	6.841564648	1.149559504	3.57E-19	2.79E-18
chr1	231,333,413	231,336,613	3201	*	9.653979329	9.960254256	9.264658844	0.691692504	3.58E-19	2.80E-18
chr8	30,384,837	30,388,037	3201	*	8.96850839	9.311874517	8.517017353	0.789382523	3.60E-19	2.82E-18
chr11	803,238	812,629	9392	*	9.305496293	9.652032034	8.848489701	0.79781259	3.60E-19	2.82E-18
chr5	60,942,509	60,947,996	5488	*	8.93361428	9.286661022	8.465172629	0.811787688	3.61E-19	2.82E-18
chr11	27,463,878	27,472,016	8139	*	9.784064882	10.12328809	9.339733318	0.778104139	3.63E-19	2.84E-18
chr6	157,019,103	157,024,062	4960	*	8.926639524	9.279313893	8.458855706	0.810426642	3.66E-19	2.85E-18
chr12	108,557,761	108,565,075	7315	*	9.636305584	9.943982586	9.24471147	0.695247421	3.70E-19	2.88E-18
chr2	182,713,952	182,718,743	4792	*	9.04920991	9.402707874	8.579970501	0.815004326	3.70E-19	2.88E-18
chr9	23,535,386	23,540,220	4835	*	8.620216487	8.988531518	8.124390743	0.854910676	3.72E-19	2.90E-18
chr2	73,213,395	73,216,595	3201	*	8.003696125	8.425579088	7.404944476	1.004355149	3.75E-19	2.92E-18
chr2	23,923,807	23,929,756	5950	*	9.319465132	9.63679781	8.912054282	0.71999482	3.81E-19	2.96E-18
chr2	224,908,331	224,911,531	3201	*	7.698383299	8.151160785	7.034843343	1.090528317	3.83E-19	2.98E-18
chr11	46,241,499	46,245,533	4035	*	8.205648159	8.625968807	7.610060964	0.997252398	3.89E-19	3.02E-18
chr2	55,613,675	55,620,654	6980	*	9.435007171	9.754941599	9.023286339	0.725173814	3.95E-19	3.07E-18
chr2	197,672,794	197,677,820	5027	*	9.688133969	10.01900953	9.258059599	0.754657022	3.96E-19	3.07E-18
chr15	66,502,165	66,507,409	5245	*	9.533287789	9.867106863	9.098211567	0.761818815	3.95E-19	3.07E-18
chr10	18,657,140	18,662,317	5178	*	9.218282832	9.545185899	8.794915399	0.742648633	4.06E-19	3.15E-18
chr11	20,387,087	20,390,287	3201	*	8.239740375	8.638186962	7.687398059	0.938228188	4.14E-19	3.21E-18
chr6	148,744,934	148,750,543	5610	*	8.519013283	8.905588677	7.989343896	0.905289266	4.21E-19	3.26E-18
chr22	37,951,811	37,956,023	4213	*	8.440597492	8.830528991	7.904573128	0.914313153	4.24E-19	3.28E-18
chr10	89,699,296	89,704,224	4929	*	9.176492073	9.524721952	8.716523791	0.79905115	4.32E-19	3.34E-18
chr5	103,117,345	103,123,117	5773	*	9.787860417	10.1163999	9.36173616	0.749029186	4.36E-19	3.37E-18
chr8	106,655,591	106,660,294	4704	*	8.387754328	8.786129575	7.835549896	0.938590116	4.37E-19	3.38E-18
chr20	47,499,847	47,505,056	5210	*	9.117869914	9.46120087	8.666439896	0.783917882	4.43E-19	3.42E-18
chr4	153,344,729	153,347,929	3201	*	8.723022548	9.091138978	8.227558237	0.854358268	4.43E-19	3.42E-18
chr3	42,579,507	42,584,379	4873	*	9.02644376	9.369338205	8.575770684	0.787164317	4.50E-19	3.47E-18
chr19	1,873,238	1,876,438	3201	*	8.585228934	8.963826055	8.070496964	0.88243887	4.53E-19	3.49E-18
chr1	77,979,094	77,982,294	3201	*	8.557819143	8.965930361	7.986610238	0.967395024	4.53E-19	3.49E-18
chr6	125,984,450	125,988,959	4510	*	8.671728445	9.0362811	8.182726101	0.846077232	4.60E-19	3.54E-18
chr20	17,567,209	17,573,099	5891	*	9.199265047	9.546717758	8.740656596	0.800933833	4.69E-19	3.61E-18
chr11	130,067,425	130,074,777	7353	*	9.235302824	9.57646309	8.787630768	0.782009992	4.72E-19	3.63E-18
chr5	93,574,316	93,584,203	9888	*	10.03852235	10.35100303	9.639094352	0.70740478	4.85E-19	3.73E-18
chr2	165,467,813	165,472,545	4733	*	9.73684565	10.03232633	9.364837491	0.663782465	4.89E-19	3.76E-18
chr22	17,369,923	17,375,206	5284	*	8.774557259	9.148114059	8.269140995	0.872482723	4.92E-19	3.78E-18
chr1	184,752,091	184,757,148	5058	*	8.856574522	9.211085683	8.385541266	0.81790981	4.94E-19	3.79E-18
chr20	9,066,517	9,071,398	4882	*	8.236850824	8.667568138	7.620007998	1.022343735	4.95E-19	3.80E-18
chr10	92,593,054	92,596,254	3201	*	9.090457671	9.442941341	8.623010559	0.811413164	5.04E-19	3.86E-18
chr17	47,893,618	47,898,851	5234	*	8.881340454	9.224539186	8.430139788	0.784569587	5.05E-19	3.87E-18
chr11	106,075,027	106,080,304	5278	*	9.41242528	9.769830843	8.936248245	0.827850147	5.10E-19	3.90E-18
chr5	134,222,650	134,228,705	6056	*	9.851007621	10.16967583	9.441386958	0.721381626	5.23E-19	4.00E-18
chr1	161,530,102	161,533,302	3201	*	8.030740745	8.485461335	7.36297927	1.09981527	5.25E-19	4.01E-18
chr21	34,886,061	34,890,175	4115	*	8.284027172	8.691400733	7.714271483	0.965738181	5.30E-19	4.05E-18
chr17	7,010,321	7,016,959	6639	*	9.49837525	9.809212138	9.10163569	0.703746553	5.31E-19	4.05E-18
chr2	121,753,383	121,759,806	6424	*	9.356544286	9.674791622	8.947620592	0.72100796	5.31E-19	4.05E-18
chr11	72,810,912	72,816,775	5864	*	8.508685555	8.902591712	7.965079269	0.928261022	5.31E-19	4.05E-18
chr14	37,197,173	37,200,373	3201	*	7.673405341	8.137431713	6.98517317	1.12731994	5.35E-19	4.08E-18
chr6	75,281,737	75,288,134	6398	*	9.751622326	10.09685452	9.29688811	0.794221626	5.37E-19	4.09E-18
chr17	69,414,466	69,417,666	3201	*	9.393539661	9.7105847	8.986604039	0.719966985	5.38E-19	4.10E-18
chr1	113,388,088	113,393,824	5737	*	9.157328203	9.501081326	8.70516552	0.788236271	5.44E-19	4.14E-18
chr21	28,883,021	28,886,221	3201	*	8.071520693	8.493223872	7.473133724	1.003445832	5.47E-19	4.16E-18
chr8	109,537,471	109,542,563	5093	*	9.027425861	9.368649684	8.57964399	0.780668159	5.52E-19	4.19E-18
chr2	112,273,424	112,278,339	4916	*	8.687981889	9.064465212	8.177168011	0.872771623	5.60E-19	4.25E-18
chr4	150,581,025	150,584,225	3201	*	7.813312793	8.272758059	7.135210862	1.117177268	5.72E-19	4.34E-18
chr11	8,680,343	8,691,128	10786	*	10.00114038	10.32182481	9.588173264	0.728054862	5.79E-19	4.39E-18
chr3	50,614,915	50,619,363	4449	*	8.249863665	8.658728193	7.677168428	0.965784254	5.81E-19	4.40E-18
chr1	155,929,046	155,936,425	7380	*	9.49811415	9.821840592	9.080074416	0.736183817	5.82E-19	4.41E-18
chr1	51,234,301	51,241,204	6904	*	9.438675728	9.788303166	8.976257021	0.804713046	5.83E-19	4.42E-18
chr17	62,060,608	62,065,358	4751	*	9.689404791	9.988155667	9.312187274	0.672625674	5.91E-19	4.48E-18
chr3	55,484,362	55,488,186	3825	*	8.359385458	8.801944724	7.717752442	1.064095422	5.94E-19	4.49E-18
chr11	14,644,132	14,647,332	3201	*	9.166051264	9.52208425	8.692317075	0.823367487	6.00E-19	4.53E-18
chr15	67,967,823	67,971,023	3201	*	7.952763255	8.394649884	7.31255532	1.064112746	6.01E-19	4.54E-18
chr4	54,061,636	54,064,836	3201	*	8.709091119	9.098549577	8.173965077	0.914815728	6.19E-19	4.67E-18
chr22	29,002,763	29,007,073	4311	*	8.326511835	8.720608417	7.782540774	0.927054207	6.23E-19	4.70E-18
chr14	96,360,429	96,366,151	5723	*	9.356364715	9.673427473	8.949399825	0.719004401	6.31E-19	4.76E-18
chr14	44,963,529	44,966,729	3201	*	9.735868267	10.06458863	9.309438779	0.750903052	6.31E-19	4.76E-18
chr18	62,187,411	62,192,541	5131	*	9.505818338	9.837046196	9.075146765	0.754510017	6.32E-19	4.76E-18
chr7	23,103,563	23,109,164	5602	*	9.43858242	9.750503353	9.040070799	0.704643876	6.39E-19	4.81E-18
chr20	49,275,171	49,278,371	3201	*	7.993624816	8.416062645	7.393746793	1.005895654	6.41E-19	4.82E-18
chr6	110,350,930	110,354,130	3201	*	7.470473087	7.956851894	6.731283759	1.198447193	6.52E-19	4.90E-18
chr3	160,659,334	160,663,775	4442	*	8.087709133	8.541604795	7.421742071	1.097320692	6.54E-19	4.92E-18
chr13	48,233,142	48,236,342	3201	*	9.182172505	9.519327329	8.741394457	0.77174748	6.55E-19	4.92E-18
chr1	46,128,160	46,131,360	3201	*	9.126904824	9.472486631	8.671561701	0.793756426	6.59E-19	4.95E-18
chr1	167,217,968	167,221,168	3201	*	8.068171447	8.485617483	7.478379777	0.988542295	6.63E-19	4.97E-18
chr2	68,155,059	68,160,486	5428	*	9.333105877	9.655392874	8.917470009	0.733820346	6.69E-19	5.02E-18
chr11	73,874,497	73,879,104	4608	*	8.931077771	9.275824219	8.477188872	0.790859052	6.71E-19	5.03E-18
chr1	156,744,765	156,750,184	5420	*	9.426103173	9.753272746	9.002287337	0.743193404	6.76E-19	5.06E-18
chr4	1,853,632	1,856,832	3201	*	7.826166553	8.267121033	7.187930091	1.053769321	6.77E-19	5.07E-18
chr1	31,641,505	31,647,174	5670	*	8.796161279	9.15230698	8.322226729	0.821107403	6.80E-19	5.08E-18
chr16	48,364,812	48,368,012	3201	*	7.92041485	8.366378946	7.271536264	1.079042295	6.80E-19	5.08E-18
chr7	39,621,104	39,626,530	5427	*	9.05242188	9.386502398	8.61690006	0.762805524	6.87E-19	5.14E-18
chr13	45,118,306	45,124,354	6049	*	9.194711946	9.528184105	8.760226666	0.759935987	6.88E-19	5.14E-18
chr6	27,500,786	27,503,986	3201	*	8.146382656	8.557883805	7.568466957	0.974348055	6.90E-19	5.15E-18
chr3	183,882,104	183,885,304	3201	*	8.624839092	8.989019821	8.136508556	0.842104321	6.93E-19	5.17E-18
chr1	112,672,674	112,677,421	4748	*	8.530605577	8.906406501	8.021053086	0.877682114	7.11E-19	5.30E-18
chr18	46,103,772	46,107,555	3784	*	8.424518275	8.818318668	7.881114526	0.924404086	7.12E-19	5.31E-18
chr13	112,689,374	112,693,516	4143	*	8.368651841	8.752139408	7.84479185	0.894891176	7.14E-19	5.32E-18
chr2	66,559,932	66,564,597	4666	*	8.309222368	8.705677105	7.760722378	0.930711891	7.26E-19	5.40E-18
chr12	55,823,051	55,832,713	9663	*	9.545749682	9.86437461	9.136200711	0.721023212	7.29E-19	5.43E-18
chr6	117,918,009	117,922,484	4476	*	8.591711331	8.982476572	8.054101577	0.919783183	7.44E-19	5.53E-18
chr1	162,497,385	162,500,585	3201	*	8.738921357	9.093039262	8.268584769	0.815250321	7.63E-19	5.67E-18
chr8	136,515,019	136,518,219	3201	*	7.561986214	8.053651651	6.810358087	1.211819206	7.68E-19	5.70E-18
chr12	130,871,894	130,875,094	3201	*	8.919427551	9.278493809	8.440286236	0.828774525	7.69E-19	5.71E-18
chr12	15,786,133	15,789,333	3201	*	8.409484129	8.7962207	7.879510523	0.906301274	7.70E-19	5.71E-18
chr4	109,813,582	109,818,378	4797	*	8.691039171	9.068543581	8.178334674	0.877384342	7.72E-19	5.72E-18
chr20	34,513,783	34,518,963	5181	*	8.840658251	9.182834773	8.391228744	0.782813038	7.83E-19	5.80E-18
chr8	81,718,742	81,721,942	3201	*	7.979279185	8.416806403	7.348257354	1.042845035	7.90E-19	5.85E-18
chr6	13,325,875	13,330,636	4762	*	8.948066379	9.289243365	8.500365433	0.782409007	7.93E-19	5.87E-18
chr20	23,356,005	23,365,228	9224	*	9.397990528	9.722702939	8.978300528	0.737749318	7.98E-19	5.90E-18
chr6	28,441,241	28,444,441	3201	*	8.213916146	8.61536074	7.655761174	0.945106868	8.08E-19	5.97E-18
chr3	185,815,014	185,818,691	3678	*	8.406960244	8.803604836	7.858094691	0.9317739	8.10E-19	5.99E-18
chr12	56,721,914	56,727,329	5416	*	9.497514686	9.823885903	9.075041439	0.743106256	8.12E-19	6.00E-18
chr12	14,365,958	14,369,158	3201	*	8.556684441	8.950227007	8.013774258	0.926868117	8.12E-19	6.00E-18
chr3	129,178,686	129,187,526	8841	*	9.982004993	10.31743322	9.544182683	0.767456667	8.15E-19	6.01E-18
chr3	99,815,369	99,820,205	4837	*	8.830949432	9.189885721	8.352040451	0.829606932	8.15E-19	6.01E-18
chr8	123,071,906	123,076,286	4381	*	8.294814685	8.701820943	7.725781774	0.965072371	8.40E-19	6.19E-18
chr15	74,459,123	74,463,652	4530	*	9.033384614	9.369933978	8.593644139	0.77124493	8.49E-19	6.25E-18
chr1	77,217,114	77,221,733	4620	*	8.906623541	9.254940861	8.446502136	0.802524499	8.51E-19	6.27E-18
chr9	124,589,726	124,596,423	6698	*	10.23770816	10.52954813	9.87146374	0.654361383	8.56E-19	6.29E-18
chr9	92,112,088	92,116,219	4132	*	8.447257538	8.832838518	7.919462942	0.899206008	8.60E-19	6.32E-18
chr9	105,692,597	105,697,249	4653	*	8.567797832	8.953528713	8.039720865	0.905207107	8.61E-19	6.33E-18
chr8	42,336,595	42,340,935	4341	*	8.505540471	8.892192287	7.975726852	0.904182405	8.69E-19	6.38E-18
chr3	185,931,997	185,935,197	3201	*	10.04765285	10.36329694	9.643028253	0.715294806	8.76E-19	6.43E-18
chr9	35,602,174	35,608,026	5853	*	8.657777674	9.017071301	8.178229775	0.830230055	8.78E-19	6.44E-18
chr2	196,168,324	196,171,524	3201	*	8.48310268	8.871291268	7.950383958	0.909026845	8.89E-19	6.52E-18
chr7	5,593,737	5,598,484	4748	*	8.619780571	9.010317149	8.082605891	0.917474829	8.90E-19	6.52E-18
chr15	34,364,616	34,369,670	5055	*	8.222688121	8.628879581	7.655256621	0.958020943	9.15E-19	6.70E-18
chr6	112,879,933	112,883,133	3201	*	8.043174549	8.470261455	7.433807055	1.021938067	9.15E-19	6.70E-18
chr16	88,452,742	88,457,557	4816	*	8.208045219	8.654465216	7.558192393	1.074840785	9.15E-19	6.70E-18
chr3	113,693,959	113,699,405	5447	*	9.000105369	9.340246771	8.554191884	0.778493696	9.26E-19	6.77E-18
chr1	63,520,906	63,525,714	4809	*	9.189760881	9.534823186	8.735322396	0.791084401	9.34E-19	6.82E-18
chr1	19,206,340	19,213,043	6704	*	9.665787892	9.967403246	9.283982052	0.677201518	9.38E-19	6.85E-18
chr11	65,886,285	65,893,307	7023	*	9.219878588	9.567254689	8.761404076	0.797611842	9.45E-19	6.90E-18
chr3	93,978,108	93,983,862	5755	*	8.929312298	9.268876202	8.484394079	0.775658448	9.47E-19	6.91E-18
chr9	79,660,070	79,666,637	6568	*	9.712596411	10.02578868	9.312002086	0.710063795	9.56E-19	6.97E-18
chr3	50,674,286	50,677,486	3201	*	7.896155356	8.347628162	7.235439807	1.091871099	9.65E-19	7.03E-18
chr11	108,219,732	108,225,751	6020	*	9.745250892	10.07683719	9.313971308	0.757127024	9.78E-19	7.12E-18
chr2	183,076,760	183,080,975	4216	*	8.205534114	8.626406515	7.608830533	0.998832795	9.78E-19	7.12E-18
chr7	148,696,398	148,702,171	5774	*	9.045498723	9.384812333	8.60101153	0.774884854	9.86E-19	7.17E-18
chr11	66,069,638	66,072,838	3201	*	8.054944395	8.474409909	7.461084884	0.996432915	9.87E-19	7.18E-18
chr3	186,804,383	186,808,632	4250	*	8.770087788	9.136215681	8.278234703	0.848984319	9.91E-19	7.20E-18
chr3	49,468,158	49,473,022	4865	*	8.772060045	9.146268852	8.265443928	0.87379733	9.93E-19	7.21E-18
chr15	68,226,975	68,230,175	3201	*	7.912652947	8.368954582	7.241443198	1.09753176	9.95E-19	7.22E-18
chr11	70,269,952	70,274,205	4254	*	8.35222719	8.749506894	7.802137702	0.929909096	9.95E-19	7.22E-18
chr4	95,042,487	95,046,792	4306	*	8.783378856	9.140676638	8.307393879	0.816402257	1.01E-18	7.33E-18
chr14	77,758,621	77,763,070	4450	*	8.473863591	8.848545311	7.966376232	0.8732935	1.02E-18	7.37E-18
chr12	51,590,800	51,594,913	4114	*	8.121557255	8.544608855	7.520431749	1.007387261	1.04E-18	7.54E-18
chrX	119,237,522	119,240,722	3201	*	8.531184621	8.904745933	8.02576006	0.86771548	1.06E-18	7.66E-18
chr6	109,688,798	109,693,457	4660	*	8.642795056	9.036615371	8.099353162	0.925528489	1.07E-18	7.73E-18
chr8	81,280,205	81,284,152	3948	*	8.183056971	8.61537177	7.562906475	1.033552926	1.07E-18	7.74E-18
chr5	93,297,868	93,302,346	4479	*	8.489448547	8.911602916	7.890146111	1.00379983	1.09E-18	7.89E-18
chr3	89,112,742	89,115,942	3201	*	7.52924747	8.011919715	6.798688854	1.18456865	1.11E-18	8.02E-18
chr17	68,289,410	68,294,464	5055	*	8.700753839	9.082334479	8.180463685	0.888912751	1.13E-18	8.17E-18
chr7	87,873,480	87,879,529	6050	*	9.73485088	10.04511147	9.339051957	0.701853609	1.15E-18	8.30E-18
chr8	6,403,971	6,409,318	5348	*	8.507011722	8.877745128	8.006773485	0.859340647	1.15E-18	8.30E-18
chr17	44,500,340	44,505,424	5085	*	9.312205463	9.640234957	8.88694127	0.747456708	1.16E-18	8.34E-18
chr14	60,092,191	60,095,391	3201	*	8.976032759	9.319127362	8.525012672	0.789340859	1.16E-18	8.34E-18
chr16	11,343,405	11,347,712	4308	*	8.324455185	8.715642027	7.786042727	0.915755475	1.18E-18	8.49E-18
chr5	95,552,658	95,557,771	5114	*	8.887853827	9.232727983	8.433742758	0.791445799	1.19E-18	8.56E-18
chr13	102,594,333	102,600,227	5895	*	9.489361216	9.803642997	9.0869782	0.713019176	1.20E-18	8.64E-18
chr14	64,702,561	64,708,925	6365	*	9.145034682	9.536353531	8.606370753	0.918492181	1.21E-18	8.70E-18
chr22	25,402,356	25,406,089	3734	*	7.956177025	8.382414139	7.348551043	1.016775593	1.21E-18	8.72E-18
chr7	97,117,359	97,120,559	3201	*	8.666028437	9.054175523	8.133388287	0.910320869	1.22E-18	8.74E-18
chr14	41,605,726	41,610,352	4627	*	8.72251726	9.100127552	8.209616494	0.882739001	1.22E-18	8.75E-18
chr10	125,823,205	125,826,405	3201	*	8.79381525	9.155152433	8.310604986	0.827890634	1.23E-18	8.83E-18
chr9	125,186,229	125,191,931	5703	*	8.912581915	9.258956879	8.455855898	0.795941673	1.26E-18	8.99E-18
chrX	120,603,663	120,606,863	3201	*	8.143457881	8.551490842	7.57240325	0.964227321	1.26E-18	8.99E-18
chr7	137,401,898	137,405,098	3201	*	7.814637261	8.2577106	7.171913705	1.051673049	1.28E-18	9.15E-18
chr6	138,525,255	138,528,959	3705	*	8.763195318	9.134246516	8.262375692	0.863525051	1.30E-18	9.29E-18
chr21	29,069,417	29,075,801	6385	*	9.529978029	9.861202774	9.099311735	0.756305993	1.32E-18	9.42E-18
chr11	107,856,235	107,859,435	3201	*	7.784213768	8.227480584	7.141079461	1.066090484	1.33E-18	9.50E-18
chr6	2,763,332	2,770,568	7237	*	9.479092347	9.830822851	9.012973856	0.809413318	1.34E-18	9.57E-18
chr3	101,849,076	101,852,276	3201	*	8.071399461	8.495055884	7.469043084	1.01388092	1.35E-18	9.65E-18
chr6	7,907,698	7,910,898	3201	*	7.455426526	7.944192326	6.710639811	1.205182596	1.36E-18	9.66E-18
chr17	4,945,193	4,952,188	6996	*	9.196074082	9.54366283	8.737227747	0.800840221	1.38E-18	9.83E-18
chr6	79,534,918	79,540,007	5090	*	9.198941653	9.525353145	8.776400725	0.744826992	1.39E-18	9.87E-18
chr11	17,205,243	17,211,339	6097	*	9.229141166	9.555648732	8.806438762	0.741996906	1.40E-18	9.95E-18
chr1	56,644,877	56,648,077	3201	*	8.087650823	8.512079193	7.483721183	1.010083068	1.45E-18	1.03E-17
chr6	53,058,989	53,063,860	4872	*	9.220522587	9.547801828	8.796522167	0.746259995	1.49E-18	1.06E-17
chr12	62,257,974	62,263,155	5182	*	9.17573845	9.527501803	8.709562051	0.810369815	1.49E-18	1.06E-17
chr20	6,003,980	6,009,021	5042	*	9.32573121	9.653947382	8.900152292	0.747589437	1.51E-18	1.07E-17
chr19	57,318,248	57,323,075	4828	*	8.591632055	8.981002221	8.056673591	0.907139275	1.51E-18	1.07E-17
chr16	75,419,364	75,422,972	3609	*	7.672960717	8.137670927	6.983207475	1.133708734	1.52E-18	1.08E-17
chr14	67,814,264	67,818,623	4360	*	8.734139699	9.086435397	8.267024358	0.807130836	1.56E-18	1.11E-17
chr9	33,814,950	33,820,818	5869	*	9.291290227	9.617738724	8.868687105	0.745056824	1.58E-18	1.12E-17
chr15	67,913,719	67,916,919	3201	*	7.517673526	7.99250113	6.805140761	1.161604392	1.60E-18	1.13E-17
chr9	76,458,232	76,461,432	3201	*	7.703686704	8.157249851	7.03844202	1.091232654	1.63E-18	1.15E-17
chr10	132,535,104	132,541,925	6822	*	8.741789366	9.099248363	8.265517104	0.826117126	1.63E-18	1.16E-17
chr6	99,512,930	99,516,130	3201	*	8.433760478	8.837532503	7.871068407	0.950639101	1.65E-18	1.16E-17
chr14	56,854,138	56,857,338	3201	*	7.867863729	8.305371753	7.236882152	1.0519453	1.68E-18	1.19E-17
chr6	107,456,428	107,460,211	3784	*	8.179047625	8.588312228	7.605562077	0.967503646	1.69E-18	1.20E-17
chr9	15,508,009	15,513,314	5306	*	9.274524434	9.611510837	8.834035126	0.77263194	1.70E-18	1.20E-17
chr1	16,977,914	16,981,114	3201	*	7.364085174	7.865127334	6.590012767	1.238631392	1.71E-18	1.21E-17
chr1	15,522,113	15,530,198	8086	*	9.568051089	9.899228564	9.137464948	0.756827239	1.73E-18	1.22E-17
chr5	181,240,945	181,249,945	9001	*	10.01979282	10.33990506	9.60777667	0.725833411	1.75E-18	1.23E-17
chr1	93,448,301	93,451,501	3201	*	8.788284402	9.145804015	8.311904099	0.827738479	1.76E-18	1.24E-17
chr22	46,576,414	46,579,614	3201	*	7.525945331	8.006833679	6.799514329	1.175623725	1.76E-18	1.24E-17
chr3	171,948,768	171,951,968	3201	*	7.474254126	7.952451317	6.754018113	1.165327211	1.77E-18	1.25E-17
chr6	113,967,821	113,971,021	3201	*	8.891156868	9.233444533	8.44153495	0.785814409	1.78E-18	1.25E-17
chr6	125,747,396	125,750,596	3201	*	7.852875985	8.301257603	7.198820212	1.080656025	1.78E-18	1.25E-17
chr7	12,686,421	12,693,870	7450	*	10.0709786	10.37220286	9.689800621	0.677967193	1.78E-18	1.25E-17
chr1	111,137,616	111,142,812	5197	*	9.310951946	9.693123468	8.789557086	0.892044106	1.81E-18	1.27E-17
chr1	222,814,494	222,817,694	3201	*	8.805870987	9.161400847	8.333030621	0.819272455	1.81E-18	1.27E-17
chr10	89,412,558	89,415,758	3201	*	7.974099904	8.398261822	7.370713596	1.01328314	1.82E-18	1.28E-17
chr6	124,960,013	124,965,537	5525	*	8.845159998	9.217424886	8.342116628	0.863848653	1.83E-18	1.28E-17
chr1	28,085,825	28,089,025	3201	*	8.780133613	9.13757997	8.303883878	0.824911025	1.84E-18	1.29E-17
chr3	180,599,974	180,604,736	4763	*	8.940040105	9.289050617	8.478703897	0.803283903	1.86E-18	1.30E-17
chr7	105,636,616	105,641,266	4651	*	8.317953836	8.715880831	7.766615322	0.936809224	1.92E-18	1.34E-17
chr6	109,379,252	109,385,183	5932	*	9.466089386	9.792954938	9.042785054	0.74549592	1.97E-18	1.38E-17
chr8	91,067,278	91,072,747	5470	*	9.445125845	9.772116892	9.021610407	0.744728985	2.00E-18	1.39E-17
chr1	27,009,890	27,013,090	3201	*	7.927292557	8.367175629	7.291317206	1.058090733	2.01E-18	1.40E-17
chr4	93,826,580	93,829,780	3201	*	7.75817373	8.200357639	7.117336217	1.057628345	2.02E-18	1.41E-17
chr6	113,852,973	113,857,838	4866	*	8.808407573	9.171271348	8.322451944	0.839084957	2.03E-18	1.42E-17
chr6	143,509,189	143,512,389	3201	*	8.167076316	8.585251242	7.57581842	0.997721357	2.06E-18	1.43E-17
chr22	27,791,820	27,804,223	12404	*	10.6096682	10.89971717	10.24624545	0.649226818	2.06E-18	1.44E-17
chr15	64,823,547	64,827,976	4430	*	8.457198236	8.851289822	7.913236746	0.929251144	2.06E-18	1.44E-17
chr11	120,324,552	120,327,752	3201	*	8.355016084	8.753348613	7.802894207	0.93768003	2.11E-18	1.47E-17
chr6	55,692,460	55,695,660	3201	*	7.102908335	7.640943546	6.235172674	1.355132214	2.17E-18	1.51E-17
chr19	10,879,524	10,882,724	3201	*	7.581271827	8.046933727	6.889397853	1.132871489	2.17E-18	1.51E-17
chr6	156,951,880	156,955,536	3657	*	8.485662713	8.861903166	7.975297964	0.870738492	2.18E-18	1.51E-17
chr6	89,816,169	89,820,570	4402	*	8.550639155	8.913178114	8.065268342	0.83626197	2.22E-18	1.54E-17
chr1	214,603,098	214,606,298	3201	*	8.448037325	8.81836509	7.948540669	0.855607594	2.24E-18	1.55E-17
chr2	241,147,136	241,152,682	5547	*	8.686061462	9.072607746	8.156447012	0.907095743	2.33E-18	1.61E-17
chr13	50,078,018	50,081,218	3201	*	9.397629415	9.722060286	8.97841095	0.739459666	2.34E-18	1.62E-17
chrX	38,324,932	38,328,132	3201	*	7.111598984	7.638378985	6.273267333	1.321290117	2.35E-18	1.62E-17
chr1	212,030,270	212,038,720	8451	*	10.10814409	10.41324647	9.720720583	0.68802435	2.37E-18	1.64E-17
chr15	85,461,677	85,465,675	3999	*	8.457407579	8.846789053	7.922427652	0.913485737	2.39E-18	1.65E-17
chr17	28,806,810	28,813,516	6707	*	9.257553243	9.586889207	8.830084136	0.751590307	2.39E-18	1.66E-17
chr10	70,230,427	70,233,627	3201	*	8.251796769	8.652700439	7.694693187	0.941495884	2.41E-18	1.67E-17
chr20	2,244,023	2,247,223	3201	*	7.428668381	7.908848694	6.70387096	1.172760312	2.47E-18	1.71E-17
chr7	2,352,026	2,358,642	6617	*	9.051987924	9.387536046	8.613960686	0.768075328	2.51E-18	1.73E-17
chr8	73,968,999	73,978,633	9635	*	9.760772279	10.06929911	9.367797242	0.696492619	2.58E-18	1.78E-17
chr9	38,617,815	38,621,015	3201	*	7.765920932	8.218370521	7.103091579	1.091482784	2.64E-18	1.82E-17
chr22	45,161,592	45,166,982	5391	*	8.83188882	9.207373839	8.322919694	0.872130501	2.64E-18	1.82E-17
chr3	197,948,026	197,954,915	6890	*	9.437281311	9.768651355	9.006368596	0.755550706	2.64E-18	1.82E-17
chr11	68,901,420	68,906,417	4998	*	8.73282129	9.115842325	8.209835916	0.897976553	2.65E-18	1.82E-17
chr1	244,857,200	244,863,422	6223	*	9.918344226	10.24493038	9.49550971	0.74452622	2.65E-18	1.82E-17
chr2	201,068,810	201,075,683	6874	*	9.578428961	9.896177493	9.170330604	0.721672494	2.67E-18	1.83E-17
chr15	65,530,445	65,533,645	3201	*	8.672020547	9.0457023	8.166374458	0.869105546	2.69E-18	1.85E-17
chr8	73,294,625	73,297,825	3201	*	8.028219358	8.441499888	7.446764389	0.97826991	2.71E-18	1.86E-17
chr7	92,525,468	92,531,093	5626	*	9.18193321	9.515054665	8.748044931	0.760335257	2.74E-18	1.88E-17
chr1	240,610,104	240,613,304	3201	*	7.426185754	7.947687222	6.601363117	1.30204028	2.74E-18	1.88E-17
chr1	200,667,475	200,672,355	4881	*	8.841030904	9.213628222	8.337377527	0.866105753	2.74E-18	1.88E-17
chr11	94,768,479	94,771,679	3201	*	8.343835668	8.73956211	7.796736706	0.934022871	2.75E-18	1.88E-17
chr22	38,869,476	38,874,980	5505	*	8.530303237	8.900683509	8.030710622	0.861464658	2.76E-18	1.89E-17
chr8	33,482,892	33,487,684	4793	*	8.564721085	8.936471261	8.062621428	0.864005233	2.79E-18	1.91E-17
chr4	112,634,618	112,639,477	4860	*	9.274888712	9.595148476	8.862627484	0.727163159	2.82E-18	1.93E-17
chr7	129,222,683	129,228,342	5660	*	9.051127453	9.397247645	8.594845867	0.797228412	2.82E-18	1.93E-17
chr6	56,538,173	56,545,009	6837	*	9.47767168	9.832446902	9.006170335	0.819857076	2.83E-18	1.94E-17
chr11	90,220,141	90,225,350	5210	*	9.319371234	9.641240843	8.904431207	0.731108275	2.84E-18	1.94E-17
chr9	69,120,577	69,123,777	3201	*	7.893399994	8.314722513	7.295784711	0.996346644	2.84E-18	1.94E-17
chr12	53,450,060	53,455,384	5325	*	9.318516532	9.644262492	8.897093388	0.737816653	2.84E-18	1.94E-17
chr1	231,898,389	231,901,589	3201	*	7.669682026	8.123998988	7.002798943	1.097752867	2.84E-18	1.94E-17
chr2	171,431,562	171,436,740	5179	*	9.089493135	9.467658224	8.575563306	0.879984256	2.87E-18	1.96E-17
chr3	105,865,978	105,871,535	5558	*	9.383091314	9.711513086	8.957165641	0.744998191	2.89E-18	1.97E-17
chr1	171,483,475	171,488,616	5142	*	9.223004178	9.54144678	8.813757186	0.720078104	2.94E-18	2.00E-17
chr15	62,388,318	62,393,869	5552	*	8.837125413	9.186042867	8.375952382	0.803459574	2.95E-18	2.01E-17
chr8	6,705,962	6,711,648	5687	*	9.585966909	9.942120588	9.112018175	0.822461781	2.96E-18	2.02E-17
chr13	61,413,004	61,416,204	3201	*	7.689571214	8.135474156	7.040823238	1.070277739	2.96E-18	2.02E-17
chr1	35,638,415	35,641,615	3201	*	8.666345917	9.039093763	8.16241619	0.868756428	2.98E-18	2.03E-17
chr17	40,415,157	40,418,357	3201	*	8.96794141	9.309010958	8.520426072	0.782173868	3.00E-18	2.03E-17
chr9	2,841,367	2,846,385	5019	*	9.207835156	9.531938467	8.789164994	0.73606278	3.01E-18	2.04E-17
chr15	96,334,132	96,351,134	17003	*	10.94866853	11.23188682	10.59592507	0.632132088	3.05E-18	2.07E-17
chr1	154,696,560	154,699,760	3201	*	7.329038615	7.839547084	6.531795631	1.270003249	3.08E-18	2.09E-17
chr1	24,745,356	24,749,775	4420	*	8.340502089	8.74477192	7.776836788	0.955688763	3.08E-18	2.09E-17
chr11	94,491,379	94,496,255	4877	*	9.124249081	9.471125463	8.666647749	0.799255771	3.10E-18	2.10E-17
chr16	4,612,239	4,618,489	6251	*	8.37090213	8.757239307	7.8416822	0.899120936	3.12E-18	2.11E-17
chr1	81,236,150	81,240,423	4274	*	8.254298933	8.689246824	7.628671852	1.043944617	3.12E-18	2.11E-17
chr9	32,570,671	32,575,118	4448	*	9.030315772	9.358273225	8.605173008	0.74725832	3.12E-18	2.11E-17
chr16	31,070,610	31,076,723	6114	*	8.791708305	9.142908408	8.326524316	0.80724602	3.13E-18	2.12E-17
chr18	55,584,082	55,587,282	3201	*	9.404227492	9.712706149	9.011330793	0.697863274	3.14E-18	2.12E-17
chr2	39,117,880	39,126,604	8725	*	9.823924668	10.14473965	9.410740455	0.728590913	3.15E-18	2.13E-17
chr1	26,697,498	26,700,698	3201	*	9.550641942	9.856423045	9.162120873	0.689470484	3.22E-18	2.17E-17
chr5	72,317,736	72,322,642	4907	*	8.574340732	8.983079061	8.001894655	0.964116877	3.23E-18	2.18E-17
chr5	150,446,932	150,450,132	3201	*	8.485444038	8.85693011	7.983828239	0.865534563	3.31E-18	2.23E-17
chr3	56,556,757	56,559,957	3201	*	8.852902129	9.224095887	8.351821577	0.861714325	3.34E-18	2.25E-17
chr1	66,922,067	66,928,136	6070	*	9.608636569	9.918325391	9.213769907	0.699349627	3.37E-18	2.27E-17
chr11	4,092,599	4,099,522	6924	*	9.352425087	9.679884408	8.92812149	0.746347633	3.38E-18	2.27E-17
chr1	44,773,448	44,780,035	6588	*	8.945414433	9.298472198	8.476953299	0.813955773	3.37E-18	2.27E-17
chr1	51,616,138	51,620,213	4076	*	8.182466736	8.572030796	7.647140228	0.907289738	3.37E-18	2.27E-17
chr18	265,681	270,470	4790	*	8.685518725	9.075166983	8.150032348	0.91511255	3.38E-18	2.27E-17
chr1	206,469,347	206,472,547	3201	*	7.638748728	8.121684359	6.907579252	1.18728665	3.38E-18	2.27E-17
chr3	155,868,303	155,874,253	5951	*	9.195714579	9.556609178	8.713298723	0.83560902	3.43E-18	2.30E-17
chr17	14,301,822	14,305,022	3201	*	8.179054906	8.577699798	7.626329202	0.935014243	3.43E-18	2.30E-17
chr10	21,173,238	21,176,438	3201	*	8.09765529	8.519843851	7.49828344	1.007708276	3.50E-18	2.35E-17
chr4	37,824,634	37,829,234	4601	*	8.5820693	8.963844893	8.061414809	0.895106878	3.52E-18	2.36E-17
chr17	5,191,037	5,194,237	3201	*	7.469099966	7.940318792	6.764752144	1.145683937	3.52E-18	2.36E-17
chr16	75,318,295	75,322,749	4455	*	8.29187526	8.70748188	7.705773842	0.987029687	3.54E-18	2.37E-17
chr1	200,736,794	200,742,782	5989	*	9.889271092	10.17643635	9.530372632	0.642189195	3.55E-18	2.37E-17
chr19	6,528,845	6,532,045	3201	*	7.453430673	7.942296632	6.708408412	1.197678452	3.55E-18	2.38E-17
chr17	58,003,798	58,009,754	5957	*	9.760651235	10.07817121	9.352930803	0.718374324	3.58E-18	2.40E-17
chr17	43,904,805	43,909,564	4760	*	8.557279956	8.953023361	8.010148384	0.927758642	3.63E-18	2.43E-17
chr3	108,586,343	108,592,089	5747	*	9.72415005	10.03919501	9.32051196	0.714413792	3.68E-18	2.46E-17
chr9	98,794,175	98,797,375	3201	*	7.625859581	8.081441685	6.956220625	1.103377751	3.68E-18	2.46E-17
chr4	39,696,023	39,701,342	5320	*	9.820968675	10.13300253	9.422272261	0.707404848	3.69E-18	2.46E-17
chr16	3,182,029	3,185,229	3201	*	7.770054597	8.223663131	7.10471134	1.10095931	3.69E-18	2.46E-17
chr5	107,650,834	107,657,924	7091	*	9.378758819	9.73277075	8.908609877	0.815661023	3.71E-18	2.47E-17
chr14	91,113,258	91,116,458	3201	*	7.807778008	8.268229649	7.127459512	1.117916931	3.71E-18	2.47E-17
chr13	72,778,439	72,784,960	6522	*	9.745618603	10.06598153	9.333185954	0.727147777	3.73E-18	2.49E-17
chr9	135,958,803	135,963,322	4520	*	8.103348618	8.522859085	7.509398362	1.000330676	3.78E-18	2.52E-17
chr11	108,664,088	108,667,288	3201	*	8.074347884	8.496135111	7.475790447	1.000341547	3.79E-18	2.52E-17
chr6	42,439,550	42,442,750	3201	*	8.159022099	8.57119602	7.579769758	0.976372709	3.81E-18	2.53E-17
chr1	150,064,823	150,070,106	5284	*	9.624487895	9.927805973	9.239943365	0.68330759	3.85E-18	2.56E-17
chr4	75,670,180	75,675,492	5313	*	9.33934723	9.679822597	8.892857689	0.780863617	3.88E-18	2.58E-17
chr4	39,363,761	39,366,961	3201	*	8.526601313	8.899980353	8.021511904	0.868277638	3.90E-18	2.59E-17
chr6	73,651,378	73,656,392	5015	*	8.239002051	8.661264966	7.639479243	1.003526226	3.94E-18	2.61E-17
chr11	62,571,167	62,576,133	4967	*	8.894235056	9.26088713	8.401431406	0.851694783	4.04E-18	2.68E-17
chr12	98,642,025	98,647,957	5933	*	9.323385802	9.649890023	8.90068902	0.742962294	4.08E-18	2.70E-17
chr21	29,299,286	29,302,486	3201	*	8.725723037	9.08859445	8.239753651	0.834449133	4.11E-18	2.72E-17
chr4	184,730,814	184,736,245	5432	*	8.750816577	9.110090154	8.271304539	0.830834629	4.13E-18	2.73E-17
chr4	82,897,209	82,903,401	6193	*	9.993807832	10.29626316	9.610652019	0.680746119	4.18E-18	2.77E-17
chr1	22,451,378	22,454,578	3201	*	8.188009198	8.611414583	7.586163897	1.010583016	4.26E-18	2.81E-17
chr6	26,363,306	26,367,506	4201	*	8.286575945	8.706132178	7.692533293	0.999704271	4.30E-18	2.84E-17
chr16	69,327,001	69,330,201	3201	*	7.979878255	8.421780712	7.339636808	1.060416657	4.39E-18	2.90E-17
chr3	52,768,235	52,772,913	4679	*	8.67626089	9.028786177	8.208740307	0.808852808	4.40E-18	2.91E-17
chr12	121,710,684	121,714,983	4300	*	8.208809748	8.614681152	7.642006557	0.956498698	4.43E-18	2.92E-17
chr12	54,257,268	54,263,890	6623	*	9.84231598	10.13971113	9.46726182	0.668249853	4.47E-18	2.94E-17
chr12	110,739,471	110,745,103	5633	*	9.966201372	10.27793895	9.567989727	0.705810393	4.59E-18	3.02E-17
chr18	12,989,036	12,995,474	6439	*	9.177127693	9.520441681	8.725727109	0.787061208	4.60E-18	3.03E-17
chr22	26,510,235	26,514,760	4526	*	9.307646193	9.654710086	8.849717311	0.797867396	4.72E-18	3.10E-17
chr3	12,555,021	12,559,795	4775	*	9.223167377	9.558182713	8.78605048	0.766887079	4.72E-18	3.11E-17
chr2	104,838,211	104,853,597	15387	*	10.8876799	11.17025834	10.53593018	0.629632232	4.87E-18	3.20E-17
chr5	124,900,519	124,907,707	7189	*	9.069305123	9.411314328	8.620165196	0.781939564	4.99E-18	3.28E-17
chr1	150,694,923	150,699,180	4258	*	8.789959164	9.17029212	8.271997404	0.889522687	5.01E-18	3.29E-17
chr2	105,335,218	105,340,046	4829	*	9.205063555	9.541721113	8.765137756	0.771479875	5.13E-18	3.36E-17
chr4	133,146,598	133,154,426	7829	*	9.851388747	10.18004656	9.425064825	0.749292419	5.15E-18	3.38E-17
chr12	124,909,581	124,923,166	13586	*	10.21485404	10.5312143	9.809048779	0.717071343	5.17E-18	3.39E-17
chr3	57,225,592	57,230,399	4808	*	8.442579509	8.815606569	7.938136966	0.868415804	5.18E-18	3.39E-17
chr9	35,109,300	35,118,242	8943	*	9.460062944	9.762442323	9.077029276	0.681182168	5.19E-18	3.40E-17
chr10	110,004,251	110,011,549	7299	*	9.716459064	10.04312252	9.293494594	0.745410536	5.19E-18	3.40E-17
chr17	42,978,772	42,983,119	4348	*	8.302715296	8.696435489	7.759465105	0.922074395	5.22E-18	3.41E-17
chr1	150,232,424	150,238,473	6050	*	8.95603915	9.294444353	8.513114585	0.774161245	5.22E-18	3.42E-17
chr5	16,711,299	16,715,692	4394	*	8.743547358	9.125072599	8.22336071	0.893087887	5.28E-18	3.45E-17
chr17	31,547,512	31,550,712	3201	*	7.509367151	7.983507405	6.798398507	1.158891765	5.32E-18	3.48E-17
chr7	55,063,927	55,067,127	3201	*	7.805950045	8.249363066	7.162505233	1.066202185	5.36E-18	3.50E-17
chrX	53,419,983	53,423,183	3201	*	7.71587678	8.169820003	7.049806349	1.101384443	5.41E-18	3.53E-17
chr10	69,178,122	69,183,008	4887	*	9.049868376	9.394201516	8.596698124	0.791193953	5.48E-18	3.57E-17
chr10	92,570,963	92,576,495	5533	*	8.969273361	9.340514764	8.468105588	0.860443246	5.50E-18	3.58E-17
chr6	41,543,858	41,549,746	5889	*	8.683760638	9.042053628	8.206000762	0.82819015	5.62E-18	3.66E-17
chr11	85,645,862	85,650,200	4339	*	8.753434859	9.118914309	8.262756333	0.847962107	5.71E-18	3.72E-17
chr11	62,878,699	62,884,480	5782	*	9.382323822	9.706304417	8.963858987	0.737828459	5.73E-18	3.73E-17
chr17	41,914,627	41,921,612	6986	*	9.030575529	9.376870266	8.573989487	0.794179167	5.73E-18	3.73E-17
chr12	40,102,967	40,106,167	3201	*	7.85704391	8.319606254	7.172060403	1.12369706	5.77E-18	3.75E-17
chr22	31,747,417	31,756,100	8684	*	9.679465746	9.999227713	9.268031248	0.726179457	5.86E-18	3.81E-17
chr6	144,004,302	144,007,502	3201	*	8.202213408	8.635522029	7.579999471	1.031742837	5.95E-18	3.87E-17
chr22	38,313,797	38,316,997	3201	*	8.30638154	8.691104191	7.780202176	0.900164413	6.05E-18	3.93E-17
chr11	74,988,111	74,991,311	3201	*	7.860425575	8.297723643	7.229884228	1.04969824	6.10E-18	3.95E-17
chr8	51,895,785	51,901,979	6195	*	9.479717423	9.815425375	9.041416912	0.768892705	6.15E-18	3.98E-17
chr12	69,005,392	69,009,150	3759	*	7.894539368	8.359987179	7.203142861	1.134109617	6.26E-18	4.05E-17
chr12	66,128,359	66,133,087	4729	*	9.013483679	9.358623147	8.558910884	0.791089112	6.30E-18	4.08E-17
chr5	52,417,439	52,421,918	4480	*	8.237729046	8.635836303	7.686042404	0.934010733	6.37E-18	4.12E-17
chr6	139,366,790	139,373,509	6720	*	9.687318168	10.00211659	9.284085713	0.714081789	6.42E-18	4.15E-17
chr2	45,608,709	45,611,909	3201	*	8.111894948	8.506894886	7.56619151	0.924551005	6.44E-18	4.16E-17
chr3	108,087,846	108,091,046	3201	*	8.696316584	9.060788993	8.207459229	0.84271342	6.50E-18	4.20E-17
chr8	144,898,399	144,902,158	3760	*	8.416304786	8.811572613	7.870087007	0.930485621	6.52E-18	4.21E-17
chr3	99,292,919	99,296,119	3201	*	6.580649886	7.193469943	5.49369659	1.606313588	6.56E-18	4.23E-17
chr1	225,649,607	225,652,807	3201	*	9.037102505	9.364545102	8.612827066	0.745507446	6.79E-18	4.38E-17
chr5	139,654,377	139,657,577	3201	*	7.71789183	8.160069771	7.077066962	1.060378076	6.87E-18	4.43E-17
chr5	65,560,456	65,565,650	5195	*	9.548637816	9.855207772	9.158839387	0.692998006	6.88E-18	4.43E-17
chr5	68,168,881	68,172,081	3201	*	8.048658822	8.458629427	7.473777034	0.966266951	7.00E-18	4.51E-17
chr7	94,222,743	94,225,943	3201	*	7.926426819	8.351448891	7.321285447	1.010252321	7.06E-18	4.55E-17
chr9	16,826,673	16,829,873	3201	*	7.659557901	8.100577951	7.021182887	1.05616375	7.07E-18	4.55E-17
chr3	142,445,348	142,450,041	4694	*	9.060367287	9.390500344	8.631550295	0.753090284	7.08E-18	4.55E-17
chr1	166,945,387	166,954,044	8658	*	9.538334877	9.851101067	9.138439098	0.707608308	7.13E-18	4.58E-17
chr1	38,011,853	38,015,053	3201	*	8.064282065	8.475513897	7.486900914	0.973668649	7.14E-18	4.59E-17
chr16	46,686,497	46,694,005	7509	*	9.690840423	10.00690726	9.285519083	0.714244763	7.16E-18	4.60E-17
chr6	109,091,831	109,097,784	5954	*	9.986292857	10.27935867	9.618111961	0.657851603	7.22E-18	4.64E-17
chr5	36,876,937	36,881,118	4182	*	9.453592216	9.755761903	9.070895702	0.681061775	7.42E-18	4.76E-17
chr11	102,344,819	102,350,182	5364	*	9.318333999	9.658588489	8.87222549	0.774409893	7.43E-18	4.77E-17
chr22	24,552,535	24,559,842	7308	*	9.421701945	9.755102846	8.987337998	0.761634827	7.45E-18	4.78E-17
chr6	43,685,175	43,689,709	4535	*	8.865329508	9.198235527	8.431807769	0.754819492	7.58E-18	4.85E-17
chr2	43,593,703	43,598,231	4529	*	8.66244133	9.041239502	8.147335846	0.884537191	7.58E-18	4.85E-17
chr11	2,695,412	2,699,842	4431	*	8.312450039	8.722531835	7.737348168	0.972227883	7.60E-18	4.86E-17
chr4	67,698,703	67,703,450	4748	*	8.973598966	9.351358717	8.46042109	0.882378287	7.68E-18	4.91E-17
chr17	41,686,685	41,691,925	5241	*	8.549688501	8.911510145	8.065607881	0.83881169	7.70E-18	4.92E-17
chr2	5,693,676	5,699,918	6243	*	9.655893658	9.953247961	9.2809046	0.66756849	7.71E-18	4.92E-17
chr12	124,991,702	124,996,473	4772	*	8.424568177	8.806270216	7.904051163	0.890830533	7.72E-18	4.93E-17
chr1	15,884,577	15,887,777	3201	*	7.805673572	8.234691315	7.192337479	1.023993528	7.78E-18	4.97E-17
chr1	2,001,889	2,005,089	3201	*	7.240433171	7.764837462	6.408203304	1.316031298	7.81E-18	4.98E-17
chr2	170,929,072	170,932,272	3201	*	8.703252706	9.054871314	8.23733144	0.808501408	7.83E-18	4.99E-17
chr8	8,887,438	8,890,638	3201	*	9.195209914	9.523590198	8.769354224	0.748796236	7.84E-18	5.00E-17
chr2	117,620,732	117,623,932	3201	*	7.756970152	8.191739584	7.131715222	1.04141061	7.90E-18	5.03E-17
chr1	205,503,506	205,506,706	3201	*	7.315261733	7.826364659	6.516546081	1.276372662	7.95E-18	5.06E-17
chr13	94,593,671	94,596,871	3201	*	8.447897452	8.845342339	7.897489379	0.932617153	8.00E-18	5.09E-17
chr3	120,089,738	120,092,938	3201	*	9.860728597	10.15028497	9.49808032	0.646988384	8.07E-18	5.13E-17
chr2	55,229,965	55,235,415	5451	*	9.151427974	9.497499304	8.695231601	0.7967914	8.10E-18	5.15E-17
chr1	27,151,889	27,156,326	4438	*	8.404018521	8.786097929	7.882795964	0.893405041	8.14E-18	5.17E-17
chr2	134,118,040	134,123,458	5419	*	8.247179283	8.658867778	7.668891557	0.975527353	8.16E-18	5.18E-17
chr3	32,683,222	32,688,002	4781	*	9.015868196	9.365081643	8.554176047	0.801546965	8.20E-18	5.21E-17
[truncated: 9,260 more rows]
