# Supplementary material for: L-2-hydroxyglutarate impairs neuronal differentiation through epigenetic activation of MYC expression
Source: bioRxiv. 2025 Jun 24:2025.04.16.649033. Preprint. [Version 2] doi: 10.1101/2025.04.16.649033 (PMC12262609; doi:10.1101/2025.04.16.649033)
Supplement: Supplement 6 [file media-6.csv]

seqnames	start	end	width	strand	Conc	Conc_def	Conc_wt	Fold	p.value	FDR	gene
chr6	122482523	122484123	1601	*	6.623910407	7.466795333	4.347192869	3.02237846	2.24E-37	7.64E-34
chr1	79005056	79006656	1601	*	6.976186551	7.722335593	5.344408936	2.314081282	7.54E-35	1.47E-31
chr5	139273445	139276589	3145	*	7.185636309	7.883243414	5.782809599	2.030766096	2.05E-33	3.10E-30
chr5	136466261	136467861	1601	*	6.529995934	7.369135161	4.285430899	2.968648959	2.57E-32	3.50E-29
chr7	137341034	137342634	1601	*	7.36901982	8.027785784	6.121831262	1.833860822	3.04E-32	3.76E-29
chr6	1612307	1613907	1601	*	7.202518661	7.921592746	5.703829511	2.138794741	9.18E-31	1.04E-27
chr1	38043414	38046532	3119	*	7.304416257	7.958674162	6.07399774	1.805681887	1.08E-30	1.14E-27
chr20	49982349	49985424	3076	*	6.741929716	7.477923146	5.161818237	2.232332579	1.19E-29	1.08E-26
chr3	147410889	147415469	4581	*	7.625844103	8.228931136	6.570062912	1.577537978	6.92E-29	5.89E-26
chr4	118278716	118280316	1601	*	6.766644803	7.474610121	5.318534971	2.074564052	1.21E-27	9.68E-25
chr18	3605016	3608060	3045	*	7.508440385	8.132378486	6.384767249	1.656677704	1.30E-27	9.83E-25
chr8	69,465,659	69,468,400	2742	*	7.629819068	8.238368451	6.556652457	1.593522198	5.52E-27	3.96E-24
chr9	117704277	117705877	1601	*	6.735477534	7.436290408	5.318821911	2.010777604	4.58E-24	2.97E-21
chr13	87668617	87672560	3944	*	7.717038191	8.264445852	6.824170879	1.347649695	8.31E-23	4.92E-20
chr12	7934889	7936489	1601	*	7.655124739	8.220319955	6.712851695	1.405504379	2.85E-22	1.62E-19
chr4	138239014	138241668	2655	*	7.396679807	7.981176318	6.398076873	1.473777766	5.79E-22	3.03E-19
chr13	99985552	99987152	1601	*	6.757972673	7.40949825	5.537599223	1.758210464	9.13E-22	4.60E-19
chrUn_GL000219v1	98175	99775	1601	*	5.737911392	6.562274579	3.612884598	2.78449399	2.44E-21	1.19E-18
chrUn_GL000224v1	53533	55685	2153	*	6.433974964	7.132719147	5.026261844	1.985587971	3.40E-21	1.60E-18
chr3	185281932	185284146	2215	*	6.428748205	7.102905529	5.122373073	1.855040699	1.32E-20	5.98E-18
chr13	99966302	99967902	1601	*	6.973202588	7.562194981	5.961044925	1.481420694	1.47E-20	6.45E-18
chr6	26310286	26314187	3902	*	7.904289697	8.428155679	7.07343745	1.257850633	1.90E-20	8.09E-18
chr17	21549206	21551738	2533	*	5.808233989	6.597149191	3.931106428	2.518526579	3.09E-20	1.28E-17
chr13	99983392	99984992	1601	*	7.131250761	7.720592448	6.118032878	1.478815782	3.34E-20	1.33E-17
chr2	37196344	37197944	1601	*	5.654158343	6.47297721	3.571253989	2.733406619	6.82E-20	2.58E-17
chr6	27228724	27231639	2916	*	6.981700713	7.586149844	5.921609982	1.533995005	9.78E-20	3.60E-17
chr7	44985188	44986788	1601	*	6.722654488	7.35022004	5.586733122	1.627208539	1.42E-19	5.07E-17
chr3	129602975	129606514	3540	*	6.730462545	7.336205042	5.666264002	1.538652296	1.53E-19	5.34E-17
chr11	126058283	126059883	1601	*	6.816432063	7.427243294	5.735985207	1.552232203	3.62E-19	1.18E-16
chr13	99977598	99983053	5456	*	7.733004095	8.222494906	6.986511116	1.145563252	7.05E-19	2.18E-16
chr9	91947569	91949169	1601	*	6.842691928	7.432836027	5.827034529	1.469385251	1.04E-18	3.16E-16
chr8	118,950,364	118,951,964	1601	*	6.745335801	7.359472481	5.654097149	1.560508424	2.99E-18	8.66E-16
chr8	24,915,379	24,916,979	1601	*	6.745921835	7.328016639	5.75449088	1.439642291	3.38E-18	9.59E-16
chrX	98573230	98574830	1601	*	6.298719768	6.969676075	5.00490822	1.814467818	4.74E-18	1.32E-15
chr6	55873765	55875365	1601	*	6.516038998	7.152284392	5.350252198	1.650729492	5.75E-18	1.56E-15
chr2	37669375	37670975	1601	*	7.719188083	8.200041749	6.992837159	1.116660583	7.15E-18	1.90E-15
chr5	142323075	142324675	1601	*	7.03628867	7.592940394	6.118032878	1.344516778	7.24E-18	1.90E-15
chr5	164297356	164298956	1601	*	7.197556531	7.759489137	6.264519328	1.365589502	1.25E-17	3.21E-15
chr18	25351951	25353551	1601	*	6.662952086	7.249614783	5.657839443	1.450706321	1.39E-17	3.47E-15
chr6	6005162	6009189	4028	*	7.324560543	7.86203936	6.458298062	1.285964585	1.55E-17	3.77E-15
chrUn_GL000224v1	55744	57344	1601	*	5.817878921	6.544916849	4.281555164	2.098637369	2.62E-17	6.25E-15
chr1	27010146	27013008	2863	*	6.475418513	7.104279515	5.335090167	1.61101133	2.73E-17	6.40E-15
chr14	81322862	81324462	1601	*	6.652076282	7.257931763	5.587518161	1.51552298	4.59E-17	1.06E-14
chr8	48,919,960	48,921,560	1601	*	7.00423557	7.548434542	6.120039969	1.300885478	7.73E-17	1.72E-14
chr4	55123437	55125037	1601	*	6.444741138	7.081633559	5.276695808	1.635708335	9.75E-17	2.11E-14
chr12	121575672	121582508	6837	*	8.335493999	8.770677583	7.709375192	0.986035678	2.05E-16	4.29E-14
chrX	131828807	131830407	1601	*	7.542552239	8.041547651	6.773421346	1.154558972	3.35E-16	6.92E-14
chr6	26554814	26556414	1601	*	6.948326163	7.479586762	6.098388158	1.252335139	3.45E-16	7.02E-14
chr5	171418439	171421587	3149	*	6.426461668	7.038918201	5.340688648	1.534462516	3.77E-16	7.55E-14
chr8	71,359,790	71,362,799	3010	*	7.337974761	7.843859885	6.552113782	1.176349921	7.39E-16	1.45E-13
chr8	103,141,294	103,144,317	3024	*	7.528865552	8.02556287	6.765254605	1.146063646	8.82E-16	1.69E-13
chr10	5446325	5447925	1601	*	6.501786849	7.087963139	5.498139341	1.427911236	1.09E-15	2.06E-13
chr4	95546164	95547764	1601	*	6.878862919	7.425751376	5.987403643	1.295760102	1.21E-15	2.25E-13
chr13	99968690	99972428	3739	*	7.124294322	7.624176722	6.353024889	1.153499379	1.50E-15	2.71E-13
chr1	160116434	160118034	1601	*	5.615165849	6.343907809	4.070632731	2.078904026	2.04E-15	3.65E-13
chr1	182601965	182605045	3081	*	6.41620738	7.004916555	5.40490862	1.428368877	2.42E-15	4.23E-13
chr12	89349516	89351116	1601	*	7.723368854	8.185222765	7.039953547	1.045580175	6.80E-15	1.14E-12
chr4	40196364	40198489	2126	*	6.26051225	6.892325712	5.110074434	1.597213761	7.67E-15	1.27E-12
chr1	245154881	245158020	3140	*	7.347515768	7.832056334	6.612616002	1.100736133	1.18E-14	1.94E-12
chr1	152035702	152037302	1601	*	6.183203575	6.802805209	5.07399774	1.537218897	1.23E-14	1.99E-12
chr6	26326625	26328677	2053	*	6.965091127	7.477457338	6.163238884	1.181393136	1.88E-14	3.01E-12
chr10	33331714	33334226	2513	*	7.588700305	8.064083277	6.87490197	1.080654736	2.01E-14	3.18E-12
chr2	236168508	236172777	4270	*	7.647311495	8.123072029	6.932651862	1.077937747	2.37E-14	3.72E-12
chr5	181215951	181219803	3853	*	7.177570098	7.663300883	6.43989502	1.105766155	2.85E-14	4.41E-12
chr2	216690762	216695414	4653	*	7.866666277	8.336005855	7.166554343	1.061073121	3.00E-14	4.58E-12
chr1	79001033	79003422	2390	*	6.365419477	6.979174019	5.275426326	1.508562012	3.24E-14	4.91E-12
chr12	76028729	76030329	1601	*	7.682606598	8.136123745	7.017461807	1.019621551	3.49E-14	5.22E-12
chrX	28586075	28589585	3511	*	7.184077811	7.653196961	6.484461553	1.057062478	8.96E-14	1.31E-11
chr5	142315930	142318626	2697	*	6.275055797	6.869804842	5.245291424	1.432662516	9.57E-14	1.39E-11
chr7	84192786	84194386	1601	*	8.092490238	8.500395608	7.521687082	0.901417199	1.46E-13	2.05E-11
chr11	59549004	59552283	3280	*	7.720496481	8.167709229	7.068947279	0.996763306	1.46E-13	2.05E-11
chr12	48002272	48004842	2571	*	7.017873654	7.499210159	6.290407289	1.083574178	2.02E-13	2.81E-11
chr9	14867182	14868782	1601	*	6.682205448	7.209540353	5.8424434	1.211057775	2.22E-13	3.06E-11
chr3	147406835	147408435	1601	*	6.121732709	6.715705282	5.094359868	1.422280553	2.46E-13	3.35E-11
chr8	103,296,008	103,300,598	4591	*	7.753418231	8.209017049	7.083742816	1.016846145	2.70E-13	3.63E-11
chr10	13705610	13707919	2310	*	6.593455256	7.134759734	5.717021377	1.246887087	3.44E-13	4.60E-11
chr1	16921389	16922989	1601	*	5.336801315	6.050877344	3.861136769	1.951598807	3.91E-13	5.17E-11
chr3	149220394	149221994	1601	*	7.115461462	7.59526782	6.391525764	1.079938313	4.09E-13	5.36E-11
chrX	41921165	41922765	1601	*	6.792010911	7.308415798	5.980066502	1.175773777	4.20E-13	5.45E-11
chr4	123399636	123401236	1601	*	8.047747391	8.474583897	7.438893379	0.946131517	4.81E-13	6.14E-11
chr13	99987263	99988863	1601	*	5.945916917	6.552327322	4.879591017	1.454046023	5.89E-13	7.43E-11
chrX	44871386	44872986	1601	*	6.689026859	7.195291622	5.902236009	1.146400196	6.10E-13	7.62E-11
chr17	70169792	70172385	2594	*	7.161538326	7.642484795	6.434973104	1.079999926	6.25E-13	7.74E-11
chr2	54114471	54117090	2620	*	6.610181661	7.144445118	5.752392197	1.223285752	8.32E-13	1.02E-10
chr5	142324694	142327334	2641	*	6.250074996	6.824722545	5.280584601	1.342546811	9.97E-13	1.21E-10
chr6	6003315	6004915	1601	*	5.63453602	6.303830573	4.347192869	1.715313151	1.04E-12	1.25E-10
chr5	136079465	136081065	1601	*	5.349256747	6.04984433	3.933578329	1.865365841	1.08E-12	1.29E-10
chr22	31139180	31140780	1601	*	5.821473016	6.460532566	4.645829773	1.567132435	1.18E-12	1.39E-10
chr14	23181664	23183264	1601	*	6.522809131	7.063471551	5.648089214	1.232931134	1.19E-12	1.40E-10
chr6	26329963	26331563	1601	*	6.786866263	7.291635985	6.00373242	1.135436024	1.20E-12	1.40E-10
chr14	85532007	85535651	3645	*	7.406689301	7.866469069	6.727851172	1.020941787	1.75E-12	2.02E-10
chr9	68706159	68707759	1601	*	7.138965519	7.634681965	6.377701513	1.113026699	1.84E-12	2.09E-10
chr12	111405884	111407484	1601	*	6.114743744	6.708964702	5.086606445	1.399579421	1.83E-12	2.09E-10
chr16	88649548	88651740	2193	*	5.760039438	6.400892415	4.578069372	1.56978942	1.86E-12	2.09E-10
chr17	76384736	76386336	1601	*	5.780733098	6.402655857	4.663806994	1.507479124	1.89E-12	2.11E-10
chr1	72281222	72282822	1601	*	6.320349879	6.876308973	5.404017618	1.278436956	2.11E-12	2.34E-10
chr1	222928190	222929790	1601	*	6.219228646	6.800485205	5.230289695	1.350222624	2.17E-12	2.38E-10
chr9	38422421	38424021	1601	*	6.294063587	6.84381928	5.394805037	1.260391582	2.40E-12	2.61E-10
chr6	27494646	27496246	1601	*	6.430343666	6.959471026	5.585947654	1.196910963	2.68E-12	2.90E-10
chr6	138105924	138107524	1601	*	6.024658118	6.605872036	5.035845779	1.351509523	2.91E-12	3.12E-10
chr5	136468654	136470254	1601	*	5.634894474	6.27864338	4.442632487	1.577794188	3.25E-12	3.45E-10
chr12	50925698	50927298	1601	*	6.313499001	6.858678206	5.42666182	1.236027374	4.06E-12	4.28E-10
chr14	20624418	20627109	2692	*	6.834513952	7.322412926	6.091763487	1.082153784	4.24E-12	4.44E-10
chr2	236165375	236166975	1601	*	7.112567836	7.571523932	6.43554153	1.011809331	4.41E-12	4.59E-10
chr2	39777848	39779448	1601	*	6.601981593	7.115385837	5.797544856	1.149854087	4.52E-12	4.67E-10
chr3	186106807	186110544	3738	*	7.306530138	7.740541011	6.682855496	0.951493253	5.56E-12	5.69E-10
chr19	10419029	10421692	2664	*	6.339357218	6.877757866	5.470652847	1.219727448	5.75E-12	5.84E-10
chr1	9180964	9183641	2678	*	6.606346305	7.103439944	5.841785542	1.108136186	6.55E-12	6.58E-10
chr4	142404067	142406080	2014	*	6.61627399	7.145326553	5.77207176	1.197392586	6.57E-12	6.58E-10
chr13	26048693	26052317	3625	*	6.832174087	7.312132804	6.10788739	1.06398566	8.28E-12	8.17E-10
chr10	103853582	103855182	1601	*	6.145189266	6.724565909	5.161818237	1.336026776	8.44E-12	8.26E-10
chr5	171388726	171390326	1601	*	7.891892172	8.281742173	7.356022637	0.84923935	8.99E-12	8.75E-10
chr11	88333649	88338887	5239	*	7.742659761	8.143069307	7.186515593	0.87222942	1.12E-11	1.08E-09
chr6	93418577	93421237	2661	*	7.437613622	7.867976064	6.82150405	0.941837144	1.13E-11	1.08E-09
chr6	11230827	11232427	1601	*	7.478481723	7.903636572	6.873069149	0.92702769	1.28E-11	1.21E-09
chr13	67228704	67230304	1601	*	7.203898284	7.642953887	6.569665667	0.96271553	1.30E-11	1.22E-09
chr12	49263698	49266379	2682	*	6.42646078	6.949115989	5.598700437	1.168011684	1.42E-11	1.33E-09
chr3	57196647	57198247	1601	*	5.560675126	6.218090983	4.318534971	1.626632346	1.68E-11	1.55E-09
chr9	129174792	129178759	3968	*	7.411169555	7.829930683	6.81873084	0.91225388	1.72E-11	1.58E-09
chr16	89711464	89713064	1601	*	4.942291429	5.687258435	3.316642364	2.064900208	1.87E-11	1.70E-09
chr21	38805217	38807910	2694	*	7.151507501	7.59295554	6.512227666	0.965408771	1.91E-11	1.74E-09
chr17	43543189	43545640	2452	*	6.037944334	6.59519123	5.118032878	1.258639773	2.53E-11	2.27E-09
chr1	28506607	28508207	1601	*	7.563962624	7.971835593	6.993223319	0.884457772	2.61E-11	2.32E-09
chrX	44874109	44875709	1601	*	6.887922897	7.374801715	6.147563632	1.073892488	2.91E-11	2.57E-09
chr12	124862300	124863900	1601	*	6.117792798	6.686677828	5.164977368	1.293764673	3.11E-11	2.73E-09
chr1	38047269	38050386	3118	*	7.110279068	7.54713538	6.480663328	0.948666557	3.33E-11	2.89E-09
chr5	141680919	141684305	3387	*	6.409946636	6.92100499	5.611341478	1.130304846	3.34E-11	2.89E-09
chr17	78127119	78129319	2201	*	6.047596029	6.62046819	5.083270751	1.299724612	3.35E-11	2.89E-09
chr2	187552852	187554452	1601	*	7.075854636	7.745330581	5.78780719	1.659609895	3.39E-11	2.90E-09
chr6	27502170	27503770	1601	*	7.035756723	7.474327041	6.402544721	0.956337931	3.48E-11	2.96E-09
chr6	1606656	1608992	2337	*	6.285101442	6.809115979	5.453869204	1.168923983	3.74E-11	3.16E-09
chr17	8123823	8127877	4055	*	7.686036265	8.069518998	7.16218534	0.829631409	3.82E-11	3.20E-09
chr19	58439143	58440743	1601	*	6.122895835	6.666496935	5.24030816	1.217179872	3.83E-11	3.20E-09
chr13	75479758	75481358	1601	*	6.589395411	7.076202441	5.849204201	1.067566944	4.34E-11	3.61E-09
chr6	26269762	26274756	4995	*	8.333012969	8.695257347	7.848172219	0.781095972	4.39E-11	3.62E-09
chr6	27791147	27792747	1601	*	6.380519187	6.892269224	5.580198029	1.132258098	4.72E-11	3.85E-09
chr6	27667627	27669227	1601	*	6.706370245	7.190127569	5.973292662	1.062850046	5.30E-11	4.30E-09
chr6	121435180	121436780	1601	*	7.12289532	7.564082086	6.484167949	0.957387708	6.08E-11	4.84E-09
chr10	119651849	119653449	1601	*	6.980354248	7.423524247	6.337425508	0.962454239	6.05E-11	4.84E-09
chr8	24,911,807	24,914,140	2334	*	6.962940116	7.408515642	6.314891126	0.966078735	6.13E-11	4.85E-09
chrX	38805591	38807191	1601	*	5.765073839	6.357994264	4.740933251	1.357511713	6.65E-11	5.23E-09
chr4	151323227	151325915	2689	*	7.506374116	7.902804703	6.957920618	0.857094871	6.85E-11	5.36E-09
chr5	90474490	90476988	2499	*	6.790761516	7.256325517	6.099105908	1.011985152	7.19E-11	5.60E-09
chr7	93920712	93923425	2714	*	7.955016199	8.329381829	7.448111261	0.806226191	7.39E-11	5.71E-09
chr5	100901854	100904298	2445	*	7.450319358	7.878973441	6.837731965	0.929288445	7.70E-11	5.92E-09
chr9	88991796	88993396	1601	*	7.219718531	7.638027132	6.628191493	0.904689051	8.78E-11	6.72E-09
chr5	164299284	164300884	1601	*	5.870194707	6.444533326	4.901604865	1.300118831	8.94E-11	6.80E-09
chr11	126060327	126062819	2493	*	7.236453372	7.669245193	6.615312999	0.934388488	1.08E-10	8.10E-09
chr6	85679119	85680719	1601	*	6.925160974	7.359577112	6.300642371	0.940419457	1.21E-10	9.08E-09
chr4	89681370	89682970	1601	*	5.914334183	6.476003019	4.982040177	1.254574124	1.25E-10	9.25E-09
chr17	70167594	70169194	1601	*	6.253889167	6.786596068	5.400176943	1.181231733	1.32E-10	9.69E-09
chr9	37032672	37036864	4193	*	6.985719436	7.414140662	6.373611142	0.9247651	1.43E-10	1.05E-08
chr6	27604499	27606696	2198	*	6.701420918	7.194581844	5.946246201	1.072309107	1.83E-10	1.33E-08
chr19	17234431	17236031	1601	*	5.215784289	5.873294335	3.973292662	1.577348651	2.05E-10	1.48E-08
chr8	105,318,878	105,321,308	2431	*	6.779320089	7.235647774	6.108053422	0.985012904	2.22E-10	1.59E-08
chr5	31194759	31196359	1601	*	6.929229606	7.377878601	6.274599559	0.967527446	2.48E-10	1.76E-08
chr1	76868854	76870454	1601	*	6.875837572	7.326580324	6.216698944	0.972075812	2.51E-10	1.77E-08
chr8	30,385,473	30,387,073	1601	*	7.452190774	7.85467696	6.892007991	0.863808042	2.77E-10	1.93E-08
chr1	81306446	81308046	1601	*	7.209899503	7.627245762	6.620308369	0.896799807	3.21E-10	2.23E-08
chr6	27546756	27549166	2411	*	7.044369862	7.468213216	6.441632745	0.912226877	3.45E-10	2.38E-08
chr5	159098122	159099722	1601	*	7.011215071	7.430781603	6.417151628	0.899112079	3.68E-10	2.53E-08
chr8	20,302,299	20,303,899	1601	*	6.407644815	6.888507145	5.681273887	1.040954655	3.72E-10	2.54E-08
chr1	23557707	23560813	3107	*	7.740040858	8.113895193	7.234077248	0.800433194	3.84E-10	2.61E-08
chr4	165378652	165380252	1601	*	6.38678611	6.873373902	5.647107958	1.05375868	3.85E-10	2.61E-08
chr6	26593552	26598162	4611	*	7.735146078	8.10044523	7.244793871	0.781633905	3.99E-10	2.69E-08
chr1	15758766	15760366	1601	*	5.72465743	6.296826421	4.762371024	1.273209174	4.00E-10	2.69E-08
chr5	181186695	181188777	2083	*	6.601752609	7.075031897	5.892739723	1.019695059	4.14E-10	2.75E-08
chr2	167293828	167295428	1601	*	6.558197464	7.04645216	5.814611872	1.05804203	4.13E-10	2.75E-08
chr11	59555390	59558759	3370	*	7.160668381	7.619827139	6.483196589	0.988895263	4.76E-10	3.15E-08
chr16	66408382	66409982	1601	*	5.659967309	6.239506301	4.676116564	1.290326069	4.86E-10	3.19E-08
chr4	102866119	102870735	4617	*	7.909790025	8.283977219	7.403213707	0.801225566	4.91E-10	3.22E-08
chr9	37025261	37026861	1601	*	6.811894314	7.256767206	6.165343668	0.958587989	5.23E-10	3.41E-08
chr5	162794252	162796355	2104	*	6.257463245	6.755164756	5.49144394	1.074266191	5.68E-10	3.68E-08
chr1	28245905	28247505	1601	*	6.427699884	6.905275687	5.708888883	1.028649188	5.91E-10	3.81E-08
chr14	40629591	40631191	1601	*	4.949233284	5.640227744	3.574425397	1.70564646	6.40E-10	4.11E-08
chr1	39205380	39206980	1601	*	6.267852098	6.758189169	5.519363856	1.05627789	6.73E-10	4.31E-08
chr8	133,570,158	133,573,543	3386	*	7.150904514	7.555092609	6.587399078	0.863151402	7.62E-10	4.85E-08
chr5	54519588	54521188	1601	*	7.076000749	7.481446074	6.51003336	0.866565209	8.02E-10	5.03E-08
chr19	23914640	23917126	2487	*	6.334043836	6.834702763	5.5608985	1.078340035	8.00E-10	5.03E-08
chr1	146034593	146039891	5299	*	8.1008422	8.464783937	7.612943098	0.774837974	8.73E-10	5.45E-08
chr6	41027003	41028603	1601	*	5.56336204	6.157523884	4.535406728	1.322886464	9.07E-10	5.64E-08
chr8	40,896,616	40,898,216	1601	*	6.048967226	6.581469722	5.195789238	1.156147073	9.66E-10	5.98E-08
chr13	29646960	29648560	1601	*	5.073057874	5.733163811	3.820836571	1.552384344	1.10E-09	6.75E-08
chr1	154968828	154970428	1601	*	5.881685989	6.444903295	4.945021585	1.232398086	1.13E-09	6.90E-08
chr9	116154721	116156321	1601	*	6.620265039	7.082397675	5.936233034	0.984023843	1.15E-09	7.01E-08
chr5	174723454	174726197	2744	*	6.604592161	7.052410946	5.951744146	0.953707449	1.20E-09	7.27E-08
chr8	24,953,968	24,955,568	1601	*	6.863034507	7.2929114	6.247927305	0.914984916	1.32E-09	7.94E-08
chr11	128520419	128522019	1601	*	6.577106891	7.027983106	5.917680171	0.962199922	1.32E-09	7.94E-08
chr7	148940486	148942086	1601	*	6.785726178	7.229993841	6.140464333	0.949052393	1.34E-09	7.98E-08
chr17	8219818	8223667	3850	*	7.794133272	8.171347413	7.281966619	0.801764204	1.61E-09	9.54E-08
chr11	93739265	93740865	1601	*	7.589508985	7.953665101	7.101222892	0.774301254	1.79E-09	1.05E-07
chr3	112639509	112641109	1601	*	6.609115089	7.070484714	5.926770384	0.978738023	1.80E-09	1.05E-07
chr7	5592234	5597278	5045	*	7.703973206	8.074054947	7.204926035	0.785999093	1.89E-09	1.10E-07
chr3	15795886	15798990	3105	*	7.466178311	7.854190582	6.933793353	0.826026416	1.91E-09	1.10E-07
chr1	152110322	152111922	1601	*	5.293625566	5.910406916	4.193728438	1.380666489	1.91E-09	1.10E-07
chr1	183024224	183025824	1601	*	7.467905802	7.835338861	6.973684088	0.779211414	1.99E-09	1.14E-07
chr3	31530666	31532266	1601	*	7.215217061	7.611386781	6.667265606	0.842338197	2.00E-09	1.14E-07
chr2	158967577	158970199	2623	*	6.832976312	7.263174338	6.217206279	0.91024466	2.15E-09	1.22E-07
chr6	27278398	27281468	3071	*	7.172523411	7.593184008	6.576248535	0.893025384	2.21E-09	1.25E-07
chr6	57172740	57174340	1601	*	6.488926807	6.94909291	5.809237718	0.977264525	2.48E-09	1.40E-07
chr11	20022454	20024766	2313	*	6.321346366	6.802386695	5.594564363	1.027026279	2.53E-09	1.42E-07
chr9	14346671	14349683	3013	*	6.744390323	7.193473995	6.088825964	0.952767675	2.59E-09	1.45E-07
chr2	222296927	222298527	1601	*	6.048116017	6.566977352	5.229984592	1.11168353	2.82E-09	1.57E-07
chr2	96320802	96322402	1601	*	6.740311385	7.164050275	6.137787057	0.896894815	2.86E-09	1.58E-07
chr6	39228332	39229932	1601	*	5.902671926	6.436447446	5.046162276	1.147884196	3.01E-09	1.66E-07
chr6	27866240	27867840	1601	*	6.425899567	6.903319737	5.707445158	1.011242893	3.19E-09	1.75E-07
chr7	24978859	24982790	3932	*	7.455875033	7.839402554	6.931940101	0.812871608	3.39E-09	1.86E-07
chr7	116210707	116212307	1601	*	6.716095659	7.152626344	6.087161645	0.923829265	3.51E-09	1.91E-07
chr7	56105020	56107817	2798	*	7.034984452	7.439594802	6.470652847	0.855691929	3.56E-09	1.92E-07
chr17	76557845	76559445	1601	*	7.310118332	7.686086799	6.800256303	0.792357357	3.74E-09	2.01E-07
chr5	58458276	58461413	3138	*	7.667928713	8.041046879	7.163318778	0.78814105	3.78E-09	2.03E-07
chr2	96319063	96320663	1601	*	6.061664602	6.574175432	5.259452677	1.094110967	4.02E-09	2.14E-07
chr3	147408918	147410518	1601	*	5.862474381	6.388881302	5.025103326	1.122448389	4.30E-09	2.29E-07
chr12	24945994	24948855	2862	*	7.951521545	8.334560993	7.428501665	0.809669487	4.47E-09	2.34E-07
chr22	36527699	36530491	2793	*	6.897776614	7.32725354	6.283494333	0.907849552	4.50E-09	2.34E-07
chrX	87517802	87519402	1601	*	6.749942164	7.188151131	6.117489435	0.923982711	4.43E-09	2.34E-07
chr18	26226345	26227945	1601	*	6.566944499	7.016679373	5.909978756	0.952130424	4.51E-09	2.34E-07
chr18	32770722	32773532	2811	*	6.437148788	6.896348311	5.759587363	0.971007158	4.47E-09	2.34E-07
chr9	127567221	127568821	1601	*	6.165221992	6.647572435	5.435409217	1.022004945	4.51E-09	2.34E-07
chr1	205454734	205456334	1601	*	6.380539302	6.86273011	5.651096309	1.017194736	4.89E-09	2.53E-07
chr17	40443741	40446569	2829	*	6.798285152	7.236901033	6.164977368	0.926566602	5.04E-09	2.60E-07
chr14	41603515	41605873	2359	*	6.597824756	7.077944551	5.873166842	1.013157965	5.16E-09	2.65E-07
chr2	113325181	113326781	1601	*	5.39275581	5.988850807	4.358833428	1.295273212	5.27E-09	2.70E-07
chr20	44650302	44653316	3015	*	6.654562828	7.079141182	6.050327219	0.896490269	5.48E-09	2.80E-07
chr16	86553910	86556226	2317	*	6.383937076	6.842321102	5.708167201	0.966363882	5.52E-09	2.81E-07
chr13	99657294	99658894	1601	*	5.686326018	6.233228658	4.794828305	1.162184275	6.21E-09	3.14E-07
chr22	28798906	28801828	2923	*	7.709123761	8.083451783	7.202288094	0.790183812	6.30E-09	3.18E-07
chr3	179449858	179452689	2832	*	7.530387857	7.883444556	7.061928609	0.745167445	6.34E-09	3.19E-07
chr5	128535706	128537306	1601	*	6.492079966	6.934916607	5.849858686	0.932532383	6.43E-09	3.22E-07
chr9	37023264	37024864	1601	*	5.70776486	6.250501589	4.827497499	1.156887106	6.61E-09	3.29E-07
chr3	150760852	150762878	2027	*	6.817430418	7.248403968	6.200057802	0.904255817	7.24E-09	3.60E-07
chr11	34355665	34357265	1601	*	6.768115066	7.184234731	6.180985794	0.875002361	7.72E-09	3.82E-07
chr1	162070111	162071711	1601	*	6.980137779	7.390508803	6.404463188	0.862234731	7.83E-09	3.86E-07
chr3	165835975	165837575	1601	*	7.507908165	7.873630043	7.016790691	0.770562568	8.33E-09	4.09E-07
chr19	44447943	44449543	1601	*	6.299178757	6.778548371	5.576248535	1.007417061	8.36E-09	4.09E-07
chr9	22446182	22449201	3020	*	7.308647881	7.674076107	6.818062077	0.769174599	8.48E-09	4.14E-07
chr3	147396995	147399545	2551	*	6.121813524	6.603340077	5.393907772	1.012863217	8.89E-09	4.32E-07
chr8	40,894,657	40,896,257	1601	*	5.764681762	6.294573122	4.918304323	1.119722805	9.03E-09	4.38E-07
chr10	51698608	51700208	1601	*	6.549953044	6.986796484	5.920364265	0.913169332	1.01E-08	4.82E-07
chr8	19,012,041	19,014,950	2910	*	7.655921689	8.007079801	7.190811642	0.737253872	1.03E-08	4.94E-07
chr1	16903776	16905376	1601	*	5.390113627	5.990885205	4.34161962	1.299037991	1.04E-08	4.97E-07
chr3	192407168	192410244	3077	*	7.06370279	7.458914724	6.517592346	0.830812472	1.09E-08	5.17E-07
chr6	27550648	27553749	3102	*	7.170065069	7.5820621	6.591164347	0.861603267	1.13E-08	5.33E-07
chr19	48254814	48256414	1601	*	5.93003327	6.457498712	5.089934444	1.114763875	1.13E-08	5.33E-07
chr19	56368479	56370079	1601	*	6.375849501	6.850362535	5.664032867	0.992497991	1.14E-08	5.34E-07
chr20	31604215	31606642	2428	*	7.187581909	7.5601637	6.683957034	0.780243776	1.20E-08	5.56E-07
chr12	76030608	76033166	2559	*	7.014622738	7.401235431	6.484882961	0.812058025	1.19E-08	5.56E-07
chr2	42048519	42050119	1601	*	6.8690192	7.286104823	6.279951709	0.875939619	1.19E-08	5.56E-07
chr10	33334318	33338052	3735	*	7.105291817	7.491745026	6.57585299	0.808779231	1.23E-08	5.70E-07
chr2	286345	287945	1601	*	6.192029012	6.666529608	5.480240685	0.991424018	1.27E-08	5.87E-07
chr9	91949657	91951257	1601	*	6.023092336	6.529353984	5.236309119	1.061337157	1.30E-08	5.96E-07
chr1	173866202	173870060	3859	*	8.302336967	8.634475534	7.870119768	0.697514444	1.40E-08	6.40E-07
chr13	80336739	80338339	1601	*	7.809140083	8.186015871	7.297599979	0.789401836	1.48E-08	6.72E-07
chr19	38929468	38931855	2388	*	7.035005336	7.431798717	6.485853187	0.82918467	1.48E-08	6.72E-07
chrX	53223575	53225175	1601	*	6.773881083	7.1986881	6.16917881	0.889929118	1.50E-08	6.76E-07
chr10	13890302	13893324	3023	*	7.247861587	7.624785824	6.736231791	0.788404475	1.59E-08	7.15E-07
chr1	28259198	28261738	2541	*	6.943225846	7.337003482	6.399865673	0.823632592	1.70E-08	7.64E-07
chr7	102912445	102915522	3078	*	7.269848899	7.652595956	6.74737678	0.801688599	1.71E-08	7.67E-07
chrX	15673810	15676894	3085	*	7.085185681	7.465915588	6.566483767	0.796091593	1.74E-08	7.74E-07
chr10	113125679	113127901	2223	*	6.534903939	6.968821389	5.911423746	0.904446234	1.81E-08	8.03E-07
chr6	27213290	27215901	2612	*	6.313449593	6.76821018	5.645601032	0.949940261	1.82E-08	8.06E-07
chr9	14992204	14994462	2259	*	5.986505348	6.496042261	5.191664691	1.062282018	1.99E-08	8.79E-07
chr15	45197514	45201650	4137	*	7.427197383	7.78419664	6.951744146	0.747532022	2.10E-08	9.21E-07
chr18	80147335	80148935	1601	*	5.513244213	6.082801018	4.558498179	1.198984765	2.28E-08	9.97E-07
chr7	101163886	101166729	2844	*	6.380541809	6.824578987	5.735770324	0.923517682	2.33E-08	1.02E-06
chr11	65314167	65315767	1601	*	6.005093342	6.48822186	5.273476275	1.004656464	2.38E-08	1.04E-06
chr12	81077948	81079548	1601	*	5.83070473	6.364824365	4.973292662	1.117493718	2.41E-08	1.04E-06
chr2	70248118	70250136	2019	*	6.675234756	7.091271641	6.088271404	0.866498072	2.46E-08	1.06E-06
chr10	35640569	35643503	2935	*	6.670549836	7.095216607	6.066133809	0.882485116	2.57E-08	1.11E-06
chrX	115967285	115968885	1601	*	6.293790938	6.752304219	5.617737319	0.950274293	2.60E-08	1.12E-06
chr16	3188299	3192159	3861	*	7.680204027	8.027415605	7.222017084	0.727845835	2.72E-08	1.17E-06
chr16	3157419	3160022	2604	*	6.472228446	6.910421013	5.839810165	0.911202743	2.81E-08	1.20E-06
chr6	27332522	27334122	1601	*	6.408168539	6.878100738	5.706722753	0.975268659	2.84E-08	1.21E-06
chr6	26233877	26236052	2176	*	6.402556326	6.839068232	5.773661614	0.908669596	2.85E-08	1.21E-06
chr3	147940044	147941644	1601	*	6.65166726	7.075384086	6.049187873	0.883632139	2.92E-08	1.24E-06
chr1	66331284	66333736	2453	*	7.881195544	8.214518284	7.446964665	0.698433752	2.96E-08	1.24E-06
chr13	29593727	29595327	1601	*	6.716673012	7.128932264	6.137251005	0.858056402	2.95E-08	1.24E-06
chr19	46786075	46787675	1601	*	6.667367822	7.080021266	6.087161645	0.858132031	3.04E-08	1.27E-06
chr11	65899398	65900998	1601	*	5.439840321	6.005421843	4.496468402	1.183790606	3.10E-08	1.30E-06
chr10	104337732	104339332	1601	*	6.573643539	6.993265334	5.979468511	0.87342971	3.15E-08	1.31E-06
chr3	44684606	44686206	1601	*	6.372360716	6.818667665	5.722749558	0.925645365	3.18E-08	1.32E-06
chr17	2023840	2025440	1601	*	5.832623293	6.362756424	4.985618036	1.102878889	3.30E-08	1.36E-06
chr1	33126295	33127895	1601	*	5.920230834	6.416654834	5.157274401	1.032235723	3.33E-08	1.37E-06
chr6	108562388	108564694	2307	*	6.514723842	6.943636155	5.901604865	0.890473445	3.43E-08	1.41E-06
chr19	18386399	18387999	1601	*	5.353859779	5.923357733	4.399283013	1.195376336	3.51E-08	1.43E-06
chr7	36390157	36391757	1601	*	7.489938672	7.842042577	7.023161723	0.734441784	3.60E-08	1.47E-06
chr3	147392058	147394526	2469	*	6.633002159	7.065302147	6.012882384	0.893297817	3.83E-08	1.55E-06
chr2	188290866	188293222	2357	*	7.086497933	7.458754802	6.583469275	0.775852813	3.88E-08	1.57E-06
chr8	127,794,801	127,796,401	1601	*	7.015232144	7.411420603	6.467244637	0.822146078	4.02E-08	1.62E-06
chr6	26755528	26757128	1601	*	4.419533621	5.151126876	2.861136769	1.744498833	4.05E-08	1.63E-06
chr1	182388789	182390389	1601	*	7.418130759	7.766446151	6.95801273	0.725342534	4.21E-08	1.68E-06
chr6	119347205	119351322	4118	*	7.385913471	7.736082407	6.922543564	0.728271475	4.32E-08	1.72E-06
chr6	26321233	26322833	1601	*	6.125261355	6.611367481	5.386709486	1.002156442	4.33E-08	1.72E-06
chr20	51021370	51022970	1601	*	5.822535619	6.324998243	5.045019635	1.039955364	4.37E-08	1.73E-06
chr6	27234360	27235960	1601	*	6.077510768	6.564073125	5.337892123	1.003064633	4.39E-08	1.73E-06
chr11	128692582	128694968	2387	*	6.309366574	6.745495085	5.681273887	0.903016176	4.47E-08	1.75E-06
chr4	95549250	95550850	1601	*	6.849750708	7.241640364	6.30999862	0.811504391	4.58E-08	1.79E-06
chr19	52368806	52371415	2610	*	6.802770148	7.201227013	6.250407965	0.825334595	4.68E-08	1.83E-06
chr13	36297177	36298777	1601	*	5.88372205	6.386394244	5.105697026	1.037898956	4.73E-08	1.84E-06
chr6	36675765	36679918	4154	*	7.406808874	7.752580895	6.951134297	0.720090762	4.75E-08	1.84E-06
chr13	99995199	99996799	1601	*	5.819313605	6.332346766	5.015801535	1.055333788	4.78E-08	1.85E-06
chr3	187738030	187739630	1601	*	5.574348987	6.113788657	4.702885456	1.118829254	4.85E-08	1.87E-06
chr6	26567846	26569921	2076	*	7.034101922	7.43064489	6.485432062	0.822175409	4.92E-08	1.89E-06
chr6	43770805	43772405	1601	*	6.200999649	6.653224134	5.538657834	0.930591985	5.02E-08	1.92E-06
chr2	205682421	205684021	1601	*	6.813431963	7.199636106	6.284462941	0.801087446	5.32E-08	2.03E-06
chr19	41351143	41354181	3039	*	6.648046659	7.056943551	6.075287514	0.842883891	5.38E-08	2.05E-06
chr7	101814075	101815675	1601	*	6.008796901	6.487514945	5.287364869	0.986612048	5.45E-08	2.07E-06
chr13	22914435	22916035	1601	*	4.998113376	5.61501764	3.897812186	1.303980064	5.55E-08	2.10E-06
chr6	35686561	35688161	1601	*	7.240294237	7.62607038	6.712131993	0.801752454	5.61E-08	2.11E-06
chr17	56594376	56598096	3721	*	6.875648307	7.254205035	6.360991363	0.784770057	5.87E-08	2.20E-06
chr8	13,129,760	13,133,609	3850	*	7.206402268	7.57406011	6.711772007	0.764648148	5.96E-08	2.22E-06
chr15	75201671	75204780	3110	*	7.048752668	7.427765927	6.533247421	0.785473554	6.00E-08	2.23E-06
chr8	90,000,404	90,003,107	2704	*	6.438755859	6.867312197	5.826369605	0.882104023	6.17E-08	2.29E-06
chr18	8704901	8706501	1601	*	5.251375192	5.82280599	4.291225049	1.185470671	6.23E-08	2.30E-06
chr22	37560564	37562164	1601	*	5.414337268	5.969645868	4.499808348	1.149584088	6.27E-08	2.31E-06
chr21	39183507	39185107	1601	*	6.5116665	6.927075086	5.92596154	0.857723739	6.44E-08	2.36E-06
chr6	26576416	26578016	1601	*	6.367913072	6.826806346	5.691024818	0.945457907	6.45E-08	2.36E-06
chr4	103075026	103076626	1601	*	6.175845311	6.635110565	5.498139341	0.94715133	6.55E-08	2.39E-06
chr12	49266874	49269373	2500	*	6.602145679	7.021830424	6.007843535	0.868030436	7.10E-08	2.58E-06
chrX	41086483	41088083	1601	*	7.155568419	7.52199412	6.663175398	0.759925336	7.28E-08	2.64E-06
chrX	68828443	68832340	3898	*	7.35665827	7.71013528	6.887455922	0.733845276	7.39E-08	2.66E-06
chr2	37664651	37667412	2762	*	6.564347484	6.972565972	5.992927069	0.839326043	7.38E-08	2.66E-06
chr8	76,700,332	76,702,628	2297	*	6.343426392	6.804133911	5.662543525	0.945295226	7.36E-08	2.66E-06
chr16	75249100	75251799	2700	*	6.581928509	6.991792878	6.00725695	0.847253749	7.43E-08	2.66E-06
chr18	25348022	25349622	1601	*	6.796759716	7.185992028	6.262062835	0.804800782	7.61E-08	2.72E-06
chr2	74197998	74200531	2534	*	7.238457286	7.591649998	6.769757636	0.734298377	7.70E-08	2.74E-06
chr1	81803395	81804995	1601	*	7.393376727	7.752667125	6.913834602	0.746559283	7.70E-08	2.74E-06
chr3	30605444	30608266	2823	*	6.988530566	7.362272	6.482774687	0.774224788	8.03E-08	2.85E-06
chr13	67222754	67224354	1601	*	5.917454699	6.396722293	5.194759206	0.978689678	8.06E-08	2.85E-06
chr2	210475282	210478692	3411	*	7.759364437	8.096741306	7.318205576	0.70056085	8.08E-08	2.85E-06
chr5	150903530	150906358	2829	*	7.600797246	7.933046525	7.168391971	0.691188323	8.34E-08	2.94E-06
chr17	75032737	75035678	2942	*	7.356085786	7.708697922	6.888411862	0.7304057	8.37E-08	2.94E-06
chr4	26859498	26861098	1601	*	5.737261873	6.235111051	4.970887935	1.018779789	8.52E-08	2.98E-06
chr17	77373342	77375638	2297	*	6.80215922	7.194822811	6.260929743	0.811571706	8.55E-08	2.98E-06
chr8	127,733,661	127,738,831	5171	*	7.839348164	8.15104784	7.44119851	0.649773424	8.61E-08	3.00E-06	myc
chr18	6729641	6731241	1601	*	6.894280387	7.286957597	6.353024889	0.81131049	8.93E-08	3.09E-06
chr4	144646637	144648237	1601	*	6.704744581	7.122364228	6.114603881	0.860528218	8.99E-08	3.11E-06
chr10	21291796	21293396	1601	*	6.748059024	7.15247732	6.184103276	0.835463893	9.14E-08	3.15E-06
chr16	49851040	49854131	3092	*	7.209045204	7.576574071	6.71464938	0.762150279	9.26E-08	3.19E-06
chr2	74119091	74120691	1601	*	5.249002129	5.8169359	4.29891456	1.17116527	9.35E-08	3.21E-06
chr4	54658180	54659780	1601	*	6.444901511	6.872897774	5.833666967	0.880981188	9.41E-08	3.22E-06
chr7	23474921	23476521	1601	*	7.80114207	8.135301677	7.365485407	0.692876854	9.63E-08	3.29E-06
chr2	222288958	222291107	2150	*	6.153116079	6.603479634	5.494795525	0.92047265	9.78E-08	3.33E-06
chr9	127449659	127452515	2857	*	7.63128646	7.952487516	7.217459879	0.665359453	1.01E-07	3.44E-06
chr6	28474071	28475671	1601	*	6.470277912	6.9120301	5.830354559	0.904594884	1.02E-07	3.44E-06
chr20	62642223	62643823	1601	*	5.617799625	6.140875681	4.788965627	1.064842573	1.07E-07	3.61E-06
chr8	38,997,233	38,998,833	1601	*	7.381295688	7.722660847	6.933269573	0.7079192	1.09E-07	3.69E-06
chr6	27292929	27299022	6094	*	8.204917664	8.533110437	7.7793782	0.681011464	1.10E-07	3.71E-06
chr7	90596744	90598344	1601	*	7.236325044	7.597869675	6.752742189	0.748736801	1.14E-07	3.82E-06
chr16	56932699	56934299	1601	*	7.140646447	7.513560678	6.636411164	0.768998883	1.14E-07	3.82E-06
chr6	93416584	93418184	1601	*	6.540565318	6.944746161	5.977074065	0.828807503	1.15E-07	3.83E-06
chr17	8118423	8122501	4079	*	7.725366086	8.047535409	7.30992645	0.670204506	1.17E-07	3.91E-06
chr20	14335477	14337077	1601	*	7.879992561	8.220754187	7.433008965	0.705299954	1.24E-07	4.13E-06
chr12	12785415	12787015	1601	*	5.916681215	6.402009668	5.179945135	0.98487231	1.26E-07	4.16E-06
chr6	99513687	99515287	1601	*	6.951416181	7.319115403	6.456710693	0.7578536	1.27E-07	4.19E-06
chr1	103105870	103109865	3996	*	7.396518987	7.754838953	6.918710955	0.740187916	1.28E-07	4.21E-06
chr3	44711492	44716155	4664	*	7.767003946	8.122939281	7.293443306	0.733775656	1.29E-07	4.23E-06
chrX	106176676	106178276	1601	*	5.492704631	6.017554274	4.659333647	1.067885411	1.32E-07	4.31E-06
chr1	67830873	67832473	1601	*	6.915310033	7.30774296	6.374521116	0.807118582	1.34E-07	4.36E-06
chr5	111510675	111512275	1601	*	7.377734191	7.712434512	6.941155116	0.691980511	1.35E-07	4.39E-06
chr4	179463743	179465343	1601	*	6.400455568	6.816937972	5.812598909	0.8515983	1.41E-07	4.58E-06
chr19	13149087	13154567	5481	*	8.016895078	8.333921689	7.609989893	0.656844597	1.43E-07	4.64E-06
chr12	96193848	96196618	2771	*	7.069663829	7.441786183	6.566881889	0.766107977	1.45E-07	4.70E-06
chr6	27582877	27584477	1601	*	5.77720331	6.278969159	5.001377941	1.015895919	1.50E-07	4.82E-06
chr11	120210909	120212509	1601	*	6.000597217	6.465259974	5.310949601	0.944890402	1.52E-07	4.87E-06
chr21	34888790	34890390	1601	*	5.46997588	6.003385063	4.614426069	1.078451754	1.52E-07	4.87E-06
chr12	16347676	16349276	1601	*	6.834851539	7.237699187	6.273964035	0.826594326	1.67E-07	5.34E-06
chr13	50081605	50083205	1601	*	6.460582715	6.878226538	5.8703934	0.855174361	1.69E-07	5.36E-06
chr1	156600427	156602027	1601	*	7.003375801	7.375175567	6.501185264	0.76634225	1.70E-07	5.38E-06
chr3	101827536	101829136	1601	*	6.011921504	6.479953084	5.314747271	0.952023398	1.71E-07	5.41E-06
chr7	128830685	128832285	1601	*	4.884373112	5.499368641	3.790330073	1.269067769	1.73E-07	5.45E-06
chr8	54,100,401	54,102,001	1601	*	7.152888427	7.518514312	6.661944785	0.755029038	1.74E-07	5.47E-06
chr10	93481771	93483371	1601	*	6.190968596	6.649446063	5.514993606	0.933720016	1.77E-07	5.56E-06
chr6	27650525	27652125	1601	*	6.101845145	6.548596379	5.451283872	0.909763583	1.81E-07	5.66E-06
chr16	10386233	10387833	1601	*	6.900670057	7.285860281	6.373611142	0.790949444	1.89E-07	5.89E-06
chr2	156253580	156255180	1601	*	5.804307387	6.287838582	5.071755273	0.979131299	1.93E-07	6.01E-06
chr5	93580267	93584530	4264	*	7.961016896	8.273102212	7.562236255	0.646203203	1.97E-07	6.11E-06
chr8	47,736,383	47,737,983	1601	*	5.81603645	6.310449379	5.057883023	1.001139029	1.99E-07	6.17E-06
chr3	10248589	10250189	1601	*	6.617727852	7.017332947	6.063143579	0.81552733	2.00E-07	6.18E-06
chrX	53420955	53423792	2838	*	6.88976495	7.276595815	6.359613318	0.79305624	2.03E-07	6.25E-06
chr15	98645985	98648746	2762	*	7.09083086	7.476698341	6.562496499	0.790235625	2.09E-07	6.42E-06
chr6	27544285	27545885	1601	*	6.055790655	6.526308535	5.353024889	0.95297427	2.15E-07	6.60E-06
chr3	124885021	124886621	1601	*	6.413419508	6.828272474	5.828826002	0.849066255	2.22E-07	6.79E-06
chr2	64142326	64143926	1601	*	7.492549807	7.82762444	7.055331638	0.690985262	2.28E-07	6.96E-06
chr8	29,350,794	29,352,394	1601	*	6.637907327	7.026695846	6.104052067	0.795274412	2.29E-07	6.98E-06
chr12	43757391	43759948	2558	*	6.508855373	6.931418433	5.908722951	0.859395426	2.37E-07	7.20E-06
chr11	75561642	75565445	3804	*	7.232621764	7.589496499	6.757390238	0.733945691	2.39E-07	7.24E-06
chr10	72272654	72275325	2672	*	7.038725731	7.395936531	6.562895722	0.731772591	2.41E-07	7.31E-06
chr11	69639208	69644033	4826	*	7.887922543	8.195860423	7.495904744	0.63576834	2.43E-07	7.33E-06
chr7	121873941	121875541	1601	*	7.681080717	7.999563118	7.271767815	0.658064594	2.45E-07	7.36E-06
chr1	10792727	10794327	1601	*	5.553498276	6.06096377	4.763760844	1.021532234	2.45E-07	7.36E-06
chr16	88661242	88662842	1601	*	6.834493859	7.213165358	6.319623727	0.77593442	2.52E-07	7.57E-06
chr13	93228113	93229713	1601	*	7.09882186	7.457256949	6.62080828	0.735791229	2.58E-07	7.73E-06
chr19	36796951	36799544	2594	*	6.726718935	7.103405176	6.215529643	0.772414296	2.59E-07	7.73E-06
chr9	33165473	33167073	1601	*	6.637352368	7.043753356	6.069509315	0.826388064	2.63E-07	7.85E-06
chr8	76,776,331	76,777,931	1601	*	5.71151677	6.214153327	4.933578329	1.007943874	2.65E-07	7.88E-06
chr2	234952447	234954047	1601	*	6.919704802	7.278658814	6.440764144	0.736087188	2.75E-07	8.15E-06
chr6	27889582	27895866	6285	*	8.563975917	8.845439253	8.21395537	0.58339081	2.77E-07	8.19E-06
chr1	6600500	6603098	2599	*	7.18843896	7.567052608	6.673676294	0.776066374	2.78E-07	8.20E-06
chr14	20613310	20614910	1601	*	6.366132779	6.796705302	5.749589195	0.872202074	2.86E-07	8.42E-06
chr1	97919482	97921082	1601	*	6.63524822	7.024460345	6.100589639	0.797187974	2.90E-07	8.50E-06
chr6	85676687	85678287	1601	*	7.869281844	8.224306809	7.397337574	0.72924818	2.96E-07	8.65E-06
chr12	50220875	50222475	1601	*	7.06077341	7.422622214	6.576643971	0.74232589	2.96E-07	8.65E-06
chr1	167720751	167723703	2953	*	7.547718506	7.88150582	7.112696401	0.688282112	3.17E-07	9.21E-06
chr1	94925129	94926729	1601	*	7.083796076	7.446680513	6.597803233	0.744989977	3.20E-07	9.26E-06
chr8	48,917,720	48,919,320	1601	*	6.099049365	6.547319304	5.445233354	0.905497406	3.20E-07	9.26E-06
chr3	41197948	41201868	3921	*	8.167333389	8.472371941	7.780013031	0.6308023	3.22E-07	9.28E-06
chr12	10720862	10722462	1601	*	6.730026855	7.104854856	6.222269841	0.768013431	3.22E-07	9.28E-06
chr12	65826237	65827837	1601	*	7.274827692	7.634299016	6.794961907	0.737886738	3.37E-07	9.66E-06
chr12	45990280	45993117	2838	*	6.359809763	6.800207193	5.722749558	0.890471933	3.42E-07	9.77E-06
chr8	76,998,640	77,000,240	1601	*	7.272837041	7.615342434	6.822838081	0.703989491	3.44E-07	9.81E-06
chr9	109779782	109781382	1601	*	6.429795116	6.830223061	5.873615244	0.813363448	3.48E-07	9.90E-06
chr2	85754336	85755936	1601	*	6.495853224	6.888748531	5.954180967	0.798755836	3.49E-07	9.92E-06
chr3	39152061	39153661	1601	*	5.593850153	6.10688653	4.790330073	1.02915649	3.54E-07	1.00E-05
chr6	27176174	27179224	3051	*	7.488786556	7.814645074	7.067174461	0.671807232	3.72E-07	1.05E-05
chr5	134524646	134527109	2464	*	6.671494021	7.072763479	6.113679587	0.810390813	3.75E-07	1.06E-05
chrX	108437263	108438863	1601	*	6.200773029	6.62937019	5.588302774	0.865114938	3.78E-07	1.07E-05
chr1	198935793	198937393	1601	*	7.92448031	8.240010577	7.52004321	0.650503932	3.79E-07	1.07E-05
chr11	61965685	61969633	3949	*	7.779509562	8.088290326	7.386121488	0.63676718	3.93E-07	1.10E-05
chr18	59696293	59697893	1601	*	5.788202002	6.258693645	5.085495404	0.940939914	3.96E-07	1.11E-05
chr18	48948323	48949923	1601	*	6.339523564	6.751691169	5.760283782	0.832906687	3.97E-07	1.11E-05
chr10	119207780	119210705	2926	*	7.398024951	7.720754317	6.981651012	0.66354877	3.99E-07	1.11E-05
chr4	165328328	165329928	1601	*	7.636438245	7.948629539	7.237484124	0.644290369	4.03E-07	1.12E-05
chr17	81393777	81396444	2668	*	6.976752274	7.343818673	6.483196589	0.750738214	4.18E-07	1.16E-05
chr2	26243239	26244839	1601	*	7.23340981	7.590922766	6.757041372	0.731572274	4.31E-07	1.20E-05
chr12	66168443	66170043	1601	*	6.534839911	6.927861076	5.992927069	0.797131621	4.34E-07	1.20E-05
chr1	28578909	28583030	4122	*	7.670976239	7.988920286	7.262554468	0.653583446	4.52E-07	1.25E-05
chr1	205448342	205449942	1601	*	5.360078894	5.89338316	4.504803813	1.060456509	4.61E-07	1.27E-05
chr16	806834	808434	1601	*	5.896700009	6.362272	5.205026582	0.933933761	4.72E-07	1.30E-05
chr5	173326775	173329581	2807	*	6.899530242	7.260970947	6.416134065	0.739544556	4.89E-07	1.34E-05
chr4	56977808	56980092	2285	*	6.845031096	7.204195532	6.36571424	0.732844168	4.99E-07	1.37E-05
chr19	15378262	15381118	2857	*	7.035052481	7.397358096	6.550101568	0.740121047	4.99E-07	1.37E-05
chr8	11,803,421	11,806,445	3025	*	8.535116984	8.842603267	8.143832483	0.632958881	5.31E-07	1.45E-05
chr1	26335250	26336850	1601	*	5.832765014	6.303643246	5.129186235	0.936130421	5.32E-07	1.45E-05
chr2	219568851	219571900	3050	*	6.609662249	6.989070459	6.093422508	0.767604288	5.49E-07	1.49E-05
chr7	105637331	105639763	2433	*	6.395964025	6.796821052	5.838951052	0.812178992	5.51E-07	1.49E-05
chr16	53042526	53044126	1601	*	5.653535101	6.139824277	4.91455535	0.964167158	5.58E-07	1.51E-05
chr16	726786	728386	1601	*	5.379190666	5.897799184	4.561697721	1.023072051	5.66E-07	1.53E-05
chr2	64454676	64456276	1601	*	6.573445619	6.95462107	6.053912249	0.772420047	5.71E-07	1.54E-05
chr4	99087277	99090730	3454	*	8.015325768	8.313431423	7.639138501	0.615596746	5.86E-07	1.57E-05
chr20	50190037	50193167	3131	*	6.904987506	7.268159933	6.41847582	0.7376349	5.86E-07	1.57E-05
chr3	44729289	44730889	1601	*	6.663872421	7.057810703	6.120204608	0.798524143	5.87E-07	1.57E-05
chr6	27836451	27840105	3655	*	7.934938227	8.2411841	7.545664794	0.629179971	5.97E-07	1.60E-05
chr10	5811397	5814799	3403	*	8.112949262	8.394323906	7.763066101	0.581626026	6.04E-07	1.61E-05
chr6	36593247	36596150	2904	*	8.075289115	8.361168134	7.718401182	0.589813267	6.09E-07	1.62E-05
chr9	133990447	133994045	3599	*	7.097533129	7.445837898	6.637433702	0.712114044	6.09E-07	1.62E-05
chr8	103,415,129	103,416,729	1601	*	7.207976223	7.536557743	6.781781036	0.672664255	6.16E-07	1.63E-05
chr12	30752639	30754239	1601	*	6.499591091	6.893072436	5.956798065	0.794240813	6.34E-07	1.68E-05
chr12	124926753	124928353	1601	*	6.304853238	6.726786278	5.705999987	0.84760031	6.45E-07	1.71E-05
chr10	67763529	67765567	2039	*	6.664917509	7.064092231	6.111166714	0.809290201	6.47E-07	1.71E-05
chr17	81399167	81401474	2308	*	6.539274834	6.920376907	6.01987845	0.770169999	6.64E-07	1.75E-05
chr1	16152948	16156068	3121	*	7.211153457	7.552151953	6.763760844	0.69579481	7.07E-07	1.86E-05
chr18	34710128	34711728	1601	*	6.663191937	7.043988277	6.144366096	0.770575176	7.09E-07	1.86E-05
chr9	14908836	14910436	1601	*	6.5932826	6.988632868	6.046906478	0.796453092	7.34E-07	1.92E-05
chr6	27018460	27021360	2901	*	7.116049726	7.462632958	6.658960241	0.7060489	7.61E-07	1.99E-05
chr11	75350600	75352200	1601	*	5.801644619	6.260144842	5.125619672	0.913032801	7.71E-07	2.01E-05
chr1	248872265	248874870	2606	*	6.852586728	7.207403154	6.381012324	0.722787814	7.75E-07	2.01E-05
chr8	66,112,803	66,115,261	2459	*	6.87990114	7.228710879	6.418916947	0.709023607	7.82E-07	2.03E-05
chr12	46383687	46385287	1601	*	6.50892884	6.902761869	5.9654626	0.792777032	7.94E-07	2.06E-05
chr2	207164222	207165822	1601	*	6.877830457	7.228305267	6.413922814	0.712656862	8.04E-07	2.07E-05
chr9	14864601	14867133	2533	*	6.530505794	6.937421696	5.961650599	0.818462845	8.07E-07	2.08E-05
chr12	52903493	52905093	1601	*	4.599854952	5.230470274	3.453530706	1.235817832	8.10E-07	2.08E-05
chr9	124658216	124660686	2471	*	7.70547103	8.022835957	7.298006883	0.650753411	8.15E-07	2.08E-05
chr5	181204242	181208418	4177	*	7.380216194	7.698162806	6.971790178	0.650627444	8.18E-07	2.09E-05
chr6	27752373	27754650	2278	*	7.319638917	7.657619879	6.877443211	0.68752905	8.22E-07	2.10E-05
chr14	49633892	49635492	1601	*	6.123155789	6.544689753	5.525111934	0.845768235	8.30E-07	2.11E-05
chr6	75602714	75604314	1601	*	7.565055259	7.89004561	7.144899511	0.665663021	8.42E-07	2.13E-05
chr6	1615026	1616626	1601	*	5.736955061	6.227490583	4.987998355	0.965241022	8.66E-07	2.19E-05
chr11	17352512	17354888	2377	*	6.987832683	7.338494319	6.52359644	0.712713618	8.72E-07	2.20E-05
chr12	130158372	130163749	5378	*	7.729204034	8.036276003	7.338591763	0.628557318	8.77E-07	2.21E-05
chr11	59559852	59561452	1601	*	6.260450871	6.663454885	5.699258349	0.808686816	8.97E-07	2.25E-05
chr6	26304505	26306105	1601	*	5.466845083	6.002592965	4.605152439	1.044232088	8.96E-07	2.25E-05
chr17	38867295	38872258	4964	*	7.740538456	8.061621879	7.326907644	0.655998109	9.07E-07	2.27E-05
chr13	97431930	97434434	2505	*	6.900547935	7.26125091	6.41847582	0.732400954	9.07E-07	2.27E-05
chr6	117674182	117675782	1601	*	5.780567967	6.239041964	5.104600595	0.907112219	9.16E-07	2.29E-05
chr3	141737035	141739959	2925	*	7.445650889	7.768348818	7.02932942	0.658762926	9.22E-07	2.30E-05
chr11	14890379	14891979	1601	*	5.956242089	6.40155278	5.308758119	0.886010694	9.38E-07	2.33E-05
chr3	147368568	147370168	1601	*	5.599067083	6.084907164	4.861136769	0.955260595	9.48E-07	2.36E-05
chr6	152980632	152982232	1601	*	7.792760687	8.084592786	7.42652869	0.600133926	9.86E-07	2.44E-05
chr12	98502460	98505245	2786	*	7.017538227	7.357434406	6.572047495	0.69341697	9.85E-07	2.44E-05
chr15	40594008	40595608	1601	*	7.355462997	7.683927411	6.92946539	0.670673717	9.95E-07	2.45E-05
chr18	24396173	24399176	3004	*	7.1876298	7.541496109	6.717738645	0.71808871	9.95E-07	2.45E-05
chr1	174800054	174801654	1601	*	6.444805307	6.861469002	5.856584906	0.831747217	9.96E-07	2.45E-05
chr16	89559624	89562426	2803	*	7.139534689	7.477456027	6.697441371	0.687463243	1.01E-06	2.48E-05
chr18	3451721	3453321	1601	*	7.017374306	7.364362634	6.559577437	0.705504764	1.06E-06	2.59E-05
chr12	30795607	30797207	1601	*	5.386633885	5.90818	4.561697721	1.014257977	1.06E-06	2.59E-05
chr14	26141485	26143085	1601	*	5.94298339	6.380086958	5.312849686	0.86766409	1.07E-06	2.61E-05
chr12	57239038	57240638	1601	*	5.783434681	6.249825004	5.089934444	0.921229861	1.08E-06	2.63E-05
chr2	37671690	37673840	2151	*	6.603111112	6.986328342	6.079758026	0.771568641	1.10E-06	2.67E-05
chr8	97,775,701	97,778,629	2929	*	7.239457629	7.577273814	6.797544856	0.686084376	1.12E-06	2.72E-05
chr2	175003838	175005438	1601	*	7.044515569	7.379554138	6.607358994	0.681521964	1.13E-06	2.74E-05
chr14	32200347	32204545	4199	*	7.884623798	8.169009484	7.53006435	0.583684431	1.16E-06	2.81E-05
chr19	17686967	17688567	1601	*	5.853068291	6.30055676	5.200928396	0.886910126	1.17E-06	2.82E-05
chr2	28894942	28896542	1601	*	7.202521014	7.532271456	6.774351274	0.670954694	1.17E-06	2.83E-05
chr7	108002003	108003603	1601	*	5.958693664	6.40457182	5.30999862	0.879167856	1.21E-06	2.90E-05
chr20	17531006	17532606	1601	*	5.264714821	5.790126667	4.42990152	1.024101873	1.22E-06	2.92E-05
chr11	107857671	107859271	1601	*	6.608469696	7.012921707	6.044447975	0.809555139	1.22E-06	2.93E-05
chr16	75646307	75650651	4345	*	8.313456196	8.593639241	7.965416782	0.575838145	1.23E-06	2.94E-05
chr15	66503545	66505145	1601	*	7.536665118	7.853925342	7.129373997	0.646143802	1.23E-06	2.94E-05
chr11	70660491	70662816	2326	*	6.326867514	6.727542354	5.770208361	0.799260226	1.24E-06	2.95E-05
chr19	46783947	46785547	1601	*	5.799584745	6.266148451	5.105697026	0.917707517	1.25E-06	2.97E-05
chr9	75026364	75027964	1601	*	7.015877143	7.354046877	6.573357194	0.687571301	1.27E-06	3.02E-05
chr5	143404603	143406203	1601	*	6.054369647	6.488634037	5.430167146	0.861156306	1.28E-06	3.03E-05
chr14	75277329	75280127	2799	*	6.927865056	7.276054208	6.467968084	0.707998163	1.30E-06	3.08E-05
chr2	55617706	55619306	1601	*	6.928416161	7.293183745	6.439025373	0.736049965	1.31E-06	3.10E-05
chr1	90724579	90726785	2207	*	6.154871604	6.563939454	5.581774804	0.815714841	1.31E-06	3.10E-05
chr8	73,292,759	73,296,898	4140	*	8.026872757	8.324521211	7.651414797	0.60818785	1.37E-06	3.22E-05
chr1	3069078	3070678	1601	*	5.317911714	5.848142469	4.470652847	1.023373969	1.38E-06	3.24E-05
chr16	2153116	2157173	4058	*	7.834622042	8.123395236	7.473203731	0.592180551	1.38E-06	3.24E-05
chr3	153163456	153165056	1601	*	7.138314014	7.466182875	6.71332055	0.66637708	1.40E-06	3.29E-05
chr1	110963871	110965471	1601	*	6.716627597	7.099877757	6.193212778	0.768747287	1.45E-06	3.40E-05
chr4	186725500	186727100	1601	*	6.965098541	7.310996187	6.509204992	0.702412251	1.47E-06	3.43E-05
chr1	17436537	17441068	4532	*	7.629727981	7.932267429	7.24643686	0.617806078	1.47E-06	3.44E-05
chr19	6529756	6532308	2553	*	6.394998536	6.787315104	5.854431786	0.783797571	1.48E-06	3.46E-05
chr12	56115618	56119408	3791	*	7.680739103	7.985257212	7.294259347	0.622684516	1.50E-06	3.47E-05
chr19	56477699	56479299	1601	*	5.797865677	6.269052468	5.093590213	0.916872369	1.50E-06	3.47E-05
chrX	7926197	7927797	1601	*	5.390447689	5.899458537	4.59690547	0.988710086	1.50E-06	3.47E-05
chr12	47078433	47081218	2786	*	6.821544088	7.18683681	6.331203516	0.73341892	1.53E-06	3.54E-05
chr14	39267382	39268982	1601	*	6.880798993	7.243110349	6.39583775	0.728583595	1.55E-06	3.58E-05
chrX	72079320	72081893	2574	*	6.225238691	6.637985354	5.644846978	0.821440076	1.57E-06	3.62E-05
chr3	64684872	64687757	2886	*	6.992451203	7.34380392	6.526998425	0.708471432	1.59E-06	3.66E-05
chr6	48109331	48110931	1601	*	7.353096098	7.687608201	6.916838214	0.67738655	1.62E-06	3.71E-05
chr14	63203842	63207333	3492	*	7.170632553	7.503431264	6.737293334	0.676508067	1.63E-06	3.73E-05
chr16	69105925	69107525	1601	*	5.554988102	6.05138079	4.792106628	0.958742429	1.63E-06	3.74E-05
chr5	68213604	68218279	4676	*	8.07877406	8.376806066	7.702704317	0.61012738	1.64E-06	3.76E-05
chr20	47352628	47355823	3196	*	7.823139899	8.12754104	7.436848957	0.621823558	1.65E-06	3.76E-05
chr14	20469082	20470682	1601	*	6.53285816	6.906427175	6.027419433	0.750266142	1.66E-06	3.78E-05
chr16	981941	983541	1601	*	5.969951886	6.411081303	5.33134574	0.863673791	1.66E-06	3.78E-05
chr3	179070114	179071714	1601	*	7.206632988	7.53665532	6.778003351	0.66742962	1.67E-06	3.79E-05
chr20	14333406	14335006	1601	*	7.242511615	7.568865534	6.820067436	0.664626359	1.68E-06	3.80E-05
chr9	89176286	89177886	1601	*	7.391761737	7.728704798	6.95134672	0.68380386	1.68E-06	3.80E-05
chr10	89413650	89415250	1601	*	6.598108072	6.991639033	6.055220097	0.782522305	1.68E-06	3.80E-05
chr7	39951967	39953567	1601	*	7.847920234	8.147674542	7.469098115	0.613465024	1.69E-06	3.82E-05
chr17	75152079	75153679	1601	*	7.39299271	7.69777704	7.006083063	0.623250105	1.71E-06	3.85E-05
chr1	150256692	150259523	2832	*	7.126353479	7.448872139	6.710331165	0.65557929	1.73E-06	3.88E-05
chr1	180501200	180503815	2616	*	7.156916149	7.486079788	6.729738179	0.666246662	1.75E-06	3.92E-05
chr13	56734497	56736097	1601	*	5.850463433	6.302005576	5.189597986	0.883188465	1.75E-06	3.92E-05
chr3	6507776	6509376	1601	*	5.648186781	6.123924888	4.933578329	0.927228865	1.77E-06	3.96E-05
chr10	63266681	63268281	1601	*	7.907432094	8.209417736	7.525031394	0.61704177	1.78E-06	3.97E-05
chr5	10306444	10308044	1601	*	6.134211035	6.556119953	5.535406728	0.831944865	1.79E-06	4.00E-05
chr1	229340846	229344034	3189	*	7.177381825	7.501857869	6.758087718	0.658558762	1.86E-06	4.13E-05
chr13	110306003	110307603	1601	*	6.641720196	7.010581529	6.144899511	0.740010704	1.86E-06	4.13E-05
chr14	52790100	52791700	1601	*	6.756184547	7.143856501	6.224443463	0.774394259	1.86E-06	4.13E-05
chr6	138543750	138545350	1601	*	6.939705112	7.472602262	6.085495404	1.022596672	1.86E-06	4.13E-05
chr16	30921445	30925630	4186	*	7.197378309	7.520526932	6.780304297	0.658026608	1.89E-06	4.17E-05
chr13	97977143	97978743	1601	*	7.179109202	7.51769292	6.735877769	0.684055773	1.90E-06	4.18E-05
chr4	110196975	110198575	1601	*	6.933702225	7.302581439	6.436848957	0.739624512	1.90E-06	4.18E-05
chr4	1682902	1684502	1601	*	5.445080264	5.934594616	4.698531832	0.94697112	1.90E-06	4.18E-05
chr17	8137740	8140100	2361	*	6.487901967	6.875012981	5.957221218	0.775827139	1.91E-06	4.19E-05
chr11	62664030	62666761	2732	*	7.381071629	7.696754039	6.976383891	0.643567399	1.92E-06	4.20E-05
chr2	160406062	160407662	1601	*	6.773253371	7.123438915	6.309854276	0.70695421	1.92E-06	4.20E-05
chr7	137338043	137339643	1601	*	6.395827651	6.807202051	5.818163565	0.812348382	1.95E-06	4.26E-05
chr17	4947015	4951137	4123	*	7.442157375	7.765467497	7.024813551	0.657495148	1.96E-06	4.27E-05
chr2	186693610	186696027	2418	*	7.099573959	7.455572692	6.625900649	0.716231664	1.98E-06	4.31E-05
chr2	42169834	42171434	1601	*	7.225829058	7.558574199	6.792580942	0.674239096	2.00E-06	4.34E-05
chr6	132813326	132816319	2994	*	7.845563987	8.144911219	7.467393179	0.611772212	2.02E-06	4.36E-05
chrX	11661911	11664418	2508	*	6.705670541	7.055837829	6.242303532	0.705672279	2.01E-06	4.36E-05
chr7	50304067	50306943	2877	*	6.80082721	7.153747526	6.332608954	0.710734654	2.01E-06	4.36E-05
chr7	127390681	127393789	3109	*	7.165831403	7.481402055	6.76132778	0.641189564	2.03E-06	4.37E-05
chr9	104925956	104928720	2765	*	6.878955094	7.2399909	6.396285853	0.724707133	2.03E-06	4.37E-05
chr19	571234	575672	4439	*	7.896874469	8.171060962	7.558054922	0.562834597	2.04E-06	4.39E-05
chr2	55049411	55051874	2464	*	6.890942634	7.231293008	6.444668735	0.688011855	2.10E-06	4.50E-05
chr5	181167869	181169469	1601	*	5.984427861	6.41538631	5.367086473	0.846728556	2.14E-06	4.57E-05
chr4	89835948	89839335	3388	*	7.258213929	7.574336796	6.852800199	0.643817659	2.14E-06	4.57E-05
chr6	26551622	26554610	2989	*	7.530013856	7.844433618	7.127404056	0.637868825	2.18E-06	4.64E-05
chr11	71448522	71450122	1601	*	6.450047449	6.834978299	5.923476543	0.765265667	2.21E-06	4.70E-05
chr1	212606887	212610708	3822	*	7.254527349	7.579088863	6.835090109	0.657944645	2.23E-06	4.74E-05
chr7	42234402	42236002	1601	*	7.822149497	8.125707476	7.437218428	0.618861162	2.26E-06	4.77E-05
chr10	91408407	91411989	3583	*	7.799628107	8.087465207	7.439677658	0.588405866	2.28E-06	4.80E-05
chr7	92132145	92135650	3506	*	7.820996113	8.107589449	7.462992195	0.586467332	2.31E-06	4.87E-05
chrX	73848240	73851101	2862	*	6.458540484	6.843272822	5.932342908	0.764669359	2.37E-06	4.98E-05
chr14	23179704	23181304	1601	*	5.389169283	5.882640179	4.633257913	0.949684319	2.39E-06	5.01E-05
chr1	150515798	150517398	1601	*	5.003708358	5.541868489	4.135641654	1.025201159	2.39E-06	5.01E-05
chr12	4273303	4276377	3075	*	7.498565413	7.804394284	7.109967047	0.622136773	2.40E-06	5.01E-05
chr4	30715960	30718854	2895	*	7.080277381	7.417685983	6.639064082	0.680105124	2.41E-06	5.01E-05
chr11	43681211	43683475	2265	*	6.945999985	7.305088967	6.466818044	0.718982017	2.41E-06	5.01E-05
chr11	103089417	103091017	1601	*	6.818203364	7.197986274	6.301266254	0.756052872	2.41E-06	5.01E-05
chr14	45132186	45136226	4041	*	7.875898924	8.148427914	7.539610756	0.557582532	2.42E-06	5.03E-05
chr3	4979066	4980666	1601	*	5.661665344	6.135613105	4.951134297	0.916826218	2.44E-06	5.05E-05
chr5	163502841	163504441	1601	*	7.057128887	7.396749349	6.612113244	0.685147976	2.48E-06	5.14E-05
chrX	118727504	118729104	1601	*	5.667430564	6.138933986	4.962439686	0.906882404	2.54E-06	5.24E-05
chr2	74834187	74836408	2222	*	6.829329312	7.17721387	6.369965496	0.698342922	2.54E-06	5.24E-05
chr1	98053233	98054833	1601	*	5.275534768	5.778635358	4.496468402	0.963879925	2.62E-06	5.40E-05
chr15	96359333	96361859	2527	*	6.076865885	6.49477326	5.486146449	0.8247068	2.63E-06	5.40E-05
chr8	142,668,626	142,671,298	2673	*	6.595063659	6.955171029	6.114059144	0.721565407	2.64E-06	5.41E-05
chr15	65421537	65424138	2602	*	6.134843398	6.539480184	5.570460047	0.799191619	2.64E-06	5.41E-05
chr18	8707082	8708682	1601	*	6.410124365	6.83040807	5.814611872	0.828785168	2.64E-06	5.41E-05
chr11	118924095	118925695	1601	*	6.332049903	6.726288247	5.78780719	0.779410884	2.70E-06	5.51E-05
chr6	27616841	27618441	1601	*	6.754884059	7.101841207	6.297141656	0.698269903	2.71E-06	5.52E-05
chr11	66369544	66372934	3391	*	6.981254715	7.311269476	6.552637886	0.665804484	2.74E-06	5.58E-05
chr2	14632460	14634060	1601	*	5.917096867	6.341215501	5.31379879	0.831869999	2.79E-06	5.67E-05
chr3	156675368	156676968	1601	*	6.950960866	7.281036668	6.522240758	0.666219784	2.81E-06	5.69E-05
chr13	67226574	67228657	2084	*	6.569786024	6.954273013	6.044049652	0.763822107	2.80E-06	5.69E-05
chr2	165792589	165794189	1601	*	5.824822552	6.279297718	5.157595272	0.878052468	2.81E-06	5.69E-05
chr11	110294335	110295935	1601	*	7.56307784	7.877254643	7.160867326	0.6372685	2.82E-06	5.70E-05
chr3	160447948	160449548	1601	*	7.453382674	7.766288589	7.05325788	0.63668025	2.88E-06	5.81E-05
chr17	79608423	79610023	1601	*	5.487389932	5.972482487	4.751204005	0.927851098	2.91E-06	5.87E-05
chr19	45767404	45769004	1601	*	6.172408455	6.582179538	5.59792146	0.806827234	2.97E-06	5.97E-05
chr2	27217459	27219059	1601	*	6.041946409	6.461967557	5.446964665	0.824223404	2.97E-06	5.97E-05
chr3	122679499	122681713	2215	*	5.849888043	6.287071644	5.219586619	0.853015473	3.04E-06	6.10E-05
chr6	35918913	35920513	1601	*	7.552642993	7.866202435	7.151446268	0.636415468	3.08E-06	6.17E-05
chr6	26054210	26057029	2820	*	7.598005703	7.914112391	7.19261865	0.63922799	3.15E-06	6.29E-05
chr3	129893370	129894970	1601	*	6.169596287	6.583308864	5.587279985	0.814005604	3.15E-06	6.29E-05
chr19	1861568	1863168	1601	*	6.005849731	6.429248636	5.404017618	0.826405914	3.16E-06	6.31E-05
chr17	77450223	77452767	2545	*	6.837115082	7.173254259	6.398076873	0.675494457	3.17E-06	6.31E-05
chr14	60092562	60094162	1601	*	7.494431181	7.809946622	7.090018502	0.638801789	3.21E-06	6.38E-05
chr5	74864828	74867617	2790	*	6.951505699	7.289138501	6.509907706	0.682166493	3.22E-06	6.39E-05
chr4	56906815	56908415	1601	*	4.975525505	5.515587745	4.102405231	1.017223727	3.24E-06	6.42E-05
chr6	124962916	124964516	1601	*	6.624725688	6.992677019	6.129561735	0.732859595	3.27E-06	6.48E-05
chr2	183123263	183125624	2362	*	7.494401887	7.795275341	7.113786698	0.610277247	3.34E-06	6.59E-05
chr8	33,472,013	33,473,613	1601	*	6.621307759	6.97455728	6.152507681	0.707517313	3.42E-06	6.74E-05
chr5	100898845	100901240	2396	*	6.775393584	7.137450851	6.290889359	0.72145689	3.44E-06	6.77E-05
chr2	113274259	113278169	3911	*	7.286099502	7.597906288	6.887774639	0.629716451	3.51E-06	6.89E-05
chr18	10454583	10457290	2708	*	6.844098295	7.176077724	6.412151369	0.667458524	3.56E-06	6.99E-05
chr1	181089787	181091387	1601	*	7.38806391	7.690391904	7.005112873	0.615002021	3.60E-06	7.05E-05
chr2	181892586	181894186	1601	*	7.8225481	8.121901816	7.44436692	0.607255693	3.62E-06	7.08E-05
chr3	181755573	181757173	1601	*	5.851811997	6.287835592	5.223938667	0.847831293	3.62E-06	7.08E-05
chr7	148699453	148701053	1601	*	6.981603999	7.306756217	6.561176898	0.653737699	3.67E-06	7.16E-05
chr1	161420857	161422457	1601	*	6.168493255	6.564524454	5.62080828	0.780159161	3.68E-06	7.16E-05
chr1	45685055	45689335	4281	*	8.329797761	8.611720497	7.979065243	0.574301357	3.69E-06	7.18E-05
chr11	36509010	36510610	1601	*	6.714578541	7.068861647	6.243949357	0.704756929	3.75E-06	7.28E-05
chr6	138403110	138405675	2566	*	6.654075476	7.015095897	6.171433847	0.717560925	3.77E-06	7.31E-05
chr5	141874475	141876075	1601	*	5.913364553	6.339057246	5.306852635	0.832862287	3.78E-06	7.32E-05
chr11	95067709	95070005	2297	*	7.507471174	7.834538596	7.083827236	0.657413814	3.80E-06	7.35E-05
chr4	39637256	39640154	2899	*	7.477456577	7.76766263	7.113786698	0.589736897	3.83E-06	7.38E-05
chr8	125,430,697	125,432,297	1601	*	6.828175322	7.177826896	6.36571424	0.699382909	3.83E-06	7.38E-05
chr1	234605364	234606964	1601	*	8.031509776	8.3099155	7.686213194	0.567527549	3.84E-06	7.39E-05
chr9	124594382	124595982	1601	*	7.304795576	7.616570609	6.906522659	0.630579475	3.86E-06	7.42E-05
chr3	101723580	101726198	2619	*	7.147792257	7.478232335	6.718455556	0.664738736	3.92E-06	7.53E-05
chr10	100373978	100375578	1601	*	6.705939741	7.049637176	6.253873738	0.690106709	3.93E-06	7.54E-05
chr5	75337765	75340925	3161	*	8.439874806	8.705196452	8.114509037	0.542613213	3.96E-06	7.58E-05
chr5	154755843	154759259	3417	*	7.433701731	7.727022417	7.065117669	0.595551245	3.99E-06	7.62E-05
chr16	88810429	88812029	1601	*	6.236546025	6.621287554	5.710331165	0.759427013	3.99E-06	7.62E-05
chr20	3238041	3239641	1601	*	5.509529909	5.981730207	4.802962663	0.903671264	3.99E-06	7.62E-05
chr11	5596262	5597862	1601	*	5.443274054	5.933256628	4.695622101	0.933460069	4.02E-06	7.64E-05
chr2	197707363	197708963	1601	*	6.711552064	7.060170256	6.250903585	0.698523684	4.07E-06	7.73E-05
chr11	10306346	10307946	1601	*	6.618320596	6.986404932	6.122914681	0.728486424	4.08E-06	7.73E-05
chr1	28508866	28510466	1601	*	6.281870966	6.676228047	5.737400666	0.771910107	4.08E-06	7.73E-05
chr7	87151286	87154319	3034	*	8.181380281	8.454965746	7.843479486	0.55820016	4.10E-06	7.73E-05
chr10	32376969	32380085	3117	*	8.321246781	8.62016419	7.943763158	0.606784386	4.10E-06	7.73E-05
chr18	23134058	23138080	4023	*	7.020394567	7.347994726	6.595853788	0.65910816	4.11E-06	7.75E-05
chr15	96326004	96327604	1601	*	6.885720745	7.219847292	6.45012045	0.67026828	4.11E-06	7.75E-05
chr2	109127866	109129466	1601	*	5.850999429	6.277272325	5.243300183	0.827848908	4.14E-06	7.79E-05
chr1	167714166	167716733	2568	*	7.516724615	7.808003134	7.151365714	0.593788085	4.16E-06	7.81E-05
chr2	119760876	119762476	1601	*	7.640058778	7.951775889	7.241880607	0.629499712	4.17E-06	7.81E-05
chr16	22206229	22207829	1601	*	6.160392053	6.57212608	5.582013891	0.80420371	4.20E-06	7.85E-05
chr5	157574695	157576295	1601	*	5.971663606	6.395513048	5.368914089	0.825508203	4.19E-06	7.85E-05
chr13	48411032	48412632	1601	*	7.472895209	7.777639003	7.086051031	0.617423008	4.23E-06	7.88E-05
chr1	94540190	94543149	2960	*	7.15067842	7.483938784	6.716553723	0.669214091	4.22E-06	7.88E-05
chr18	76491621	76496689	5069	*	8.042994742	8.321567099	7.697441371	0.566926437	4.26E-06	7.93E-05
chr6	27828272	27831391	3120	*	7.416004496	7.734268867	7.007052601	0.64160684	4.26E-06	7.93E-05
chr2	156400130	156401730	1601	*	6.901751409	7.249247968	6.443066291	0.694711244	4.33E-06	8.03E-05
chr14	60721460	60724187	2728	*	6.858311376	7.195688762	6.417151628	0.675161286	4.33E-06	8.04E-05
chr15	95367767	95369367	1601	*	6.015959332	6.425143622	5.442632487	0.800020628	4.37E-06	8.09E-05
chr4	4859276	4861439	2164	*	6.140482347	6.532212293	5.601034847	0.769972657	4.41E-06	8.16E-05
chr11	59564888	59566488	1601	*	6.158240077	6.571789799	5.576248535	0.806588168	4.47E-06	8.26E-05
chr9	78297200	78300206	3007	*	7.299598542	7.608052655	6.906741753	0.624733362	4.48E-06	8.27E-05
chr8	121,638,942	121,641,684	2743	*	6.574678597	6.944428842	6.076236727	0.735626137	4.50E-06	8.30E-05
chr16	3149474	3153068	3595	*	6.868611689	7.204659725	6.429729445	0.672824857	4.52E-06	8.31E-05
chr12	88576849	88581558	4710	*	7.963538842	8.240526343	7.620424767	0.56285554	4.57E-06	8.39E-05
chr6	110876099	110877699	1601	*	7.300234129	7.633824749	6.865547102	0.668890495	4.58E-06	8.40E-05
chr2	173962017	173963617	1601	*	7.830262659	8.116753842	7.472418423	0.582101322	4.60E-06	8.43E-05
chr4	182145223	182146823	1601	*	7.061763134	7.3887875	6.638191639	0.658921133	4.65E-06	8.51E-05
chr5	36605493	36608210	2718	*	7.727622112	8.009753227	7.376566461	0.573515633	4.68E-06	8.56E-05
chr19	45668005	45669605	1601	*	5.852910215	6.277198788	5.249265679	0.826943616	4.76E-06	8.68E-05
chr13	99199785	99202085	2301	*	6.957932387	7.291075898	6.524006572	0.668643501	4.80E-06	8.76E-05
chr4	104494910	104496510	1601	*	6.929234019	7.270425378	6.481508242	0.681793608	4.83E-06	8.78E-05
chr11	64250981	64252581	1601	*	5.68714547	6.134241701	5.035845779	0.858668779	4.83E-06	8.78E-05
chr1	118986400	118988000	1601	*	6.305998104	6.687663883	5.785548855	0.754563091	4.85E-06	8.81E-05
chr16	81005214	81008572	3359	*	7.571727687	7.850490777	7.225880293	0.567340952	4.87E-06	8.83E-05
chr8	135,457,832	135,460,891	3060	*	7.231956592	7.5391623	6.841127383	0.619968394	4.88E-06	8.83E-05
chr4	89055747	89057347	1601	*	7.395862783	7.724845517	6.968990348	0.661342446	5.02E-06	9.07E-05
chr22	39152178	39153778	1601	*	5.304032609	5.789026972	4.568075594	0.92060631	5.04E-06	9.09E-05
chr5	181242240	181244893	2654	*	7.679231912	7.972557698	7.31063978	0.595382762	5.06E-06	9.12E-05
chr13	28136805	28141034	4230	*	7.965122915	8.254692569	7.602453772	0.587168311	5.13E-06	9.24E-05
chr12	97461088	97464705	3618	*	7.996095576	8.270035829	7.657652559	0.557115076	5.23E-06	9.39E-05
chr6	104951899	104956772	4874	*	7.887325232	8.151707309	7.563373266	0.540271468	5.26E-06	9.43E-05
chr6	161272158	161273758	1601	*	7.318540666	7.643815345	6.897908217	0.651975981	5.32E-06	9.53E-05
chr2	288686	290964	2279	*	6.150342765	6.541028348	5.612884598	0.764969663	5.33E-06	9.54E-05
chr11	60914144	60915744	1601	*	6.506329276	6.868176346	6.022202954	0.719297614	5.43E-06	9.70E-05
chr1	72282986	72286338	3353	*	7.457601853	7.757965521	7.077803881	0.606311338	5.52E-06	9.82E-05
chr3	197750220	197751820	1601	*	6.709957262	7.049822807	6.264519328	0.680394907	5.51E-06	9.82E-05
chr4	138242125	138243725	1601	*	6.269015718	6.657108519	5.736478332	0.765853827	5.51E-06	9.82E-05
chr8	11,465,753	11,468,257	2505	*	6.402238249	6.768936403	5.90935099	0.727038398	5.55E-06	9.86E-05
chr6	26364162	26366486	2325	*	6.215781732	6.616615761	5.65881343	0.78132236	5.55E-06	9.86E-05
chr1	78004534	78006134	1601	*	7.123387123	7.466236951	6.67279138	0.683154203	5.56E-06	9.87E-05
chr6	34237891	34239491	1601	*	6.836977024	7.168241065	6.406244092	0.664100333	5.59E-06	9.90E-05
chr19	48992259	48995121	2863	*	7.153135038	7.461864795	6.759829945	0.623657487	5.62E-06	9.94E-05
chr22	39318016	39320936	2921	*	7.684696159	7.969300147	7.329796708	0.576224315	5.64E-06	9.96E-05
chr6	15244267	15247932	3666	*	8.292561616	8.564707314	7.956857774	0.554857082	5.68E-06	0.000100183
chr5	159206722	159208322	1601	*	7.231701043	7.538952143	6.840798192	0.6204203	5.75E-06	0.000101341
chr7	101361916	101364648	2733	*	6.350819712	6.720875272	5.851820361	0.730496367	5.85E-06	0.000102831
chr6	138570045	138571645	1601	*	7.578238845	7.874540329	7.204926035	0.600305418	5.86E-06	0.000103011
chr3	169661454	169663054	1601	*	6.146775488	6.543414094	5.59792146	0.773712765	5.95E-06	0.000104359
chr16	3182273	3183873	1601	*	6.31718437	6.711407078	5.772971624	0.770432709	5.96E-06	0.000104462
chr17	5189592	5193232	3641	*	7.745936481	8.034882433	7.384247008	0.585842575	5.97E-06	0.000104553
chr2	209661492	209663092	1601	*	7.555185613	7.871952921	7.148708611	0.637345122	5.98E-06	0.000104598
chr9	68703982	68705582	1601	*	6.304851986	6.676487373	5.802962663	0.734006537	6.04E-06	0.000105415
chr1	110959367	110963770	4404	*	7.741291342	8.030637565	7.378973276	0.586135879	6.07E-06	0.000105821
chr14	53150338	53151938	1601	*	7.601240218	7.895565036	7.231066016	0.596377215	6.09E-06	0.000105974
chr13	62131721	62133321	1601	*	5.499994084	5.977159122	4.782123972	0.90311209	6.09E-06	0.000105974
chr17	8185330	8188895	3566	*	7.476517417	7.772976188	7.102954385	0.59833753	6.13E-06	0.000106396
chr2	188293253	188294853	1601	*	7.424840634	7.737986876	7.024321801	0.630862403	6.14E-06	0.000106396
chr6	28488581	28491413	2833	*	6.149033752	6.566572429	5.559055848	0.813361397	6.13E-06	0.000106396
chr14	85528610	85530210	1601	*	6.511689563	6.903718385	5.971671987	0.76547951	6.15E-06	0.00010642
chr12	46266014	46267614	1601	*	7.009498358	7.328407172	6.599478994	0.640630573	6.21E-06	0.000107383
chr12	65821553	65826069	4517	*	7.819307715	8.094430383	7.479055165	0.560264332	6.23E-06	0.00010741
chr14	23034109	23035709	1601	*	6.550400575	6.900810831	6.086606445	0.696193507	6.23E-06	0.00010741
chr4	123395749	123398863	3115	*	7.713285791	7.99316606	7.36571424	0.5678794	6.25E-06	0.000107438
chr5	112160551	112162151	1601	*	7.027205905	7.340902113	6.625784692	0.630725674	6.25E-06	0.000107438
chr5	1521868	1523468	1601	*	5.988274362	6.412871295	5.384000843	0.815156179	6.28E-06	0.000107855
chr11	43942548	43944148	1601	*	5.894348397	6.322159486	5.283494333	0.822096567	6.31E-06	0.000108219
chr7	2353565	2355165	1601	*	6.108852877	6.50460855	5.561697721	0.7704696	6.37E-06	0.000109052
chr5	116574523	116576123	1601	*	6.417860529	6.806512077	5.884264873	0.760375898	6.52E-06	0.000111296
chr14	60090844	60092444	1601	*	6.060373328	6.466900386	5.492282567	0.789937003	6.52E-06	0.000111296
chr1	155002325	155003925	1601	*	5.905726173	6.33142318	5.299205429	0.822990424	6.52E-06	0.000111296
chr5	136191815	136193415	1601	*	5.847515103	6.267533145	5.252539634	0.810884403	6.53E-06	0.00011134
chr19	58435097	58437920	2824	*	6.679551821	7.061458552	6.158652173	0.747782237	6.60E-06	0.000112317
chr14	24093950	24095550	1601	*	5.737478283	6.189194352	5.076236727	0.862906961	6.61E-06	0.000112317
chr6	43574428	43577388	2961	*	7.856626287	8.140601483	7.502705817	0.575432215	6.64E-06	0.000112489
chr5	149999526	150002343	2818	*	7.578630185	7.879078856	7.198695998	0.605194141	6.64E-06	0.000112489
chr6	5084716	5086316	1601	*	5.792029309	6.219426234	5.182025703	0.822358061	6.65E-06	0.000112558
chr14	50943119	50945599	2481	*	6.249783465	6.627993443	5.735770324	0.742310861	6.69E-06	0.000112966
chr1	112956944	112958544	1601	*	5.88290774	6.311927134	5.269568247	0.82625434	6.71E-06	0.000113169
chr4	56433716	56438635	4920	*	8.343912043	8.622305085	7.998635001	0.56478156	6.86E-06	0.000115526
chr15	34037468	34040306	2839	*	6.921253951	7.26712434	6.465407917	0.688216349	6.93E-06	0.0001166
chr20	2652632	2654232	1601	*	6.747128458	7.086407286	6.302701146	0.675581446	6.96E-06	0.000117012
chr1	70352652	70355759	3108	*	7.996292078	8.281745888	7.640067783	0.576548837	7.10E-06	0.00011916
chr4	41255768	41258744	2977	*	7.182217869	7.493995102	6.783941355	0.624790398	7.13E-06	0.000119569
chr8	144,102,554	144,105,552	2999	*	7.276750417	7.58025117	6.891911566	0.613727606	7.17E-06	0.000120125
chr5	159100222	159101822	1601	*	6.221948374	6.600422327	5.707445158	0.740739571	7.19E-06	0.000120187
chr2	104849138	104850738	1601	*	7.453739954	7.759409448	7.065399461	0.615325901	7.25E-06	0.000121047
chr7	152759873	152761473	1601	*	6.742596035	7.07839808	6.304134612	0.667198506	7.27E-06	0.000121317
chr8	100,721,157	100,723,854	2698	*	6.769820841	7.106892696	6.329185045	0.66923151	7.31E-06	0.000121777
chr6	4016960	4019913	2954	*	7.884559615	8.161685712	7.541232495	0.562287496	7.41E-06	0.000123093
chr8	144,948,105	144,951,151	3047	*	6.784985296	7.11307873	6.359613318	0.655432193	7.41E-06	0.000123093
chr9	113593439	113595039	1601	*	6.033170577	6.435981889	5.472353938	0.784279671	7.44E-06	0.000123324
chr8	131,904,065	131,905,665	1601	*	6.755607017	7.108814294	6.28688162	0.698634339	7.49E-06	0.000123881
chr3	44681375	44682975	1601	*	5.851384419	6.286720139	5.224948082	0.830834838	7.49E-06	0.000123881
chrX	98576111	98577711	1601	*	5.803389314	6.236288644	5.182025703	0.83104404	7.55E-06	0.000124803
chr5	181222075	181224622	2548	*	6.944256078	7.284683937	6.497848508	0.674524633	7.59E-06	0.000125328
chr17	43359637	43361237	1601	*	6.373196622	6.745330581	5.8703934	0.732184642	7.66E-06	0.000126299
chr2	197674339	197676737	2399	*	7.608560489	7.912396556	7.223181141	0.610433678	7.79E-06	0.000128272
chr10	110496690	110499143	2454	*	6.531343449	6.89494969	6.044049652	0.714997202	7.84E-06	0.000128879
chr6	26020432	26022698	2267	*	6.888861747	7.214038006	6.468394337	0.651879506	7.85E-06	0.000128916
chr20	31967634	31969234	1601	*	4.997525852	5.526564407	4.15335991	0.970801397	7.88E-06	0.000129303
chr11	10302851	10304451	1601	*	6.28727602	6.676237893	5.753092097	0.76030751	7.99E-06	0.000130898
chr20	57263319	57266205	2887	*	7.217429004	7.535233722	6.809237718	0.634390849	8.01E-06	0.000131069
chr17	50147983	50151350	3368	*	6.948827692	7.272864676	6.530268513	0.647138682	8.05E-06	0.00013165
chr8	76,680,093	76,684,975	4883	*	7.961539637	8.237099846	7.620616536	0.556772277	8.22E-06	0.000134249
chr8	118,948,165	118,949,765	1601	*	5.645683797	6.096855918	4.985618036	0.859038026	8.26E-06	0.00013476
chr14	20682900	20684500	1601	*	6.88629811	7.213761726	6.461987279	0.653811597	8.31E-06	0.000135405
chr1	70409964	70413671	3708	*	7.752343477	8.041836427	7.389794873	0.583936621	8.35E-06	0.000135787
chr18	48950410	48953339	2930	*	6.813486785	7.154970039	6.365256539	0.676918219	8.57E-06	0.000139225
chr20	322670	329723	7054	*	8.255434675	8.517494704	7.934966914	0.533360101	8.60E-06	0.000139487
chr6	107458336	107459936	1601	*	6.647901186	6.993789288	6.192024278	0.685571461	8.64E-06	0.0001401
chr3	141876998	141878598	1601	*	7.286129411	7.614709705	6.859936293	0.653859417	8.69E-06	0.000140703
chr7	93889495	93891095	1601	*	6.536690837	6.886155532	6.074557813	0.692245121	8.70E-06	0.000140703
chr10	86753631	86756215	2585	*	7.018152342	7.335660101	6.610452103	0.636284343	8.76E-06	0.000141544
chr14	88978134	88979734	1601	*	5.695787157	6.132661426	5.066133809	0.829755299	8.81E-06	0.00014206
chr6	44223569	44225169	1601	*	5.793535455	6.213906126	5.197847099	0.807969019	8.83E-06	0.000142222
chr8	29,347,018	29,348,618	1601	*	6.898585508	7.233373157	6.46185737	0.667927078	8.87E-06	0.000142723
chr2	159711011	159712611	1601	*	6.47119755	6.831534861	5.98978102	0.709226803	8.88E-06	0.000142723
chr6	27901979	27903952	1974	*	6.721424294	7.067901807	6.264519328	0.685313647	8.95E-06	0.000143771
chr6	26284215	26286948	2734	*	7.341061832	7.633429502	6.973984316	0.589832181	9.09E-06	0.000145551
chr1	204506087	204508158	2072	*	7.103766924	7.425414141	6.689197433	0.642579002	9.17E-06	0.000146644
chr22	20916199	20920319	4121	*	8.227666777	8.507291943	7.880489229	0.565213576	9.28E-06	0.000148155
chr3	196080460	196082060	1601	*	6.900589857	7.22317204	6.484461553	0.644763568	9.27E-06	0.000148155
chr5	78646849	78648449	1601	*	6.649862222	6.985033244	6.212479406	0.666151858	9.29E-06	0.000148156
chr15	77631460	77634083	2624	*	6.177817044	6.560430431	5.655595232	0.744390336	9.34E-06	0.000148762
chr3	186930653	186932253	1601	*	6.551822931	6.923460004	6.049930516	0.728049749	9.38E-06	0.000149131
chr3	122382249	122385287	3039	*	7.478473829	7.761884457	7.125431421	0.572491789	9.39E-06	0.000149154
chr12	96032448	96036682	4235	*	8.04159351	8.316299191	7.701979534	0.557349945	9.46E-06	0.000150064
chr4	150582212	150583812	1601	*	5.936929106	6.359871953	5.336024757	0.810142448	9.48E-06	0.000150322
chr5	78291831	78295814	3984	*	7.816765925	8.103435477	7.458642849	0.578415769	9.51E-06	0.000150646
chr17	16351203	16352803	1601	*	7.36028993	7.649646844	6.997955068	0.583866565	9.53E-06	0.000150713
chr5	72954308	72955908	1601	*	5.405034571	5.865406521	4.724891776	0.867943935	9.74E-06	0.000153874
chr10	119722598	119727558	4961	*	7.698424355	7.973206127	7.358693889	0.55553671	1.01E-05	0.000158668
chr2	159515442	159517042	1601	*	6.320703199	6.710897247	5.784179877	0.759355129	1.01E-05	0.000158668
chr20	62859833	62861433	1601	*	5.821282487	6.239976671	5.228978696	0.80491233	1.01E-05	0.000158668
chr17	76734820	76739206	4387	*	8.502495191	8.761176007	8.187072946	0.525080444	1.01E-05	0.000159288
chr7	19116007	19117607	1601	*	5.787695122	6.203633889	5.200928396	0.798102107	1.03E-05	0.000161582
chr6	151493651	151495251	1601	*	5.693253383	6.126757643	5.070632731	0.825583996	1.03E-05	0.000161748
chr19	36916025	36917625	1601	*	6.516082579	6.871802122	6.042905336	0.697756722	1.05E-05	0.000164955
chr4	151013572	151016750	3179	*	7.441043996	7.72576211	7.085966742	0.575737982	1.06E-05	0.00016575
chr4	7192393	7193993	1601	*	5.029397248	5.54604097	4.216852914	0.945608823	1.06E-05	0.000166211
chr2	160491549	160493149	1601	*	6.677413078	7.024040446	6.220246548	0.684450647	1.07E-05	0.000166421
chr10	69801462	69803062	1601	*	5.860284313	6.27964803	5.266630264	0.801309224	1.07E-05	0.000167087
chr3	155852047	155853647	1601	*	7.478006871	7.765738217	7.118222097	0.581087319	1.08E-05	0.000167544
chr3	197296334	197299683	3350	*	7.593439469	7.87743754	7.239483403	0.574138659	1.08E-05	0.000167716
chr5	172452558	172455168	2611	*	7.018487163	7.332782028	6.616082644	0.627569228	1.08E-05	0.000168003
chr6	52283167	52286061	2895	*	7.775141785	8.055128419	7.427405901	0.56454537	1.10E-05	0.000170036
chr13	31160903	31163411	2509	*	7.273380352	7.57492366	6.891690208	0.605371763	1.10E-05	0.000170036
chr3	33438175	33439775	1601	*	7.484002556	7.780243275	7.110786395	0.594284115	1.10E-05	0.000170352
chr22	43110368	43111968	1601	*	5.789547296	6.205387051	5.202978944	0.796743485	1.13E-05	0.000174136
chr8	33,512,208	33,515,048	2841	*	7.165108524	7.460701917	6.792921321	0.592795687	1.13E-05	0.000174237
chr19	29665054	29666654	1601	*	5.64512003	6.080161982	5.019296739	0.822908594	1.14E-05	0.000175974
chr5	43017072	43020318	3247	*	7.299338291	7.600472802	6.918304323	0.604556198	1.15E-05	0.000176166
chr2	109616081	109617681	1601	*	6.781167812	7.121946378	6.334154971	0.67184	1.14E-05	0.000176166
chr5	40833565	40836483	2919	*	7.79897673	8.063213864	7.47524266	0.535125544	1.15E-05	0.000176297
chr1	33428863	33430463	1601	*	6.384525696	6.742073781	5.908094639	0.70132349	1.15E-05	0.000176837
chr2	201779411	201782198	2788	*	7.355719654	7.662256532	6.965974824	0.613571324	1.15E-05	0.00017698
chr19	17336117	17338507	2391	*	6.794584667	7.128693737	6.359014169	0.664450488	1.16E-05	0.000178171
chr19	36330388	36331988	1601	*	5.841473306	6.257506092	5.254518172	0.795676288	1.16E-05	0.000178171
chr3	101685260	101686860	1601	*	7.39187045	7.680806924	7.030195855	0.581807035	1.17E-05	0.000178656
chr18	32768189	32769789	1601	*	5.688280813	6.120472791	5.068385024	0.82054558	1.17E-05	0.00017889
chr2	64652323	64655427	3105	*	7.453290309	7.74077536	7.093891264	0.580123582	1.17E-05	0.000178969
chr6	107488614	107490214	1601	*	6.408307581	6.762468967	5.93789399	0.695940956	1.18E-05	0.000179315
chr17	66301039	66306188	5150	*	7.690842819	7.989039544	7.314510209	0.598192406	1.18E-05	0.000179702
chr13	74134088	74136772	2685	*	6.852705142	7.180156147	6.428415547	0.648189939	1.19E-05	0.000180774
chr1	58248763	58250363	1601	*	6.740058997	7.072609443	6.307141908	0.656349056	1.19E-05	0.000180774
chr2	61467978	61470655	2678	*	7.40101779	7.701311626	7.021331704	0.603034228	1.20E-05	0.000182226
chr22	42719319	42722016	2698	*	6.145256252	6.52237952	5.633257913	0.7325917	1.21E-05	0.000183099
chr6	7725465	7728377	2913	*	6.537747967	6.887814618	6.074557813	0.691668149	1.21E-05	0.000183346
chr6	96896580	96899203	2624	*	7.327703298	7.618653893	6.962861187	0.586668682	1.22E-05	0.000183894
chr16	89719685	89723093	3409	*	6.960530734	7.273210121	6.560777199	0.623959335	1.22E-05	0.000184096
chr13	41959817	41962523	2707	*	7.114041598	7.439583689	6.692960581	0.645014635	1.24E-05	0.000187065
chr2	241635413	241637013	1601	*	6.586641826	6.926531992	6.141161457	0.669352971	1.27E-05	0.00019083
chr1	35929751	35932904	3154	*	7.804014428	8.071214995	7.475814447	0.541291611	1.27E-05	0.000191201
chr11	64641514	64643114	1601	*	5.659168877	6.091904719	5.038144718	0.81934402	1.27E-05	0.000191201
chr1	204407962	204409562	1601	*	8.018465762	8.280169191	7.698531832	0.529828868	1.28E-05	0.000192185
chr7	78769533	78771133	1601	*	6.296013018	6.656715828	5.813941197	0.70735238	1.28E-05	0.000192215
chr6	79078162	79079762	1601	*	7.179850068	7.495542897	6.775145165	0.630129044	1.29E-05	0.000192722
chr1	161611116	161612716	1601	*	5.416492857	5.883311653	4.722034778	0.873196881	1.29E-05	0.000193145
chr8	140,997,339	141,002,435	5097	*	8.087019717	8.349784317	7.765496237	0.532747838	1.30E-05	0.000194161
chr2	12718542	12720142	1601	*	7.495129835	7.784778867	7.132335932	0.583409495	1.30E-05	0.000194161
chr9	125199545	125201485	1941	*	6.405642187	6.760734561	5.933578329	0.696870819	1.32E-05	0.000196758
chr1	26411097	26415388	4292	*	8.116700039	8.386493124	7.784574182	0.544861508	1.33E-05	0.000197711
chr1	119711348	119715274	3927	*	7.3685416	7.675402382	6.978271785	0.612547112	1.34E-05	0.000199159
chr12	57086081	57089027	2947	*	6.515687003	6.857382911	6.067089061	0.675057568	1.35E-05	0.000200052
chr17	50719714	50721314	1601	*	7.694585691	7.982774515	7.334083999	0.577990834	1.38E-05	0.000203734
chr2	74552645	74555515	2871	*	6.874796856	7.191182482	6.468949748	0.629211301	1.38E-05	0.000203734
chr3	184015928	184019057	3130	*	6.939028544	7.26617951	6.51524402	0.647844202	1.38E-05	0.000203734
chr7	124030834	124033488	2655	*	6.772716929	7.107209819	6.336491825	0.660673167	1.38E-05	0.000203734
chr13	44140921	44143323	2403	*	6.332026248	6.691322497	5.85247366	0.704328365	1.38E-05	0.000203822
chr2	222861206	222862806	1601	*	6.947989653	7.257482874	6.553441695	0.617402193	1.38E-05	0.000203943
chr6	109380467	109382067	1601	*	7.494547566	7.77451217	7.146845723	0.563604366	1.40E-05	0.000205693
chr12	27523064	27525757	2694	*	7.179957451	7.484398658	6.793601837	0.60984635	1.40E-05	0.000206736
chr9	69035532	69037132	1601	*	6.377914529	6.754013817	5.867810734	0.730609482	1.41E-05	0.000207327
chr4	30719073	30721561	2489	*	6.78021822	7.116916337	6.340222937	0.665865159	1.41E-05	0.000207453
chr1	42683161	42684761	1601	*	7.6254997	7.90753054	7.274599559	0.565861729	1.42E-05	0.000208477
chr1	161765446	161767046	1601	*	7.226722646	7.53962651	6.826601215	0.623310003	1.43E-05	0.000210152
chr20	43656719	43658319	1601	*	6.272306753	6.638270166	5.780751739	0.712908219	1.44E-05	0.00021057
chr18	46104106	46105706	1601	*	6.836368439	7.155433614	6.426089884	0.63449149	1.44E-05	0.000210885
chr6	107491270	107492870	1601	*	7.216143938	7.50358631	6.856811717	0.577873791	1.44E-05	0.000210997
chr5	139647682	139650225	2544	*	6.942445212	7.266335765	6.524131005	0.638943675	1.46E-05	0.000212177
chr20	63829189	63830789	1601	*	6.64036685	6.979134846	6.196818535	0.669073953	1.46E-05	0.000212177
chr17	38852333	38854788	2456	*	7.539266458	7.815987858	7.19656128	0.557517083	1.46E-05	0.000212368
chr11	20386529	20389288	2760	*	7.061076991	7.370732877	6.666264002	0.617590587	1.46E-05	0.000212368
chr11	94768736	94770336	1601	*	7.070290242	7.381207894	6.673418782	0.619642828	1.47E-05	0.000213195
chr12	47772854	47774454	1601	*	5.97699356	6.372578199	5.430167146	0.761188707	1.48E-05	0.000215293
chr12	42588203	42589803	1601	*	6.303963617	6.689412239	5.776418278	0.746528294	1.49E-05	0.000216077
chr6	73516373	73520642	4270	*	8.111274138	8.363062496	7.806052432	0.510648854	1.49E-05	0.000216422
chr1	46130194	46131794	1601	*	8.058936692	8.344244328	7.702940419	0.573359977	1.50E-05	0.000216422
chr4	17811507	17813107	1601	*	7.684016446	7.966872743	7.331835324	0.569586285	1.50E-05	0.000216998
chr6	36680302	36681902	1601	*	5.715428343	6.135569221	5.120204608	0.799237254	1.50E-05	0.000217037
chr10	68955096	68957805	2710	*	7.590418839	7.869683197	7.243798251	0.561688211	1.51E-05	0.000217896
chr9	19378386	19381504	3119	*	8.042657167	8.331993722	7.680354287	0.580890817	1.51E-05	0.000217896
chr3	170868714	170870314	1601	*	7.182298554	7.476747683	6.811927297	0.589640405	1.52E-05	0.000217896
chr17	17722395	17725443	3049	*	6.406498582	6.77084457	5.9178696	0.706860294	1.52E-05	0.000217896
chr11	67583761	67585361	1601	*	6.038343552	6.427271071	5.504224769	0.748703306	1.52E-05	0.000218154
chr9	136438056	136440499	2444	*	6.45240632	6.798662903	5.995886837	0.678626646	1.53E-05	0.000218915
chr10	119078921	119081893	2973	*	7.918492975	8.182261111	7.595463583	0.534141869	1.54E-05	0.000220094
chr9	112378369	112381448	3080	*	7.579321809	7.874053375	7.208502671	0.592136711	1.55E-05	0.000221178
chr4	52658162	52660969	2808	*	6.847513398	7.174305068	6.424333326	0.645458457	1.56E-05	0.000223071
chr5	40798284	40799884	1601	*	6.723393362	7.054849502	6.292334604	0.65325878	1.57E-05	0.000223771
chr22	32204160	32205760	1601	*	5.196929355	5.674059857	4.479138313	0.883463281	1.57E-05	0.000223771
chr4	16896566	16898166	1601	*	7.266997689	7.563754122	6.89296092	0.593336197	1.58E-05	0.000225542
chr12	62933758	62935358	1601	*	6.597008618	6.927798386	6.167079618	0.653898874	1.60E-05	0.000226977
chr4	88157143	88159866	2724	*	6.862684943	7.200220288	6.421254192	0.66422185	1.60E-05	0.000226977
chr14	58426587	58429181	2595	*	7.973384993	8.241221306	7.644223936	0.541914814	1.60E-05	0.000227027
chr3	170357987	170360864	2878	*	7.509618069	7.796488544	7.151180793	0.575540068	1.60E-05	0.00022758
chr2	109614421	109616021	1601	*	6.004989808	6.392236328	5.474053025	0.745596079	1.62E-05	0.000228955
chr18	810485	812085	1601	*	7.511806737	7.795495709	7.158331536	0.572171117	1.63E-05	0.000230091
chr22	43185734	43187334	1601	*	6.129830106	6.510031652	5.612113244	0.735669848	1.64E-05	0.000231385
chr1	173474825	173479164	4340	*	7.691305778	7.969303185	7.346638113	0.559633746	1.64E-05	0.000231508
chr8	118,108,744	118,110,344	1601	*	7.209837265	7.497274636	6.850512874	0.576860731	1.65E-05	0.000233289
chr15	56241569	56243169	1601	*	7.70085644	7.965010255	7.377247599	0.53379881	1.66E-05	0.000233324
chr16	22296096	22298731	2636	*	7.209382171	7.511955201	6.826037028	0.600895854	1.67E-05	0.000234819
chr13	94548154	94550742	2589	*	6.780116106	7.119635874	6.335273907	0.669923125	1.67E-05	0.00023483
chr12	21655921	21657521	1601	*	7.37302745	7.659179554	7.01571304	0.572792979	1.69E-05	0.000237763
chr10	75399726	75405136	5411	*	7.67907542	7.938003363	7.363285185	0.52384813	1.70E-05	0.000238535
chr6	27591449	27593972	2524	*	7.36770346	7.679691664	6.969081756	0.620167832	1.71E-05	0.000239769
chr17	19507621	19509221	1601	*	5.771617077	6.182585123	5.194759206	0.779375142	1.71E-05	0.000239769
chr21	44873415	44875015	1601	*	5.573383448	6.004359389	4.956005886	0.812432172	1.72E-05	0.000241111
chrX	41083533	41086482	2950	*	6.540688876	6.904733971	6.052603215	0.707873787	1.74E-05	0.000243187
chr6	33619737	33622556	2820	*	6.426852395	6.785711603	5.948081178	0.694735373	1.75E-05	0.000244056
chr7	87876801	87878401	1601	*	7.658309493	7.930351836	7.322763148	0.546849368	1.77E-05	0.000246482
chr6	28135696	28138062	2367	*	7.516155767	7.794919896	7.17030677	0.559283411	1.77E-05	0.000246482
chr13	83880981	83883635	2655	*	7.48418739	7.765444505	7.134486253	0.566704497	1.79E-05	0.000248615
chr6	142943934	142947826	3893	*	7.102392583	7.406513562	6.716553723	0.607012611	1.81E-05	0.000251442
chr12	63779666	63781266	1601	*	6.809387706	7.126646736	6.402098559	0.630075445	1.81E-05	0.000251442
chr9	130681242	130682842	1601	*	5.037510429	5.529366499	4.285430899	0.896438416	1.81E-05	0.000251442
chr10	11018334	11019934	1601	*	6.54681164	6.89780702	6.081988098	0.68609982	1.84E-05	0.000255018
chr11	18395028	18397371	2344	*	6.370743575	6.722290313	5.904948964	0.685869174	1.85E-05	0.000255658
chr17	45059940	45062568	2629	*	7.425740382	7.711558661	7.068947279	0.572739134	1.85E-05	0.000256115
chr1	228734334	228736884	2551	*	6.899783344	7.221376295	6.485304247	0.636410661	1.86E-05	0.000257416
chr8	100,719,500	100,721,100	1601	*	7.284751692	7.573691889	6.923071252	0.579140234	1.88E-05	0.000259271
chr17	28725132	28726732	1601	*	5.801878171	6.208806732	5.23299808	0.776005767	1.88E-05	0.000259271
chr2	171158322	171159922	1601	*	7.218665607	7.529494627	6.821938896	0.616572078	1.90E-05	0.000261938
chr1	11058631	11061450	2820	*	6.873314419	7.18327968	6.477997146	0.615526383	1.91E-05	0.000262187
chr6	89816865	89819824	2960	*	7.224014306	7.517491351	6.855182821	0.586610356	1.92E-05	0.00026327
chr3	64687929	64690388	2460	*	6.773884939	7.104598296	6.344085397	0.650477303	1.93E-05	0.000265144
chr10	12195323	12196923	1601	*	7.301992404	7.604525838	6.918710955	0.60263696	1.95E-05	0.000266705
chr10	119593224	119598274	5051	*	8.330346304	8.581922285	8.025436995	0.510036762	1.96E-05	0.000268343
chr10	86757386	86758986	1601	*	7.743865322	8.024128691	7.395701745	0.563961559	1.97E-05	0.000269812
chr10	50622115	50626206	4092	*	7.707502945	7.989817693	7.356162434	0.564058263	2.00E-05	0.000273185
chr13	93225821	93227421	1601	*	6.597523006	6.926135856	6.171274952	0.649079197	2.01E-05	0.000274291
chrX	49040849	49043360	2512	*	6.736119515	7.071857847	6.297767054	0.65919116	2.01E-05	0.000274291
chr6	147506416	147509654	3239	*	6.787398902	7.105208236	6.379199979	0.628318651	2.04E-05	0.000278112
chr21	15062778	15064378	1601	*	7.600189477	7.892166989	7.233727993	0.582790426	2.05E-05	0.000278684
chr10	58267804	58270793	2990	*	7.462025392	7.735640452	7.124079382	0.54974527	2.07E-05	0.000280919
chr17	7307820	7309420	1601	*	6.349133123	6.702439872	5.880231864	0.687652106	2.08E-05	0.000283016
chr1	112954238	112955838	1601	*	7.594649034	7.87167607	7.251474193	0.556595603	2.12E-05	0.00028766
chr11	67239908	67241508	1601	*	6.94127412	7.242073827	6.560777199	0.598440067	2.12E-05	0.000287684
chr8	89,901,096	89,904,207	3112	*	7.461511099	7.755619707	7.09167953	0.587586126	2.14E-05	0.000288994
chr19	44845607	44849879	4273	*	7.441838714	7.712238941	7.108790891	0.543931468	2.15E-05	0.000290451
chr19	53868264	53869864	1601	*	6.193308377	6.56754817	5.6866352	0.72140302	2.15E-05	0.000290589
chr3	61559954	61565098	5145	*	7.808970243	8.081072486	7.473332623	0.5456276	2.16E-05	0.000291308
chr1	156703219	156706133	2915	*	6.546792642	6.878273034	6.115692738	0.652889076	2.18E-05	0.000293513
chr7	105010788	105014248	3461	*	8.336128803	8.586476791	8.033023583	0.505365768	2.21E-05	0.000298191
chr3	32400609	32402209	1601	*	5.427124562	5.871913995	4.780751739	0.823911413	2.22E-05	0.000298253
chr3	149968653	149971510	2858	*	7.81527308	8.078778543	7.492638112	0.530870199	2.25E-05	0.000301427
chr17	58005536	58008700	3165	*	7.935294125	8.202959863	7.606391036	0.538646353	2.25E-05	0.000301427
chr16	19716777	19719588	2812	*	7.557114182	7.826651782	7.225375999	0.542385257	2.25E-05	0.000301427
chr3	112333267	112334867	1601	*	7.367479149	7.647623617	7.01949936	0.562619537	2.25E-05	0.000301427
chr21	26843860	26845460	1601	*	6.46395496	6.832077686	5.968479194	0.712641412	2.25E-05	0.000301427
chr19	45692289	45693889	1601	*	6.048020248	6.44865242	5.49144394	0.761663791	2.25E-05	0.000301427
chr20	34954729	34956329	1601	*	6.108094743	6.483388304	5.599478994	0.721822338	2.26E-05	0.000302029
chr14	51240176	51241776	1601	*	7.198837017	7.519920124	6.785206732	0.63529698	2.27E-05	0.00030316
chr1	236795204	236796804	1601	*	6.961434709	7.286705331	6.540809064	0.638209094	2.27E-05	0.00030316
chr11	61815315	61818257	2943	*	7.234091962	7.51631776	6.882889445	0.564216588	2.28E-05	0.000304213
chr2	85539705	85541305	1601	*	7.605802707	7.878986548	7.268515313	0.548836766	2.30E-05	0.00030502
chr15	44427773	44429373	1601	*	7.410892569	7.686808418	7.069424054	0.554018054	2.30E-05	0.00030502
chr9	128321450	128324052	2603	*	7.498286797	7.783461661	7.142497588	0.570591444	2.29E-05	0.00030502
chr3	196500893	196502493	1601	*	7.451363095	7.77375146	7.035558154	0.634689242	2.29E-05	0.00030502
chr4	82898969	82900569	1601	*	7.690900966	7.995403823	7.304445833	0.603765931	2.30E-05	0.000305075
chr2	39435225	39436825	1601	*	7.437138027	7.721848538	7.08207262	0.569028531	2.31E-05	0.000306148
chr10	114525429	114527029	1601	*	7.214341768	7.510311592	6.841556356	0.587858025	2.32E-05	0.000307542
chr1	228646301	228649003	2703	*	6.533210764	6.871820589	6.089934444	0.664059676	2.34E-05	0.000309549
chr18	49491093	49492693	1601	*	7.090008853	7.385203077	6.718455556	0.586884314	2.35E-05	0.000310229
chr1	42765133	42766733	1601	*	6.878708829	7.2164942	6.436848957	0.661911064	2.35E-05	0.00031024
chr11	106076113	106079196	3084	*	7.849989919	8.115585447	7.524211595	0.534272319	2.36E-05	0.000311071
chr6	2999194	3000794	1601	*	5.878471289	6.274846976	5.330123467	0.756152943	2.36E-05	0.000311071
chr14	76761698	76764373	2676	*	6.871180402	7.194572276	6.453699965	0.635990825	2.37E-05	0.000311608
chr5	154444690	154446290	1601	*	6.712965597	7.032398079	6.302077884	0.63219773	2.37E-05	0.000311641
chr10	38009394	38012032	2639	*	6.708566935	7.027946471	6.297767054	0.628527534	2.38E-05	0.000312342
chr17	44501577	44503177	1601	*	7.458975353	7.738725188	7.111605279	0.560671347	2.43E-05	0.000318888
chr5	134003150	134006095	2946	*	7.329581101	7.629672652	6.950219039	0.595680843	2.44E-05	0.000319963
chr5	43065421	43067021	1601	*	6.868445618	7.196286107	6.443499964	0.645279377	2.45E-05	0.000320509
chr12	70241446	70243046	1601	*	7.251374246	7.542548084	6.88618035	0.579852742	2.46E-05	0.000321617
chr2	202910994	202913929	2936	*	7.598302424	7.876689533	7.253034523	0.556834219	2.46E-05	0.000321625
chr10	110006488	110008088	1601	*	5.684423361	6.107488289	5.083270751	0.792292272	2.47E-05	0.000322997
chr1	53325257	53328018	2762	*	6.819753357	7.132017413	6.420680108	0.619135471	2.48E-05	0.000323695
chr22	40346215	40347815	1601	*	7.046150345	7.347959718	6.664032867	0.598799971	2.52E-05	0.000327503
chr6	72621152	72624434	3283	*	6.80528729	7.128608366	6.387925163	0.63653298	2.51E-05	0.000327503
chr9	42126901	42128501	1601	*	5.852130704	6.252364658	5.296327244	0.758004087	2.52E-05	0.00032829
chr3	47779942	47782986	3045	*	8.037622957	8.296895288	7.721319644	0.521465445	2.54E-05	0.000329881
chr18	21363227	21366262	3036	*	7.80563156	8.065443478	7.488523741	0.523368263	2.54E-05	0.000329881
chr2	175166124	175167724	1601	*	7.43549238	7.71077428	7.094995861	0.55333826	2.55E-05	0.000330194
chr7	117872094	117874665	2572	*	6.6865794	7.004614018	6.278007769	0.627977501	2.56E-05	0.00033135
chr16	3020027	3021627	1601	*	5.491835424	5.933724617	4.851622058	0.821496127	2.56E-05	0.000331635
chr7	101243870	101245470	1601	*	6.308654295	6.66799205	5.829027464	0.694162117	2.57E-05	0.000331774
chr4	133151114	133152714	1601	*	6.400167814	6.744687967	5.946672459	0.673430845	2.57E-05	0.000331962
chr7	114082134	114083734	1601	*	5.544599764	5.973693848	4.931106428	0.798930692	2.58E-05	0.00033323
chr3	174440127	174441727	1601	*	6.651977588	6.97737324	6.231142241	0.638548389	2.61E-05	0.000337017
chr4	74932438	74935007	2570	*	6.464982733	6.816726679	5.998840546	0.684714832	2.65E-05	0.000340904
chr9	121651174	121653679	2506	*	6.531920354	6.867420519	6.093975092	0.656348664	2.65E-05	0.000341212
chr4	102501298	102503354	2057	*	6.665953472	6.990859111	6.245939702	0.637310293	2.70E-05	0.000347483
chr8	23,067,285	23,070,132	2848	*	7.553460539	7.832258642	7.207559161	0.558070817	2.71E-05	0.000348319
chr3	13281598	13284268	2671	*	6.4768258	6.810404506	6.042159067	0.653299916	2.73E-05	0.000350634
chr9	116153085	116154685	1601	*	5.533991772	5.964149798	4.918304323	0.801498527	2.74E-05	0.000351437
chr4	163494778	163496378	1601	*	7.345964374	7.629238955	6.993133428	0.566670306	2.75E-05	0.000351934
chr6	2766276	2767876	1601	*	7.305402392	7.597399209	6.938910437	0.582178746	2.78E-05	0.000355763
chr3	105366466	105370390	3925	*	7.250031964	7.55658488	6.860261148	0.604971724	2.78E-05	0.000355763
chr3	37861839	37863439	1601	*	6.295731634	6.649413002	5.826167772	0.687827209	2.80E-05	0.0003581
chr7	112451246	112452846	1601	*	7.264235744	7.56351081	6.88618035	0.592847492	2.81E-05	0.000358367
chr15	73993684	73996069	2386	*	6.682989222	6.9997348	6.276548093	0.623981182	2.81E-05	0.000358782
chr6	7107321	7108921	1601	*	6.250009886	6.607898489	5.772971624	0.690503182	2.82E-05	0.000358909
chr14	34981011	34984374	3364	*	7.899578452	8.167438165	7.570381999	0.537805202	2.83E-05	0.000360358
chr15	56917993	56921180	3188	*	7.82068096	8.076382954	7.509682077	0.515288754	2.85E-05	0.000362069
chr6	159727795	159729395	1601	*	7.830488507	8.096957561	7.503393058	0.534428694	2.86E-05	0.000362069
chr16	22373048	22375922	2875	*	6.973747224	7.269671104	6.601034847	0.586605354	2.86E-05	0.000362069
chr5	102755065	102756665	1601	*	6.444345436	6.794691458	5.980664246	0.682103085	2.86E-05	0.000362069
chr8	55,771,742	55,776,204	4463	*	8.498377607	8.760575501	8.177703372	0.527492614	2.87E-05	0.000363291
chr8	42,841,554	42,844,544	2991	*	7.479923464	7.753950563	7.141347667	0.547885299	2.88E-05	0.00036356
chr7	106282989	106284589	1601	*	6.905568512	7.230044684	6.48627419	0.635958485	2.87E-05	0.00036356
chr19	17291862	17293462	1601	*	4.837644626	5.349989363	4.035845779	0.910021392	2.88E-05	0.00036356
chr3	45688046	45690777	2732	*	7.831960612	8.088282422	7.52004321	0.515843005	2.89E-05	0.000364535
chr5	136132783	136135195	2413	*	7.205520172	7.49040327	6.850185817	0.568357907	2.89E-05	0.000364535
chr10	29734228	29737165	2938	*	7.102076515	7.387747891	6.745512717	0.57014999	2.89E-05	0.000364535
chr2	37322946	37325801	2856	*	7.388894915	7.66230143	7.051267484	0.548363407	2.97E-05	0.000373082
chr11	62611158	62612758	1601	*	5.478697494	5.908505996	4.863731399	0.800168755	2.97E-05	0.000373328
chr8	89,983,017	89,985,272	2256	*	7.021579267	7.311592233	6.658213139	0.576371599	2.98E-05	0.000373452
chr12	14364987	14367198	2212	*	7.393542706	7.678650839	7.037857551	0.566762627	2.98E-05	0.000374186
chr10	87094907	87096507	1601	*	6.063151057	6.4368605	5.557454033	0.717731169	3.00E-05	0.000375575
chr17	2398670	2402236	3567	*	7.115476447	7.402345513	6.757041372	0.569900385	3.02E-05	0.000376652
chr1	197773732	197775332	1601	*	6.442809031	6.785246872	5.992927069	0.663368088	3.02E-05	0.000376652
chr13	24162729	24164882	2154	*	6.485501539	6.837610997	6.018714793	0.681875205	3.02E-05	0.000376652
chr10	103967645	103970692	3048	*	7.978516472	8.224943905	7.681145813	0.497572455	3.04E-05	0.000378722
chr18	3453860	3455876	2017	*	6.838052908	7.158397367	6.425650945	0.629498999	3.06E-05	0.000381135
chr2	199455910	199458659	2750	*	6.758852292	7.071217556	6.359613318	0.614150818	3.09E-05	0.000384494
chr5	171386540	171388140	1601	*	5.882683972	6.286571029	5.319767096	0.759982197	3.09E-05	0.000384851
chr14	81320274	81321874	1601	*	5.875550475	6.265850907	5.338824901	0.740410771	3.11E-05	0.000386035
chr15	96340538	96344181	3644	*	7.14793469	7.431956314	6.793941975	0.566738953	3.13E-05	0.000388638
chr4	153344823	153346423	1601	*	7.057347381	7.371997931	6.654358133	0.621080431	3.13E-05	0.000388638
chr11	107564746	107566346	1601	*	6.46757024	6.822114648	5.996478063	0.685131836	3.15E-05	0.000389659
chr12	56686185	56687785	1601	*	7.305259686	7.582372269	6.961953342	0.554342481	3.16E-05	0.000390245
chr2	165572533	165574133	1601	*	7.242923725	7.536233855	6.874356362	0.581980281	3.16E-05	0.000390245
chr6	7908812	7910412	1601	*	5.929787885	6.341780248	5.350896444	0.774508258	3.18E-05	0.000392593
chr12	121801639	121804189	2551	*	7.573701494	7.829005688	7.263291604	0.512419065	3.22E-05	0.00039652
chr4	148442163	148445001	2839	*	6.674007407	6.995054197	6.260437556	0.63216142	3.22E-05	0.00039652
chr6	1609286	1610886	1601	*	5.522357343	5.948069268	4.915806091	0.791596025	3.22E-05	0.00039652
chr13	112894397	112895997	1601	*	5.590740423	6.006212576	5.00490822	0.776954229	3.26E-05	0.00040107
chr18	3593911	3595511	1601	*	6.079836951	6.453260505	5.574665705	0.713380943	3.28E-05	0.000402315
chr16	2473575	2476271	2697	*	6.511497883	6.847065422	6.07343745	0.651970339	3.29E-05	0.000403478
chr6	83064532	83066132	1601	*	6.679202605	7.018842599	6.234153314	0.662279003	3.31E-05	0.000405291
chr2	119678819	119680419	1601	*	6.649206974	6.975740532	6.226460882	0.639290523	3.32E-05	0.00040604
chr10	86399615	86401215	1601	*	5.624454166	6.043601412	5.031236882	0.778157641	3.33E-05	0.000406615
chr7	30025597	30028092	2496	*	7.610219835	7.883957748	7.272086096	0.547078926	3.35E-05	0.00040888
chr17	76500258	76501858	1601	*	5.188458275	5.659408352	4.484717322	0.847316663	3.36E-05	0.000410273
chr2	61017642	61019242	1601	*	7.401150384	7.693853317	7.033543171	0.577483353	3.37E-05	0.000410877
chr10	60571430	60573030	1601	*	6.683875473	7.004483745	6.271034998	0.628126833	3.39E-05	0.000413114
chr5	16934226	16935826	1601	*	6.794912069	7.108627725	6.393458929	0.616136652	3.42E-05	0.000416186
chr6	27686558	27688817	2260	*	6.443376587	6.780899644	6.001966921	0.655051568	3.42E-05	0.000416186
chr5	88882174	88884683	2510	*	7.273106739	7.57025562	6.898444992	0.589168253	3.44E-05	0.000417506
chr7	151027822	151029422	1601	*	5.812449342	6.207509523	5.266630264	0.743519871	3.44E-05	0.000417506
chr3	193592688	193594288	1601	*	7.048424368	7.358931991	6.652222356	0.610073082	3.45E-05	0.000418497
chr15	64092772	64094968	2197	*	6.937232013	7.244394761	6.546472496	0.605175676	3.47E-05	0.000420405
chr21	33540910	33544914	4005	*	8.465173968	8.732785305	8.136353135	0.535497219	3.47E-05	0.000420452
chr4	109432553	109436999	4447	*	7.997815723	8.271866573	7.65920361	0.548602352	3.48E-05	0.000420476
chr6	13485129	13488013	2885	*	7.025842283	7.3154105	6.663175398	0.575199177	3.48E-05	0.000420592
chr3	173396153	173397753	1601	*	6.65285817	6.976382942	6.23515561	0.634834774	3.49E-05	0.000420592
chr2	241734368	241735968	1601	*	5.669590184	6.087140588	5.079588705	0.779449659	3.49E-05	0.000420592
chr1	241638479	241640750	2272	*	7.342249516	7.630251831	6.982040177	0.570453038	3.51E-05	0.000422699
chr10	71212510	71214110	1601	*	5.928737192	6.332444385	5.366171796	0.757289423	3.51E-05	0.000422699
chr3	159762840	159766278	3439	*	7.207207132	7.491221493	6.853225716	0.564063288	3.52E-05	0.000422814
chr4	105146589	105148189	1601	*	7.045555496	7.341117107	6.673418782	0.587014361	3.52E-05	0.000422814
chr9	127898246	127899846	1601	*	5.94722515	6.325191557	5.433663975	0.720093576	3.53E-05	0.00042408
chr6	27139342	27142072	2731	*	7.555165298	7.837099913	7.204414362	0.561718321	3.56E-05	0.000426525
chr17	74431231	74432831	1601	*	5.806036009	6.200468175	5.261421763	0.744135377	3.56E-05	0.000426721
chr19	8209102	8210702	1601	*	5.467491574	5.915107339	4.815078846	0.823786986	3.58E-05	0.000428762
chr2	199910125	199913210	3086	*	7.589422721	7.860768291	7.254937409	0.543106144	3.60E-05	0.000430312
chr10	58263838	58266622	2785	*	7.585620972	7.873918986	7.224948082	0.572358613	3.60E-05	0.000430668
chr2	208264992	208267876	2885	*	7.608826603	7.874447679	7.283009785	0.531510139	3.61E-05	0.000431022
chr2	178477348	178479615	2268	*	7.052229754	7.348900677	6.678329103	0.58621499	3.61E-05	0.000431022
chr8	103,413,491	103,415,091	1601	*	7.354250355	7.648166038	6.984724403	0.582677946	3.62E-05	0.000431267
chr8	29,348,836	29,350,436	1601	*	6.988770068	7.280726844	6.622341313	0.577839814	3.64E-05	0.000433904
chr1	30906708	30908839	2132	*	6.190104843	6.544559278	5.719172111	0.681425719	3.69E-05	0.000438608
chr2	110211612	110213212	1601	*	6.648521863	6.973747236	6.227972098	0.63693994	3.69E-05	0.00043935
chr14	81434557	81437619	3063	*	7.213687354	7.491840557	6.868779776	0.554158716	3.71E-05	0.000440249
chr3	195440989	195442589	1601	*	6.862779138	7.164667291	6.480535089	0.596517678	3.71E-05	0.000440381
chr6	10886034	10888046	2013	*	6.385759666	6.751830767	5.894009512	0.700971768	3.74E-05	0.000443142
chr7	139108502	139110102	1601	*	6.141848602	6.497669281	5.668491691	0.684762343	3.78E-05	0.000447486
chr19	41261854	41266318	4465	*	7.572372203	7.836421734	7.248920081	0.529920367	3.81E-05	0.000449878
chr2	215434647	215437486	2840	*	7.081081883	7.380445132	6.702885456	0.593668473	3.81E-05	0.000449878
chr17	75269272	75272328	3057	*	6.792837689	7.102186912	6.398524281	0.608039149	3.80E-05	0.000449878
chr5	149730216	149733230	3015	*	6.710702158	7.027612083	6.303989681	0.623597514	3.80E-05	0.000449878
chr15	41401512	41403112	1601	*	6.51244996	6.837856965	6.091595569	0.636489625	3.81E-05	0.000449878
chr11	57459035	57460635	1601	*	5.372062176	5.82257036	4.713429681	0.821004189	3.83E-05	0.000451363
chr2	171432932	171435921	2990	*	7.682074352	7.936524055	7.372928285	0.509959759	3.86E-05	0.000454723
chr18	21599131	21600731	1601	*	6.749817881	7.066978639	6.3426911	0.617863268	3.87E-05	0.000454723
chr18	11981481	11984209	2729	*	6.887201597	7.201700588	6.484461553	0.618959317	3.86E-05	0.000454723
chr20	62793900	62795500	1601	*	4.968242133	5.459806641	4.216852914	0.870868167	3.92E-05	0.000460318
chr19	10652765	10656216	3452	*	7.718694722	8.007635338	7.357013625	0.573898001	3.94E-05	0.000462442
chr9	136544461	136547391	2931	*	6.856234191	7.158083206	6.474053025	0.595305706	3.95E-05	0.000462503
chr8	123,157,331	123,158,931	1601	*	6.711106192	7.025568481	6.308426485	0.61871513	3.96E-05	0.000462644
chr21	39348930	39350530	1601	*	5.413230475	5.8547162	4.773870927	0.805911721	3.95E-05	0.000462644
chr14	51093954	51095554	1601	*	6.258387283	6.602851543	5.804989106	0.665511381	3.99E-05	0.000466865
chr7	23471374	23472974	1601	*	7.720206419	7.999454375	7.373611142	0.556846103	4.02E-05	0.000469377
chr12	76082156	76086206	4051	*	7.995325777	8.233741502	7.709555496	0.481413442	4.04E-05	0.000469995
chr5	176535287	176538552	3266	*	7.504785276	7.78001318	7.164371495	0.548205428	4.04E-05	0.000469995
chr1	92297676	92300466	2791	*	7.714175871	7.988908188	7.374521116	0.548496272	4.03E-05	0.000469995
chr9	76391970	76395522	3553	*	7.322940936	7.602299397	6.976175122	0.55523266	4.05E-05	0.000469995
chr20	17570356	17571956	1601	*	7.079261655	7.388700518	6.684802244	0.605852513	4.04E-05	0.000469995
chr9	32551594	32553194	1601	*	6.837054275	7.178978204	6.388061903	0.661448593	4.09E-05	0.000474197
chr3	5187724	5189324	1601	*	6.759531293	7.064266743	6.372700594	0.599251863	4.18E-05	0.000485058
chr4	78057705	78059305	1601	*	6.86463752	7.164448049	6.485725409	0.593607401	4.21E-05	0.000487645
chr19	56537487	56541222	3736	*	7.149627037	7.439809247	6.785994674	0.574004528	4.24E-05	0.000490682
chr8	91,068,829	91,071,498	2670	*	7.559356113	7.848956066	7.196639349	0.571637227	4.27E-05	0.00049395
chr3	32819503	32821103	1601	*	7.564563042	7.817112656	7.258220632	0.507342135	4.27E-05	0.000494086
chr3	179323357	179324957	1601	*	7.262296731	7.559758035	6.887137135	0.586418472	4.28E-05	0.000494487
chr15	49619786	49622507	2722	*	7.793985917	8.045751563	7.488797626	0.505426422	4.29E-05	0.000495431
chr5	91383450	91385050	1601	*	6.794847507	7.099028804	6.408911332	0.600318818	4.30E-05	0.000495431
chr2	191245186	191247683	2498	*	7.056414562	7.338902453	6.704805381	0.559850197	4.30E-05	0.000495834
chr2	23385450	23387050	1601	*	6.070498171	6.438816895	5.574665705	0.700462642	4.31E-05	0.000495972
chr9	128683448	128685048	1601	*	5.996276355	6.368602448	5.493120706	0.707584855	4.35E-05	0.000500457
chr15	55740250	55741850	1601	*	8.068540722	8.31637392	7.769118275	0.498054552	4.38E-05	0.000503073
chr19	36572044	36574985	2942	*	7.904378583	8.15731058	7.597472685	0.507133836	4.40E-05	0.000504957
chr6	36441862	36444580	2719	*	7.175005115	7.455919126	6.825835148	0.558858003	4.41E-05	0.000506171
chr17	4938717	4941207	2491	*	7.254091707	7.539175184	6.898444992	0.565987871	4.42E-05	0.000506372
chr9	83977945	83983849	5905	*	8.88448614	9.123812796	8.59740482	0.481840831	4.43E-05	0.000506466
chr4	169620762	169622362	1601	*	7.262353988	7.556124918	6.893057275	0.579434141	4.43E-05	0.000506466
chr12	6340675	6342275	1601	*	6.683083179	6.989348407	6.293778402	0.601673647	4.43E-05	0.000506466
chr11	102109022	102113047	4026	*	8.072381794	8.342042082	7.740457466	0.536907212	4.44E-05	0.000506682
chr5	82276923	82279615	2693	*	7.486203086	7.753604778	7.157699172	0.533030891	4.45E-05	0.000507485
chr5	84381941	84386005	4065	*	7.072828104	7.364350925	6.707084001	0.575432436	4.46E-05	0.000509154
chr5	81970711	81973503	2793	*	6.91207442	7.220867851	6.518665734	0.603480891	4.48E-05	0.000510504
chr17	72122475	72125617	3143	*	6.994637436	7.286121598	6.628954301	0.576956924	4.49E-05	0.000511034
chr4	115112450	115114050	1601	*	6.729054643	7.047608299	6.319623727	0.623142553	4.49E-05	0.000511034
chr8	66,923,877	66,925,477	1601	*	7.066510402	7.356618025	6.702995379	0.572232454	4.50E-05	0.000511485
chr9	33289447	33291777	2331	*	6.86913528	7.180518157	6.471503643	0.611882657	4.50E-05	0.000511485
chr6	27601207	27604059	2853	*	6.550468042	6.881455158	6.120204608	0.643563981	4.54E-05	0.000515547
chr6	137867051	137869638	2588	*	6.478188691	6.829126384	6.013466687	0.671220111	4.55E-05	0.000515848
chr22	31345486	31348172	2687	*	6.623756592	6.938108363	6.221258549	0.614595068	4.56E-05	0.000516038
chr8	6,405,630	6,408,141	2512	*	6.84355904	7.155631036	6.444800202	0.612300251	4.56E-05	0.000516505
chr16	68263421	68265963	2543	*	6.81776498	7.128461763	6.421254192	0.606832309	4.58E-05	0.000517323
chr20	32762819	32764419	1601	*	6.779330957	7.090857126	6.381465054	0.611392177	4.58E-05	0.000517323
chr22	31342774	31344374	1601	*	6.372920585	6.709958539	5.932342908	0.650769748	4.58E-05	0.000517323
chr6	27678915	27680515	1601	*	6.05810722	6.430380767	5.555047969	0.708385089	4.61E-05	0.000519832
chr2	74506387	74507987	1601	*	5.945374986	6.325640484	5.42753895	0.71481735	4.62E-05	0.000521255
chr1	244653632	244655232	1601	*	7.333368891	7.622377695	6.971580743	0.572030609	4.64E-05	0.000522252
chr9	36189579	36192684	3106	*	7.492530854	7.752563058	7.175094381	0.519946502	4.66E-05	0.000523912
chr1	32240256	32241856	1601	*	5.605064049	6.03818804	4.983233783	0.788982369	4.70E-05	0.000527788
chr2	189784366	189785966	1601	*	6.943699736	7.248245759	6.557174915	0.598490218	4.71E-05	0.000528464
chr3	194136058	194137658	1601	*	7.179652651	7.464779137	6.823938878	0.564005409	4.72E-05	0.000529001
chr18	5895838	5897438	1601	*	6.971515762	7.273274955	6.589478894	0.594622302	4.72E-05	0.000529001
chr8	69,833,237	69,834,837	1601	*	6.374206757	6.710193446	5.935429479	0.65158182	4.73E-05	0.000529154
chr17	41917336	41918936	1601	*	6.815092934	7.122797389	6.423454244	0.603415971	4.78E-05	0.00053534
chr13	87672661	87676049	3389	*	7.225434475	7.508202092	6.87339106	0.560257073	4.80E-05	0.000536817
chr14	59482777	59485847	3071	*	7.760879794	8.016711505	7.449688763	0.511503353	4.87E-05	0.000543075
chr1	63774233	63775833	1601	*	6.605766394	6.923406647	6.197847099	0.620167422	4.86E-05	0.000543075
chr16	90019378	90020978	1601	*	5.316606064	5.755136193	4.683478537	0.801754591	4.88E-05	0.000543793
chr16	87392218	87393818	1601	*	6.197141094	6.553945493	5.722034778	0.681007744	4.91E-05	0.000547467
chr2	235671138	235674593	3456	*	7.252795401	7.541369043	6.891690208	0.569124856	4.95E-05	0.000550808
chr3	122495234	122496834	1601	*	6.160928746	6.529831343	5.664032867	0.699273539	4.95E-05	0.000550984
chr11	75399161	75400761	1601	*	7.196777001	7.492779981	6.823938878	0.583198614	4.96E-05	0.000551818
chr11	125902199	125904784	2586	*	6.656927103	6.971224653	6.254518172	0.614733358	4.97E-05	0.000552407
chr4	184473629	184475919	2291	*	6.87527948	7.177375304	6.492701697	0.592986424	4.99E-05	0.000554022
chr17	48994427	48999873	5447	*	8.455314465	8.680587248	8.188237868	0.455467605	5.02E-05	0.000556392
chr15	82044783	82047524	2742	*	6.726509825	7.036843019	6.330592449	0.609467647	5.02E-05	0.000556392
chr4	114923202	114924802	1601	*	5.426052241	5.882097817	4.755401773	0.81748044	5.05E-05	0.000559118
chr19	9404748	9409845	5098	*	7.518640531	7.779372853	7.200158688	0.521758766	5.08E-05	0.000561609
chr15	99248416	99252764	4349	*	8.433698641	8.677778898	8.139742882	0.49137492	5.09E-05	0.000561971
chr14	50666162	50667762	1601	*	6.999175531	7.30254827	6.614542943	0.595914117	5.09E-05	0.000561971
chr6	83429423	83431023	1601	*	5.674792053	6.081272632	5.106792624	0.756819865	5.10E-05	0.000561971
chr2	197497761	197499361	1601	*	7.334626414	7.615686829	6.985229834	0.559100242	5.10E-05	0.00056229
chr17	48999918	49001518	1601	*	7.907377728	8.14855916	7.617620704	0.485409157	5.13E-05	0.000564614
chr15	68818918	68820518	1601	*	6.864868387	7.165349032	6.484882961	0.59237683	5.13E-05	0.000564614
chr2	177262355	177263955	1601	*	7.409047189	7.686748169	7.064835822	0.551131029	5.16E-05	0.000567052
chr11	8681553	8685210	3658	*	8.052775565	8.317259089	7.72867106	0.527713064	5.18E-05	0.000567391
chr11	62838487	62841399	2913	*	7.229777361	7.529133213	6.851592764	0.589220898	5.17E-05	0.000567391
chr1	28235492	28237092	1601	*	6.348196579	6.69541156	5.890003689	0.667983694	5.17E-05	0.000567391
chr12	130714327	130716937	2611	*	6.054748099	6.425626275	5.554245055	0.702256026	5.18E-05	0.000567423
chr1	51236753	51238353	1601	*	7.197007554	7.473155557	6.855182821	0.549101851	5.20E-05	0.000569048
chr1	205629927	205633066	3140	*	7.390969275	7.665675917	7.051353826	0.544736304	5.21E-05	0.000569845
chr15	90870366	90873169	2804	*	6.618121275	6.929343243	6.220752637	0.607493686	5.21E-05	0.000569845
chr18	2654418	2656018	1601	*	6.126080309	6.47774367	5.660080168	0.674022774	5.22E-05	0.000570333
chr5	76402188	76404306	2119	*	6.353853407	6.686851425	5.920175163	0.646525144	5.27E-05	0.00057454
chr12	79688171	79689771	1601	*	7.350995889	7.618204672	7.022783495	0.533654641	5.30E-05	0.000578291
chr19	40424201	40427223	3023	*	6.78591117	7.097510786	6.387925163	0.611057032	5.32E-05	0.000579675
chr2	197704287	197707305	3019	*	7.625426897	7.907096379	7.275086939	0.557225988	5.33E-05	0.000579932
chr17	79842936	79844536	1601	*	5.195052788	5.659239073	4.506465132	0.83521845	5.34E-05	0.000580737
chr2	101149721	101151321	1601	*	6.007029174	6.370385283	5.520186414	0.690210977	5.37E-05	0.000583122
chr9	124860822	124862422	1601	*	6.548400779	6.864010691	6.143832483	0.615927644	5.37E-05	0.00058314
chr3	141875084	141876684	1601	*	5.981964806	6.350275778	5.486146449	0.700730913	5.39E-05	0.000584534
chr11	11620962	11622562	1601	*	6.09517374	6.448540266	5.626166783	0.676273712	5.39E-05	0.00058478
chr5	43513532	43516189	2658	*	7.761249761	8.029300454	7.43176438	0.532614052	5.41E-05	0.000585111
chr20	37526083	37529277	3195	*	7.431398352	7.689300112	7.117135148	0.515696671	5.43E-05	0.000587776
chr17	72119531	72122228	2698	*	6.97214483	7.287934775	6.5672799	0.616899794	5.45E-05	0.000588536
chr3	123583552	123586666	3115	*	7.66949737	7.938285364	7.338895639	0.532862196	5.48E-05	0.000591481
chr1	236142646	236144246	1601	*	6.402085104	6.7339774	5.970286127	0.641870635	5.49E-05	0.000592571
chr10	74151125	74152725	1601	*	7.001520662	7.287504022	6.644469803	0.564373925	5.53E-05	0.000596169
chr8	126,556,628	126,558,912	2285	*	6.405748576	6.745539642	5.960438995	0.654699487	5.55E-05	0.000597137
chr3	50155031	50156631	1601	*	6.168762265	6.539513352	5.668491691	0.699802475	5.55E-05	0.000597137
chr8	30,726,250	30,728,394	2145	*	6.842509207	7.136822082	6.472353938	0.579054925	5.56E-05	0.000598203
chr12	124992522	124995547	3026	*	7.080789183	7.369689013	6.719172111	0.570056811	5.59E-05	0.000600954
chr10	103191511	103193111	1601	*	6.578682629	6.894649119	6.173526718	0.61657281	5.60E-05	0.000600954
chr5	178940165	178941765	1601	*	5.58524444	5.999143733	5.002555661	0.762888399	5.60E-05	0.000600954
chr5	109690608	109692208	1601	*	7.20736809	7.518706886	6.809808512	0.609378109	5.61E-05	0.000601352
chr19	57476614	57478780	2167	*	6.758401979	7.073101982	6.355331402	0.61405053	5.62E-05	0.000601791
chr12	46370079	46374066	3988	*	8.177701901	8.407730633	7.903908297	0.4646116	5.62E-05	0.000601913
chr14	58239374	58240974	1601	*	6.649491934	6.965784553	6.243798251	0.618502955	5.63E-05	0.000601913
chr12	30750357	30751957	1601	*	5.516490855	5.932975209	4.928630285	0.764034849	5.66E-05	0.000604568
chr13	48233351	48234951	1601	*	7.371108619	7.64188891	7.037483156	0.539832739	5.71E-05	0.000608429
chr4	98259846	98261446	1601	*	6.292524907	6.635837132	5.841127383	0.657255284	5.70E-05	0.000608429
chr16	1963265	1966670	3406	*	7.419278531	7.69907243	7.071840397	0.552676361	5.72E-05	0.000609791
chr5	149344258	149346964	2707	*	7.259379596	7.5426709	6.906522659	0.560066529	5.81E-05	0.000617624
chr16	22195213	22196813	1601	*	5.981184852	6.349530021	5.485304247	0.699443641	5.80E-05	0.000617624
chr3	53253827	53256274	2448	*	7.297413441	7.576456494	6.951134297	0.551222851	5.82E-05	0.000618238
chr9	111481785	111483385	1601	*	6.50107482	6.830510353	6.07343745	0.637550002	5.83E-05	0.00061916
chr12	108559897	108563877	3981	*	8.3329846	8.586193977	8.025669719	0.506350164	5.85E-05	0.000621228
chr16	66604032	66607048	3017	*	6.649578291	6.958475776	6.256000296	0.602115244	5.89E-05	0.000624846
chr8	124,726,261	124,727,861	1601	*	7.055774957	7.348359523	6.688354796	0.578776005	5.92E-05	0.000625549
chr1	151144372	151146955	2584	*	6.892299565	7.192060123	6.513467441	0.586928089	5.91E-05	0.000625549
chr16	1609100	1611987	2888	*	7.00813599	7.309305087	6.627046526	0.59034957	5.91E-05	0.000625549
chr16	3500373	3501973	1601	*	6.180748772	6.537758518	5.705276858	0.677171013	5.94E-05	0.000627841
chr7	106110646	106112246	1601	*	7.139371029	7.41918626	6.791899944	0.551758741	5.95E-05	0.000628059
chr7	148982276	148984917	2642	*	7.233529439	7.502502551	6.902647194	0.533459416	5.97E-05	0.000629962
chr22	36026689	36028289	1601	*	6.888094896	7.185999967	6.512227666	0.583303071	6.00E-05	0.000631855
chr2	27032090	27033690	1601	*	6.421204215	6.74926526	5.995886837	0.635350054	6.00E-05	0.000631855
chr3	155871513	155873113	1601	*	7.339440869	7.608440241	7.008518826	0.534341938	6.01E-05	0.000632804
chr2	105744979	105746579	1601	*	6.624652417	6.939856373	6.220752637	0.614023441	6.05E-05	0.000636069
chr2	182864342	182866529	2188	*	6.29985995	6.634676088	5.863083179	0.647220121	6.07E-05	0.000636977
chr11	75813769	75816923	3155	*	7.412902866	7.678657976	7.086884072	0.528021163	6.08E-05	0.000637796
chr2	11746653	11748253	1601	*	6.654074148	6.968442198	6.251549347	0.610069664	6.08E-05	0.000637796
chr1	153962626	153964657	2032	*	6.804011776	7.120450618	6.398076873	0.616017616	6.10E-05	0.000638547
chr7	107166739	107171297	4559	*	7.696128693	7.960662765	7.371948172	0.527623095	6.14E-05	0.000642713
chrX	10156639	10158239	1601	*	5.906928437	6.292955681	5.378292953	0.722710471	6.15E-05	0.000642713
chr4	15680234	15683331	3098	*	8.280279748	8.52493927	7.985482484	0.491603344	6.22E-05	0.000650307
chr11	130070708	130072308	1601	*	7.140229615	7.415015962	6.800492143	0.54608111	6.25E-05	0.000652266
chr6	26401723	26403323	1601	*	5.929091867	6.320943106	5.389413054	0.731324328	6.25E-05	0.000652266
chr7	42886905	42889432	2528	*	6.48397455	6.812494634	6.057883023	0.63712518	6.26E-05	0.00065241
chr13	50129761	50131361	1601	*	5.373288913	5.803160087	4.758193515	0.780746134	6.31E-05	0.000657476
chr2	66435419	66437019	1601	*	7.693751439	7.969032825	7.353255706	0.546489935	6.33E-05	0.000657495
chr1	28504914	28506514	1601	*	6.58427096	6.917703769	6.149852683	0.641093244	6.32E-05	0.000657495
chr22	24952431	24954031	1601	*	6.218397942	6.559057432	5.771590654	0.652591352	6.32E-05	0.000657495
chr6	24720819	24722419	1601	*	6.068512506	6.431240437	5.582801502	0.684552099	6.35E-05	0.00065982
chr1	93845947	93848771	2825	*	7.027590363	7.317015149	6.665148866	0.569052224	6.37E-05	0.000660593
chr13	24160765	24162365	1601	*	7.124944588	7.422815417	6.749131982	0.585325532	6.39E-05	0.000660593
chr2	96536182	96538761	2580	*	6.324146705	6.657417832	5.890003689	0.642106397	6.38E-05	0.000660593
chr10	93893776	93895376	1601	*	6.273832987	6.618066103	5.820836571	0.658084949	6.37E-05	0.000660593
chr4	25861346	25862946	1601	*	6.028979674	6.401558306	5.525360597	0.698749056	6.38E-05	0.000660593
chr6	5003586	5005186	1601	*	5.760842239	6.155109056	5.216544957	0.734969726	6.39E-05	0.000660593
chr1	109619567	109621167	1601	*	6.456838607	6.793123961	6.017550196	0.645520852	6.43E-05	0.000663858
chr5	107668283	107669883	1601	*	7.495240203	7.77336	7.150384073	0.549433871	6.46E-05	0.000666269
chr22	41833479	41835079	1601	*	7.301836053	7.581119499	6.955186008	0.551980523	6.48E-05	0.000667475
chr1	183805115	183806715	1601	*	7.00451678	7.300962128	6.630975106	0.580601548	6.48E-05	0.000667482
chr14	20608974	20611291	2318	*	7.035667249	7.313411026	6.691390017	0.548737407	6.51E-05	0.000669499
chr4	145178469	145180069	1601	*	6.936333852	7.232037363	6.563971696	0.580368367	6.62E-05	0.000680695
chr7	29562812	29565362	2551	*	6.823268066	7.118379675	6.451845909	0.579184273	6.64E-05	0.00068185
chr11	47592040	47594790	2751	*	6.3776338	6.709753762	5.945448205	0.641584501	6.65E-05	0.000683093
chr1	211576633	211578233	1601	*	7.283238448	7.566461364	6.930487791	0.558633945	6.66E-05	0.000683417
chr17	39153297	39154897	1601	*	6.41243717	6.742446096	5.983830216	0.635787157	6.68E-05	0.000684752
chr10	94544771	94547488	2718	*	7.716389951	7.977458584	7.397405501	0.520120294	6.70E-05	0.000685552
chr6	27824498	27826098	1601	*	6.995317859	7.319423396	6.576643971	0.627632907	6.69E-05	0.000685552
chr15	45704784	45706384	1601	*	4.802749279	5.296984309	4.045019635	0.861331879	6.70E-05	0.000685845
chr15	52019867	52021467	1601	*	7.404614247	7.692478362	7.04462147	0.566007454	6.74E-05	0.000689468
chr5	126593339	126594939	1601	*	6.960385911	7.273464835	6.559977469	0.610894693	6.77E-05	0.000690866
chr16	68843057	68844657	1601	*	5.979110462	6.362277679	5.455851126	0.71618612	6.78E-05	0.000691221
chr9	92292484	92294851	2368	*	7.718154962	7.99164386	7.380401694	0.541277469	6.79E-05	0.000691425
chr18	34976731	34978331	1601	*	6.654068038	6.968825118	6.250903585	0.613196774	6.79E-05	0.000691425
chr17	40317696	40319296	1601	*	6.050872125	6.409317283	5.572840564	0.683096434	6.81E-05	0.000692676
chr15	77420403	77422003	1601	*	6.983303066	7.282226417	6.605809949	0.584793607	6.84E-05	0.000695166
chr2	241685742	241688790	3049	*	7.591321626	7.863864435	7.255012382	0.540977092	6.87E-05	0.000697618
chr2	218710713	218712313	1601	*	6.960781406	7.242444014	6.610452103	0.556350913	6.87E-05	0.000697618
chr10	100348313	100349913	1601	*	7.276479814	7.563122336	6.918399	0.563240558	6.90E-05	0.000700316
chr2	174334646	174336246	1601	*	6.421287853	6.758003964	5.981261741	0.646130768	6.95E-05	0.000704413
chr3	181713763	181715363	1601	*	7.955861498	8.206561729	7.652239173	0.501158396	7.00E-05	0.000709017
chr18	48539200	48541697	2498	*	6.705153612	7.011424981	6.315838889	0.596668843	7.04E-05	0.000711773
chr17	43831739	43833339	1601	*	5.464196807	5.877130952	4.883431836	0.757664516	7.05E-05	0.000712178
chr22	40951658	40953258	1601	*	6.474007902	6.790701959	6.067651822	0.614710084	7.11E-05	0.000718464
chr6	45376391	45379323	2933	*	7.355050611	7.620282856	7.029819467	0.527609973	7.15E-05	0.000721754
chr3	112635999	112637599	1601	*	6.584425175	6.898716969	6.182025703	0.608787211	7.21E-05	0.000726798
chr10	22228162	22230935	2774	*	7.813103442	8.078837864	7.487115826	0.528240122	7.24E-05	0.000729305
chr16	1612928	1614528	1601	*	6.576972468	6.896121822	6.166554343	0.618734159	7.24E-05	0.000729305
chr11	9574862	9576462	1601	*	7.746537669	7.995464512	7.445515581	0.496441552	7.25E-05	0.000729864
chr15	89333383	89336254	2872	*	6.926856649	7.216056044	6.564769216	0.569357594	7.26E-05	0.0007299
chr1	100038560	100040160	1601	*	7.473099906	7.722520666	7.171354402	0.497892211	7.37E-05	0.000740867
chr9	4298056	4299656	1601	*	6.468805215	6.786892072	6.060147139	0.618569408	7.42E-05	0.000744766
chr14	91508073	91511969	3897	*	8.248758306	8.501226093	7.942536431	0.503557961	7.43E-05	0.000745013
chr13	49690126	49691726	1601	*	6.635552427	6.955726423	6.223433694	0.617680838	7.43E-05	0.000745013
chr2	37230129	37232852	2724	*	7.880768729	8.121208095	7.592083222	0.482074074	7.47E-05	0.000748294
chr2	154697838	154699438	1601	*	5.550731603	5.953307095	4.990374753	0.742880336	7.51E-05	0.000752251
chr1	93177728	93181985	4258	*	8.03162327	8.295508108	7.708418586	0.524398645	7.56E-05	0.000755808
chr12	32502036	32503636	1601	*	7.56950873	7.846617102	7.226208859	0.548208687	7.57E-05	0.000755808
chr10	70381427	70383027	1601	*	5.973882777	6.341927533	5.478548873	0.691876644	7.56E-05	0.000755808
chr21	34074022	34075622	1601	*	7.370860852	7.648887586	7.026148033	0.547462592	7.60E-05	0.000757101
chr10	63629224	63631994	2771	*	6.629681458	6.94201937	6.230487277	0.6094546	7.59E-05	0.000757101
chr22	30606672	30608272	1601	*	5.906096784	6.274914599	5.409355394	0.692916731	7.60E-05	0.000757101
chr1	67052117	67054684	2568	*	7.530212606	7.793049921	7.208580097	0.523255886	7.66E-05	0.000761704
chr4	39698903	39700503	1601	*	7.682629416	7.950148579	7.353947937	0.531382444	7.65E-05	0.000761704
chr10	5691632	5693796	2165	*	6.208838851	6.549704525	5.761675612	0.65160297	7.66E-05	0.000761704
chr7	152024673	152027078	2406	*	6.739990108	7.052393527	6.340688648	0.608884044	7.70E-05	0.000764789
chr10	27997174	27998774	1601	*	6.114951828	6.470216377	5.642582449	0.673202521	7.72E-05	0.000766249
chr6	34235446	34237882	2437	*	6.432866177	6.771364809	5.98978102	0.650670353	7.73E-05	0.000766587
chr6	41638237	41640882	2646	*	6.667186517	6.974274609	6.276548093	0.596945407	7.74E-05	0.000767163
chr6	34790806	34793186	2381	*	6.992724577	7.287664428	6.621575	0.577589685	7.77E-05	0.000769481
chr4	73259014	73260614	1601	*	7.057664855	7.342191773	6.702885456	0.559204344	7.79E-05	0.000771129
chr22	45162735	45164335	1601	*	5.824137149	6.209216284	5.297287277	0.715724314	7.81E-05	0.000771881
chr2	28566323	28567923	1601	*	5.136200218	5.590686041	4.468949748	0.805406209	7.83E-05	0.000774106
chr17	41687642	41690662	3021	*	7.243879995	7.509962267	6.917367993	0.528811452	7.84E-05	0.000774122
chr12	29783755	29785355	1601	*	5.73152078	6.132801031	5.173685365	0.736583524	7.85E-05	0.000774421
chr11	46277417	46279017	1601	*	5.62461512	6.021587713	5.075117668	0.732278111	7.86E-05	0.000775404
chr7	23530054	23531654	1601	*	7.487820792	7.746446449	7.172480662	0.514595833	7.89E-05	0.000777078
chr1	7960238	7962954	2717	*	7.617169956	7.882667623	7.291539067	0.528287863	7.94E-05	0.0007807
chr1	77681764	77684713	2950	*	7.463386492	7.748848467	7.107149459	0.561987772	7.94E-05	0.0007807
chr10	124915601	124917201	1601	*	6.732040483	7.03133878	6.353947937	0.584322286	7.93E-05	0.0007807
chr7	26197728	26199328	1601	*	8.07691339	8.342103896	7.751745091	0.525889693	7.99E-05	0.000784676
chr13	37868238	37869838	1601	*	6.835092955	7.139293402	6.449125885	0.595943195	8.00E-05	0.000785168
chr11	65501094	65502694	1601	*	8.140428347	8.385742558	7.844679011	0.490794281	8.02E-05	0.000786808
chr2	174339025	174340625	1601	*	5.912994177	6.290559409	5.400176943	0.7078103	8.03E-05	0.000787255
chr6	16128454	16132153	3700	*	7.32761944	7.613590965	6.970587063	0.563572116	8.05E-05	0.000788413
chr9	97981880	97986375	4496	*	7.32793062	7.603038301	6.98770103	0.543347129	8.08E-05	0.000790795
chr22	17367543	17371916	4374	*	7.953646994	8.192022124	7.667935091	0.478105701	8.10E-05	0.000791735
chr5	2749343	2750943	1601	*	6.901146146	7.18827376	6.542306593	0.56245315	8.10E-05	0.000791735
chr10	27152953	27158072	5120	*	8.397394894	8.621902396	8.131394157	0.451946207	8.12E-05	0.000793441
chr19	14073147	14074747	1601	*	5.756824998	6.145102105	5.223938667	0.717057123	8.14E-05	0.000794731
chr8	22,693,025	22,694,625	1601	*	5.230713094	5.685276016	4.563294834	0.804389533	8.18E-05	0.000797906
chrX	129653688	129655288	1601	*	5.610123023	6.01027418	5.054480172	0.734198826	8.20E-05	0.000799225
chr11	131909464	131911973	2510	*	6.423097565	6.751580302	5.997069046	0.630254237	8.24E-05	0.000802133
chr1	47995972	47997572	1601	*	5.733731819	6.123589814	5.197847099	0.72309304	8.29E-05	0.000807158
chr1	24745777	24747377	1601	*	6.929640879	7.22858549	6.552113782	0.585928026	8.32E-05	0.000808805
chr16	1378341	1379941	1601	*	5.769415588	6.151452162	5.248273141	0.711963376	8.32E-05	0.000808805
chr12	123384288	123385888	1601	*	6.790075828	7.079366957	6.427844307	0.567921452	8.33E-05	0.000808953
chr13	91346405	91350764	4360	*	8.178661769	8.41036568	7.902489479	0.464498025	8.38E-05	0.000810466
chr4	173167410	173171210	3801	*	7.471421302	7.738800975	7.14295067	0.530097767	8.37E-05	0.000810466
chr1	23959742	23961342	1601	*	7.257621089	7.538297829	6.908818259	0.552733021	8.36E-05	0.000810466
chr3	143118573	143121951	3379	*	6.803686918	7.108048893	6.417459191	0.595731043	8.38E-05	0.000810466
chr5	113293755	113295355	1601	*	6.423025023	6.746446112	6.005495761	0.622272401	8.37E-05	0.000810466
chr19	48644441	48646701	2261	*	5.861794468	6.239670588	5.348400772	0.704639656	8.36E-05	0.000810466
chr8	15,539,686	15,541,826	2141	*	6.9461194	7.247623935	6.56449151	0.586193718	8.42E-05	0.00081321
chr2	46296809	46299433	2625	*	6.34630525	6.68867238	5.896545742	0.650947207	8.43E-05	0.000814331
chr6	89146083	89147683	1601	*	6.183930147	6.521966837	5.741638731	0.645300376	8.47E-05	0.000817339
chr9	86097718	86099318	1601	*	7.060345137	7.336768863	6.718097145	0.544329817	8.49E-05	0.000819008
chr9	74950320	74953424	3105	*	6.933707605	7.239692548	6.544856639	0.594309193	8.56E-05	0.000824487
chr12	120528148	120530310	2163	*	6.5658943	6.886734188	6.152668657	0.616428899	8.57E-05	0.000825337
chr4	128060024	128061624	1601	*	5.570512339	5.972770993	5.01077289	0.737921249	8.59E-05	0.000826393
chr10	73996843	73999877	3035	*	7.229880591	7.49880146	6.899077521	0.533592305	8.64E-05	0.000829788
chr4	128285790	128287390	1601	*	7.259432171	7.529906427	6.926271863	0.536112274	8.64E-05	0.000829788
chr17	13141395	13142995	1601	*	6.109400714	6.460242797	5.644846978	0.664700161	8.69E-05	0.000834195
chr16	714754	716943	2190	*	6.134591014	6.477315395	5.684212672	0.653971941	8.71E-05	0.00083563
chr10	102133563	102135163	1601	*	6.658257397	6.974564614	6.252539634	0.608351392	8.73E-05	0.000836937
chr13	112690220	112692766	2547	*	7.050517696	7.32825414	6.706251749	0.54738481	8.76E-05	0.000838644
chr12	7970597	7972197	1601	*	5.672550994	6.063512444	5.134567755	0.720618859	8.79E-05	0.000840947
chr4	133147799	133150225	2427	*	7.087897679	7.388219222	6.708167201	0.583380631	8.80E-05	0.000841187
chr2	74440386	74441986	1601	*	5.235721937	5.667846514	4.615965895	0.776961788	8.80E-05	0.000841187
chr10	22339437	22341037	1601	*	6.327090548	6.657122288	5.898444992	0.632638651	8.85E-05	0.000844906
chr21	39181795	39183395	1601	*	6.816531938	7.124851529	6.423893852	0.598423373	8.86E-05	0.000844964
chr4	82373062	82375738	2677	*	7.654607707	7.92488388	7.321748343	0.53470557	9.00E-05	0.000857367
chr1	90717585	90719185	1601	*	5.858691546	6.23288633	5.352101251	0.698439414	8.99E-05	0.000857367
chr3	32568974	32572063	3090	*	7.722155979	7.968487146	7.424925645	0.492968237	9.01E-05	0.000857633
chr8	100,908,355	100,909,955	1601	*	5.716646818	6.106934684	5.179945135	0.720978913	9.03E-05	0.000859526
chr14	105019522	105022394	2873	*	7.441273899	7.690182849	7.140278008	0.49597935	9.05E-05	0.00086036
chr17	17590690	17592908	2219	*	7.021983144	7.296443899	6.682744028	0.541591717	9.08E-05	0.000862071
chr7	100827312	100828912	1601	*	5.768726757	6.144910351	5.258467125	0.702154604	9.08E-05	0.000862071
chr3	44338371	44339971	1601	*	6.752612416	7.051625494	6.374975888	0.583121583	9.11E-05	0.000864229
chr6	4773070	4774670	1601	*	6.568397121	6.893156816	6.148627905	0.627635566	9.13E-05	0.000865843
chr7	56033075	56034675	1601	*	6.264366351	6.621336118	5.788965627	0.675101426	9.18E-05	0.000870239
chr15	42548166	42549766	1601	*	6.638720563	6.956458466	6.230639784	0.611075494	9.20E-05	0.000871431
chr20	31738171	31740976	2806	*	7.989039411	8.233075723	7.695147457	0.487473047	9.27E-05	0.000877087
chr13	36998165	37000483	2319	*	7.277853885	7.545084472	6.949608545	0.528240328	9.29E-05	0.000877262
chr12	68611264	68612864	1601	*	7.204713853	7.484386646	6.857462761	0.552217198	9.29E-05	0.000877262
chr6	114341829	114343429	1601	*	5.909804014	6.272716603	5.423760466	0.68309515	9.28E-05	0.000877262
chr6	34143998	34145598	1601	*	5.536053578	5.953507428	4.946246201	0.756010611	9.31E-05	0.00087865
chr1	74197912	74199512	1601	*	6.205656614	6.553384189	5.746567456	0.658997527	9.44E-05	0.000890019
chr12	110742594	110744194	1601	*	6.527926279	6.858386609	6.098555286	0.632182228	9.47E-05	0.000891899
chr1	201739132	201740732	1601	*	6.189180356	6.524003164	5.752392197	0.639497477	9.52E-05	0.000896854
chr4	39457828	39460285	2458	*	7.724820009	8.001183251	7.382664884	0.543952226	9.53E-05	0.000896966
chr9	89312077	89313677	1601	*	7.821684405	8.088335982	7.494313491	0.528723755	9.55E-05	0.000898248
chr7	56050291	56052845	2555	*	7.259250256	7.539762779	6.910701432	0.552837793	9.56E-05	0.000898624
chr1	51420990	51422590	1601	*	6.18118952	6.530180074	5.719888311	0.661766612	9.57E-05	0.00089882
chr2	174337366	174338966	1601	*	6.652193177	6.954926838	6.268589584	0.587168087	9.63E-05	0.000903451
chr7	102285646	102288543	2898	*	6.743492254	7.041161859	6.36800057	0.578254199	9.64E-05	0.000903742
chr10	3171402	3173002	1601	*	6.266664036	6.607142713	5.820168784	0.647760899	9.67E-05	0.000904841
chr5	43039463	43041448	1986	*	6.377769003	6.727492941	5.915180856	0.661660157	9.68E-05	0.000904841
chr10	100345416	100347016	1601	*	6.082573477	6.438937747	5.608250277	0.668714519	9.68E-05	0.000904841
chr10	93062858	93064458	1601	*	5.169007913	5.618022185	4.513592786	0.791238996	9.66E-05	0.000904841
chr12	71664364	71665964	1601	*	7.468881745	7.741226945	7.132873813	0.538212313	9.71E-05	0.000907327
chr8	28,495,628	28,497,228	1601	*	7.76585204	8.042329882	7.423520952	0.543478314	9.72E-05	0.000907327
chr7	44796968	44798568	1601	*	7.109325167	7.380922987	6.774455884	0.533785467	9.75E-05	0.000910259
chr3	23917578	23919178	1601	*	7.271362026	7.541977314	6.93798739	0.534063548	9.77E-05	0.00091069
chr16	75432641	75434241	1601	*	6.328534777	6.658298991	5.900341746	0.63210644	9.84E-05	0.000916646
chr11	118251399	118252999	1601	*	5.943717588	6.322764598	5.428149599	0.705343612	9.84E-05	0.000916646
chr14	64704597	64706197	1601	*	6.424158695	6.753969521	5.995886837	0.631487389	9.89E-05	0.000920777
chr3	119293844	119296703	2860	*	6.713835097	7.010031984	6.340688648	0.57767976	9.92E-05	0.000922545
chr4	48777796	48779396	1601	*	7.192402007	7.467313008	6.85247366	0.542818507	9.96E-05	0.000923849
chr5	159093796	159096613	2818	*	6.223476198	6.561365424	5.781438019	0.642538984	9.95E-05	0.000923849
chr22	43923115	43924715	1601	*	5.649952429	6.038867171	5.115857874	0.715627782	9.96E-05	0.000923849
chr13	32427220	32428820	1601	*	5.41252879	5.828929092	4.824836817	0.753485581	9.94E-05	0.000923849
chr4	108619939	108621539	1601	*	7.053800524	7.341274469	6.694418867	0.56330581	9.98E-05	0.000924777
chr10	118044973	118048057	3085	*	7.445721438	7.712583415	7.118032878	0.526146191	9.99E-05	0.000924981
chr10	97713795	97715395	1601	*	5.572085956	5.968354743	5.023943877	0.727600163	9.99E-05	0.000924981
chr8	120,444,602	120,446,202	1601	*	7.393067266	7.665987264	7.056182601	0.538909996	0.000100055	0.000925513
chr5	43482362	43485021	2660	*	7.469165549	7.720250989	7.164977368	0.498682987	0.000100163	0.000925883
chr19	12790987	12794061	3075	*	6.663009901	6.97302568	6.267610256	0.59784817	0.000100375	0.000927205
chr13	39035630	39037230	1601	*	7.769306013	8.030364825	7.450336245	0.517588981	0.000100477	0.000927519
chr17	69325717	69327317	1601	*	6.043101401	6.39165703	5.582562546	0.660214992	0.000101042	0.000932104
chr20	23419421	23422152	2732	*	6.811591157	7.097369431	6.454860505	0.559977296	0.000101812	0.000938574
chr19	14417983	14419583	1601	*	6.200158399	6.533938065	5.765149325	0.636487895	0.000102261	0.000942072
chr17	30599686	30602920	3235	*	6.768492546	7.06361967	6.397045763	0.577078724	0.000102333	0.000942104
chr17	51166331	51167931	1601	*	6.077246423	6.424468789	5.619040625	0.658914285	0.000102571	0.000943657
chr5	103118592	103121782	3191	*	8.104517741	8.344374309	7.816672826	0.479973143	0.000102706	0.000944256
chr16	2046541	2049046	2506	*	7.082731188	7.354647551	6.74737678	0.536159536	0.000102829	0.000944749
chr6	15248579	15250179	1601	*	6.226256965	6.562173392	5.787599889	0.640951385	0.00010311	0.000946085
chr1	10795039	10796639	1601	*	5.641635283	6.029789661	5.108981327	0.716013684	0.000103113	0.000946085
chr6	28207291	28208891	1601	*	6.013677269	6.376488291	5.527816642	0.680084831	0.000104083	0.000953694
chr1	36322328	36323928	1601	*	5.332536248	5.763652994	4.714867432	0.769261331	0.000104742	0.000959094
chr1	161538939	161540539	1601	*	5.634655949	6.022597287	5.102405231	0.713511319	0.000104958	0.00096042
chr2	39437125	39438725	1601	*	6.448536103	6.771233504	6.032215515	0.619856332	0.000105342	0.000963292
chr5	173917675	173919275	1601	*	6.66130627	6.969674212	6.268589584	0.596448655	0.000105449	0.000963624
chr2	135984024	135985624	1601	*	6.871065499	7.157927777	6.512641043	0.55953457	0.000105569	0.000964072
chr3	149128546	149131943	3398	*	7.368001022	7.633391061	7.042532249	0.524827807	0.000105931	0.000965985
chr10	112182778	112184882	2105	*	7.118592583	7.389665414	6.784522244	0.534894497	0.000105992	0.000965985
chr6	26571522	26573122	1601	*	5.77244808	6.152763946	5.254518172	0.704402747	0.00010587	0.000965985
chr3	101849512	101851112	1601	*	6.631830103	6.938847591	6.241306191	0.595056143	0.000106249	0.000967683
chr1	235502624	235505680	3057	*	7.658784366	7.941186747	7.307307883	0.553320726	0.000106374	0.000968178
chr10	100998130	101002160	4031	*	7.257016125	7.52167236	6.932651862	0.523411205	0.000106612	0.000969692
chr1	150234396	150235996	1601	*	6.759741549	7.058785948	6.382054954	0.579148775	0.000106887	0.000971544
chr19	57319353	57322092	2740	*	7.094040807	7.373560906	6.747025483	0.549373593	0.000107277	0.000974435
chr1	23020210	23021810	1601	*	7.360430925	7.638329017	7.015916166	0.54790918	0.000107454	0.000975395
chr11	102450912	102454032	3121	*	7.833633507	8.075718154	7.542570456	0.481994399	0.000107668	0.000976035
chr12	98513655	98515255	1601	*	7.230639604	7.508834636	6.885667601	0.546734669	0.000107654	0.000976035
chr12	66234943	66236543	1601	*	5.762931625	6.164614175	5.204313772	0.730791342	0.000108046	0.000978814
chr15	48330274	48331874	1601	*	6.630879382	6.942414967	6.23299808	0.60398377	0.000108428	0.000980967
chr5	11384755	11386355	1601	*	5.18995703	5.633256356	4.546753691	0.785102367	0.00010836	0.000980967
chr15	25436746	25440232	3487	*	7.944669043	8.177589655	7.666764891	0.467180357	0.000108631	0.000982031
chr14	51652389	51653989	1601	*	7.108684754	7.410070855	6.727247006	0.585309814	0.00010869	0.000982031
chr9	124770266	124772603	2338	*	6.162402758	6.499318376	5.722034778	0.641559815	0.00010894	0.000983637
chr1	184051412	184053012	1601	*	7.174543728	7.457093772	6.822838081	0.553025034	0.000109594	0.000988891
chr2	61886965	61888565	1601	*	7.45795588	7.716481491	7.142764666	0.512796743	0.000110186	0.000993572
chr11	34358084	34359684	1601	*	5.799416894	6.168562598	5.302077884	0.687325665	0.000111623	0.001005863
chr4	55544780	55546380	1601	*	6.836323404	7.131115709	6.465407917	0.574965782	0.000111976	0.001008377
chr6	133568638	133570238	1601	*	4.930499718	5.414958988	4.195789238	0.829900794	0.000112106	0.00100888
chr10	124091171	124094163	2993	*	6.605828312	6.919675959	6.204158458	0.605667005	0.000112293	0.001009893
chr19	2163995	2165595	1601	*	6.473622383	6.794169148	6.060884164	0.615550039	0.000112473	0.001010845
chr5	65720779	65725162	4384	*	7.625036501	7.892939807	7.295774107	0.528130361	0.000112724	0.001011769
chr9	13277851	13279451	1601	*	6.351400316	6.680637448	5.924098193	0.630244676	0.000112667	0.001011769
chr7	105015197	105016797	1601	*	7.855862787	8.098022669	7.56469086	0.482350169	0.000113126	0.001014459
chr16	18788972	18790572	1601	*	7.233598592	7.49066176	6.920581268	0.507939828	0.000113173	0.001014459
chr2	184597901	184599501	1601	*	6.170465138	6.505307141	5.73364421	0.635797768	0.000113272	0.001014679
chr14	41606282	41607882	1601	*	6.442745902	6.760919415	6.033944405	0.613878787	0.000114036	0.001020849
chr4	82430657	82432257	1601	*	6.888921599	7.18199908	6.520722243	0.569439683	0.000114138	0.001021097
chr11	8869609	8871209	1601	*	6.495543354	6.822696434	6.071755273	0.62564043	0.000114612	0.001024657
chr15	64841320	64843588	2269	*	6.351352618	6.674181418	5.934812693	0.619601082	0.000114735	0.001025086
chr17	2594024	2595624	1601	*	7.340927021	7.611812494	7.00714163	0.530778663	0.000115	0.001026783
chr5	54309016	54311783	2768	*	7.417315105	7.670361733	7.110240215	0.50146778	0.000115108	0.00102707
chr6	165660809	165664850	4042	*	7.47455897	7.723725481	7.17318593	0.496860223	0.000115285	0.001027978
chr12	113184049	113186946	2898	*	6.94932622	7.22380088	6.610065827	0.540188038	0.000115423	0.001028536
chr12	56723503	56726512	3010	*	7.818250046	8.059942332	7.527754586	0.482172034	0.000116524	0.001037662
chr3	49020451	49022972	2522	*	7.054394293	7.351037187	6.680538254	0.577055274	0.00011662	0.001037837
chr6	151450832	151453970	3139	*	7.878038101	8.119924148	7.587262393	0.482648522	0.000117143	0.001041819
chrX	72275537	72277137	1601	*	7.265632787	7.537676428	6.930084466	0.53533751	0.000117941	0.001048227
chr1	95071675	95073861	2187	*	6.833296173	7.138794	6.445233354	0.591419775	0.000118059	0.001048592
chr19	36138985	36141290	2306	*	6.525694001	6.844263491	6.116236859	0.611678489	0.000118634	0.001052324
chr2	86199112	86202127	3016	*	7.539374239	7.808457574	7.208324931	0.530818082	0.000118896	0.001052794
chr22	24270820	24272420	1601	*	6.938952017	7.22761303	6.577709744	0.563497785	0.000118869	0.001052794
chr17	28811195	28812795	1601	*	6.220713627	6.563112198	5.770899673	0.647137057	0.000118919	0.001052794
chr13	113205832	113211286	5455	*	8.29803007	8.53988356	8.007301458	0.481580626	0.000119397	0.001056343
chr3	16264865	16266465	1601	*	6.854161406	7.138333253	6.499934885	0.55344118	0.000119944	0.001060462
chrX	46574996	46576596	1601	*	5.45455326	5.86391667	4.880872427	0.74088991	0.000120018	0.001060462
chr3	169146062	169147662	1601	*	6.546865642	6.853208677	6.157434845	0.591422524	0.000120248	0.001061797
chr11	62854808	62857404	2597	*	7.990384522	8.233140018	7.698350146	0.483244182	0.000120563	0.001063891
chr1	23341946	23343546	1601	*	7.942515102	8.174274434	7.666264002	0.462754087	0.000120914	0.001066299
chr5	141876932	141878532	1601	*	6.886679981	7.187068017	6.506842962	0.580881359	0.000121672	0.001071598
chr20	38433709	38435309	1601	*	7.056255284	7.325239154	6.725356735	0.529109384	0.000121856	0.001072517
chr17	28948536	28952787	4252	*	7.904781731	8.135665724	7.629774526	0.460787474	0.000123208	0.001083721
chr1	15616256	15619053	2798	*	7.329938028	7.614255678	6.975484518	0.555804934	0.000123464	0.001085269
chr17	28744064	28746599	2536	*	7.018877195	7.293471238	6.679434102	0.539418368	0.000123692	0.00108657
chr7	2632108	2633708	1601	*	6.641222121	6.937711582	6.267610256	0.574093136	0.000124097	0.001089428
chr5	133049548	133053451	3904	*	8.104819463	8.334467822	7.831565042	0.458422572	0.000124426	0.001090595
chr6	35468153	35469753	1601	*	6.762409168	7.050476096	6.402098559	0.562508139	0.00012447	0.001090595
chr21	39312528	39315444	2917	*	6.744464025	7.039503761	6.37315594	0.572703636	0.000124375	0.001090595
chr1	151058119	151061799	3681	*	7.923235301	8.187397057	7.599614526	0.521842015	0.000124609	0.001091114
chr8	33,484,090	33,486,522	2433	*	7.038246184	7.323401069	6.682488129	0.557520293	0.000124762	0.00109175
chr4	56386853	56388453	1601	*	7.109147472	7.37693174	6.780065133	0.527052304	0.000125159	0.00109452
chr17	72030273	72031873	1601	*	4.990856118	5.453706503	4.305234286	0.7981543	0.000125343	0.001095423
chr8	80,484,852	80,489,259	4408	*	8.396548775	8.630308469	8.117448199	0.466904497	0.000125638	0.001097296
chr5	64768047	64769647	1601	*	7.467984858	7.732268902	7.144180275	0.520919128	0.000125903	0.001098911
chr5	181246106	181250056	3951	*	7.623873475	7.865773788	7.333077129	0.481165117	0.000127269	0.001110121
chr13	97222089	97223689	1601	*	7.234655579	7.524151069	6.872102986	0.564288518	0.000127731	0.001113435
chrX	41331328	41336595	5268	*	7.994483647	8.225203637	7.719709294	0.460146411	0.00012795	0.001113915
chr9	114153690	114156415	2726	*	6.529208589	6.857825083	6.102954385	0.626011238	0.000127947	0.001113915
chr5	179059238	179061345	2108	*	6.439508657	6.755966035	6.033543171	0.604412528	0.00012814	0.001114859
chr5	54517262	54518862	1601	*	5.780644445	6.159910961	5.264668279	0.69649511	0.000128308	0.001115607
chrX	14871520	14874524	3005	*	7.122204027	7.396766271	6.782809599	0.538699199	0.000128391	0.001115616
chr4	112230305	112233781	3477	*	7.963884258	8.194632315	7.689070061	0.459971702	0.00012909	0.001119546
chr20	49186588	49188188	1601	*	6.718931304	7.017158542	6.342549991	0.580726627	0.000129013	0.001119546
chr10	70477690	70480550	2861	*	6.430644221	6.74462757	6.028751508	0.600638109	0.000130236	0.001128769
chr11	95228719	95230319	1601	*	7.458572169	7.735938157	7.114876172	0.54426464	0.000130411	0.001129566
chr13	40663791	40665391	1601	*	6.472504126	6.779860227	6.081430903	0.592659589	0.000130651	0.001130922
chr2	63049295	63051739	2445	*	6.420817976	6.742212019	6.006670126	0.6139356	0.000130804	0.001131533
chr8	26,291,723	26,293,323	1601	*	6.934137619	7.221493081	6.574941459	0.561392712	0.000131057	0.001132279
chr19	5689628	5691228	1601	*	6.029481377	6.396385565	5.536220191	0.679684898	0.00013099	0.001132279
chr3	113947488	113949088	1601	*	5.607291371	5.998737439	5.068385024	0.715132559	0.000131314	0.001133782
chr5	150448504	150450104	1601	*	7.328955367	7.581783235	7.022202954	0.500014815	0.000131411	0.0011339
chr8	93,738,952	93,740,552	1601	*	7.488406113	7.764381848	7.146845723	0.541783587	0.000131692	0.001135605
chr14	47673618	47677291	3674	*	7.263267605	7.542064563	6.917367993	0.546801789	0.000131975	0.001136607
chr7	50791289	50792889	1601	*	6.87475319	7.177825283	6.490604826	0.58454259	0.000131933	0.001136607
chrX	81200949	81203247	2299	*	6.765831378	7.065209453	6.387611239	0.577725666	0.000132379	0.001139367
chr5	137751646	137753246	1601	*	7.382152314	7.642802296	7.06379348	0.51347173	0.000132646	0.00114094
chr1	93679283	93682466	3184	*	7.270251347	7.528692378	6.955186008	0.509351028	0.000133006	0.001141876
chr19	13114287	13117858	3572	*	7.194507603	7.463131996	6.864153704	0.527222718	0.000132962	0.001141876
chr19	14529439	14531039	1601	*	6.664457744	6.963735399	6.286398208	0.581089237	0.000132973	0.001141876
chr9	38618647	38620247	1601	*	6.083145062	6.433731767	5.619040625	0.660480508	0.000133348	0.001144084
chr3	196740317	196741917	1601	*	7.421296672	7.715889042	7.050698295	0.571019561	0.000133715	0.001145809
chr5	79511712	79513312	1601	*	7.471282949	7.735756934	7.147192789	0.520208439	0.000133923	0.001146853
chr19	925052	927229	2178	*	6.634146285	6.934095355	6.255012382	0.57878424	0.000134405	0.001150261
chr13	99606345	99607945	1601	*	5.81770054	6.182503382	5.328246012	0.678845028	0.000136601	0.001167579
chr10	97291274	97292874	1601	*	6.479444023	6.794123963	6.076406441	0.60284009	0.000136703	0.001167721
chr11	46916377	46917977	1601	*	6.741362565	7.037407713	6.368457402	0.573063579	0.00013699	0.001169443
chr5	80408202	80409802	1601	*	7.52025781	7.776882016	7.207891925	0.506051879	0.000137132	0.001169917
chr6	47308086	47310602	2517	*	6.913731464	7.209177251	6.541778722	0.572138105	0.000138264	0.00117884
chr17	42015983	42018742	2760	*	7.56426125	7.817391946	7.257062401	0.500240465	0.000139581	0.001189318
chr19	44050815	44053248	2434	*	7.128914787	7.399172034	6.796084173	0.528984608	0.000139749	0.001190009
chr19	5621564	5624597	3034	*	7.657579215	7.904935063	7.358854038	0.489931013	0.000141021	0.00119934
chr17	16438916	16440516	1601	*	7.153510085	7.418532554	6.828594749	0.521504446	0.000141278	0.001200771
chr5	72956247	72957847	1601	*	6.851674324	7.138886973	6.492701697	0.557733633	0.000143029	0.001214897
chr12	67650067	67651667	1601	*	7.206566185	7.46970106	6.884487374	0.519370634	0.000143547	0.001217782
chr6	34390352	34391952	1601	*	7.200260925	7.467860077	6.871458517	0.524622862	0.000143547	0.001217782
chr9	136726709	136729572	2864	*	7.042945177	7.310922347	6.713571038	0.526532278	0.000144529	0.001225268
chr19	49360620	49364158	3539	*	6.673240292	6.999235293	6.251399035	0.621471378	0.00014461	0.001225268
chr14	104689198	104690798	1601	*	5.862041998	6.22013997	5.384630197	0.667022462	0.000144988	0.001227705
chr8	38,230,545	38,232,953	2409	*	6.86333398	7.174374504	6.466261811	0.59795721	0.000145261	0.001229253
chr21	46227124	46228724	1601	*	7.141532212	7.420256566	6.79574454	0.544475095	0.000145516	0.001230652
chr4	26861482	26863082	1601	*	7.13823603	7.41649966	6.793158363	0.546227513	0.000146298	0.001236498
chr6	138985962	138987562	1601	*	7.278922585	7.537564763	6.963557859	0.509299104	0.000147031	0.001241145
chr6	44246040	44248660	2621	*	7.436330225	7.713543081	7.092869713	0.540600959	0.000147027	0.001241145
chr7	92526992	92529733	2742	*	7.807187243	8.045986388	7.52086538	0.475002307	0.000148023	0.001246489
chr15	75638689	75641624	2936	*	7.450610707	7.704958693	7.141614958	0.503838124	0.000147908	0.001246489
chr12	107091725	107094527	2803	*	7.316154076	7.587255542	6.982040177	0.530040125	0.00014803	0.001246489
chr5	180801578	180803178	1601	*	6.140837481	6.486185086	5.685902297	0.646819312	0.00014793	0.001246489
chr10	30057149	30059645	2497	*	6.572628376	6.880975744	6.179945135	0.593469743	0.000148339	0.001247549
chr3	57555070	57556670	1601	*	6.066539593	6.4157133	5.604917157	0.655627555	0.000148317	0.001247549
chr22	20436582	20438182	1601	*	5.92027826	6.286894871	5.42753895	0.677185661	0.000149301	0.001254863
chr6	110980567	110983487	2921	*	7.819884733	8.052576498	7.542306593	0.464052001	0.00014992	0.00125929
chr10	92573154	92575571	2418	*	7.100209287	7.364185768	6.776866926	0.518613658	0.000150421	0.001262723
chr1	151540039	151541639	1601	*	6.443100593	6.756504519	6.042159067	0.601324091	0.000150582	0.001263296
chr12	89706583	89711019	4437	*	7.708312408	7.941295268	7.430319554	0.464024055	0.000150803	0.001264369
chr17	67376264	67379072	2809	*	7.128186802	7.389074967	6.809472095	0.514748251	0.000151649	0.001270678
chr16	2963580	2965180	1601	*	5.346138487	5.762664914	4.758193515	0.742249035	0.0001521	0.001273676
chr1	161019690	161021290	1601	*	6.20212185	6.532859411	5.772281304	0.628261169	0.000153687	0.001286173
chr2	127525144	127527954	2811	*	7.436189606	7.729728739	7.067259855	0.566828034	0.000154436	0.001291645
chr17	18858066	18859666	1601	*	6.873448231	7.153477844	6.525645937	0.546656814	0.000154733	0.001293338
chr11	119016957	119020805	3849	*	7.936290245	8.164353973	7.665278368	0.455185301	0.000155999	0.001303114
chr20	41137536	41139136	1601	*	6.74389154	7.046758875	6.360072813	0.583257379	0.000156278	0.001304379
chr11	47215080	47216680	1601	*	6.153886663	6.487493443	5.719172111	0.627817352	0.000156342	0.001304379
chr20	17969292	17970892	1601	*	7.707977492	7.978047976	7.375430517	0.530023896	0.000156702	0.00130659
chr6	56953292	56956402	3111	*	6.927099165	7.217214017	6.56357277	0.563313422	0.000156818	0.001306753
chr5	3594557	3596157	1601	*	5.698761516	6.078994648	5.180985794	0.694733216	0.000157315	0.001310088
chr9	124768474	124770074	1601	*	7.001238739	7.273149814	6.665892385	0.530401579	0.000157468	0.001310562
chr2	159616052	159617652	1601	*	7.214104486	7.475067318	6.895278184	0.511975574	0.000158031	0.001313647
chr17	7842113	7843713	1601	*	6.272642386	6.614148285	5.824372992	0.63879568	0.000157988	0.001313647
chr7	30593820	30596802	2983	*	8.021308467	8.258711544	7.736993253	0.471378332	0.000158205	0.001314293
chr1	47312618	47315421	2804	*	7.208115578	7.464908754	6.895498993	0.507232024	0.000159424	0.001323604
chr19	55598574	55600651	2078	*	6.205821931	6.53251385	5.782809599	0.619958055	0.000159761	0.001325596
chr5	149549008	149550608	1601	*	7.523155038	7.771590611	7.222851885	0.492155317	0.000160148	0.00132719
chr22	20115697	20119132	3436	*	7.551972987	7.806388431	7.242877551	0.50198957	0.000160063	0.00132719
chr20	542511	544111	1601	*	6.554214052	6.850135309	6.181505842	0.571769144	0.000160264	0.001327345
chr10	79069195	79071915	2721	*	7.227070763	7.496916565	6.894864893	0.527730685	0.000160543	0.001328843
chr6	96835683	96837283	1601	*	6.870003751	7.153193001	6.517305409	0.551415428	0.00016085	0.001329768
chrX	50813132	50814732	1601	*	5.288044791	5.702456154	4.704333749	0.740436863	0.000160841	0.001329768
chr6	125779745	125781345	1601	*	6.757348186	7.05441172	6.382822394	0.57423904	0.000161886	0.001337526
chr16	57801237	57802837	1601	*	5.668161191	6.046397952	5.154098338	0.69422198	0.000162118	0.001338633
chr2	86103396	86107280	3885	*	8.242582261	8.455976879	7.992051241	0.428465932	0.000162391	0.001339971
chr8	99,012,117	99,013,717	1601	*	7.003920577	7.308016866	6.618121546	0.582440421	0.000162477	0.001339971
chr14	20411647	20414334	2688	*	6.826446658	7.11633853	6.463270969	0.56050137	0.000162739	0.001341314
chr9	88387270	88390414	3145	*	7.505185071	7.761702213	7.192978	0.508356604	0.000163815	0.001349367
chr14	20453789	20456656	2868	*	7.91041159	8.139957965	7.637301676	0.457469225	0.000164081	0.001350743
chr2	216497775	216500700	2926	*	7.981052438	8.223267008	7.689801357	0.48028415	0.000164217	0.001351042
chrX	38803971	38805571	1601	*	5.382697178	5.785359417	4.822171219	0.7230346	0.000164412	0.00135183
chr5	160310710	160313658	2949	*	7.336728234	7.599542926	7.015129646	0.513354405	0.00016457	0.001352313
chr6	95576009	95579188	3180	*	7.944403031	8.168700354	7.67869753	0.448599023	0.000164787	0.001353282
chr6	26199582	26201182	1601	*	6.631104962	6.929460918	6.254518172	0.57562101	0.000165145	0.00135459
chr9	98056114	98057714	1601	*	6.096931704	6.457446967	5.615196188	0.670025128	0.000165062	0.00135459
chr3	184249367	184250967	1601	*	5.941062837	6.296182959	5.468949748	0.659583969	0.000165382	0.001355711
chr19	50328990	50331354	2365	*	5.668509501	6.050923881	5.146660221	0.694858217	0.000166666	0.001364598
chr7	44795230	44796830	1601	*	5.723519051	6.091680898	5.227972098	0.677827911	0.000166899	0.001365175
chr10	117375054	117376654	1601	*	5.800679954	6.194217047	5.257780243	0.708818503	0.000167296	0.001367286
chr4	73222144	73223744	1601	*	6.558053256	6.853123949	6.186696041	0.570153983	0.000167589	0.001368862
chr2	206085281	206087532	2252	*	7.543558616	7.807851807	7.219740281	0.519049729	0.000168164	0.001372737
chr11	67118591	67121622	3032	*	7.84885602	8.097292907	7.548550945	0.490907682	0.000169513	0.001382918
chr5	91378842	91383218	4377	*	8.895501586	9.107392248	8.647042388	0.425067585	0.000170349	0.001388074
chr11	65887290	65889601	2312	*	6.558988405	6.864495774	6.170910155	0.584390228	0.000170284	0.001388074
chr19	49812308	49814754	2447	*	6.285755056	6.626678683	5.838491743	0.639517919	0.000170985	0.001392427
chr14	88384628	88386755	2128	*	6.953299833	7.229283409	6.611727413	0.538406279	0.000171861	0.001398718
chr11	120337196	120338796	1601	*	7.518803889	7.760902703	7.227720338	0.479981454	0.000172211	0.001400731
chr5	139294323	139295923	1601	*	7.460387158	7.717857646	7.146764912	0.508540553	0.000172317	0.001400755
chr2	196169772	196171372	1601	*	6.924974328	7.211547023	6.567002678	0.554545763	0.000172761	0.001403531
chr1	193121664	193123264	1601	*	7.13617088	7.400746882	6.811927297	0.517488179	0.000173026	0.00140472
chr11	90221090	90222690	1601	*	7.180919873	7.473372891	6.813707544	0.563720039	0.000173114	0.00140472
chr14	99600522	99605766	5245	*	7.806671926	8.033706671	7.537113069	0.452241545	0.00017496	0.001418851
chrX	15334024	15336725	2702	*	6.739769926	7.025976716	6.382370089	0.556642647	0.000175604	0.001423231
chr4	52712551	52714151	1601	*	6.790410878	7.077317783	6.43191662	0.556965145	0.000176314	0.00142559
chr1	236603555	236605155	1601	*	6.706321885	7.006784029	6.32636611	0.578709391	0.000176243	0.00142559
chr19	18279508	18281988	2481	*	6.462747032	6.772576081	6.067651822	0.595350233	0.000176154	0.00142559
chr1	25618267	25619867	1601	*	5.418664135	5.822455913	4.855933466	0.71992454	0.000176295	0.00142559
chr18	499001	500601	1601	*	5.82842853	6.196560976	5.332935077	0.680150668	0.000176594	0.001427008
chr1	42681149	42682749	1601	*	6.466816695	6.775936441	6.072876942	0.591635953	0.000176707	0.001427074
chr2	190881589	190883189	1601	*	7.137147893	7.415300987	6.792240483	0.541215727	0.000177636	0.001433724
chr19	38898492	38901394	2903	*	7.204955682	7.466097862	6.88586128	0.512355508	0.000177989	0.001435724
chr5	40796443	40798043	1601	*	6.92145843	7.200064568	6.57585299	0.542894277	0.000178302	0.001437395
chr17	34979407	34982214	2808	*	7.207538012	7.464796603	6.894230515	0.506178835	0.000178572	0.001438717
chr12	84910963	84913863	2901	*	7.104395124	7.375771729	6.76986258	0.530747969	0.000180798	0.001455794
chr1	111138961	111141824	2864	*	7.65062747	7.894885603	7.356413395	0.485779735	0.000180968	0.001456303
chr12	98643023	98644623	1601	*	6.850820451	7.130068669	6.504224769	0.542048207	0.000181082	0.001456357
chr1	84478730	84480330	1601	*	6.892067053	7.182122314	6.528634396	0.561498313	0.000181338	0.001457555
chr4	108166403	108169359	2957	*	6.900950513	7.174716028	6.562774588	0.532877675	0.000181797	0.001460385
chr19	51985888	51987488	1601	*	6.305654857	6.636930665	5.87490197	0.62565132	0.00018223	0.001462999
chr16	18983639	18985239	1601	*	5.575413254	5.977007322	5.016967544	0.715946777	0.000182829	0.001466941
chr11	34053176	34054776	1601	*	7.391420389	7.645441206	7.08290796	0.499442155	0.000183373	0.001469574
chr1	244863454	244865676	2223	*	6.864278099	7.14350369	6.517717333	0.54198995	0.000183289	0.001469574
chr1	193059874	193061474	1601	*	7.485548511	7.738940676	7.177964012	0.501123473	0.000183891	0.001472859
chr7	99407528	99410124	2597	*	7.758871251	8.004523945	7.462629267	0.485869404	0.000184284	0.001475142
chr5	142109177	142110777	1601	*	7.012577245	7.315796749	6.628191493	0.581115348	0.000184868	0.001478947
chr7	16464419	16466019	1601	*	6.491582943	6.807777477	6.086051031	0.602604526	0.000185125	0.001480133
chr9	34047297	34049904	2608	*	7.583073061	7.829686706	7.285430899	0.48899635	0.000185861	0.001484687
chr22	29265637	29268378	2742	*	7.110446069	7.374705513	6.786678464	0.518288196	0.000186022	0.001484687
chr1	227563368	227564968	1601	*	6.927215424	7.210131502	6.574941459	0.55011834	0.00018593	0.001484687
chr5	34914191	34917209	3019	*	8.230701277	8.451758902	7.969533513	0.441018067	0.000186617	0.001488566
chr2	80302658	80304258	1601	*	5.457653918	5.851294908	4.91455535	0.709257599	0.000187067	0.001491001
chr10	67836761	67838361	1601	*	5.497783632	5.892641038	4.952353737	0.712493509	0.000187142	0.001491001
chr12	54417368	54418968	1601	*	6.068164975	6.409586664	5.620041152	0.638537655	0.000188022	0.001497141
chr8	60,679,330	60,681,838	2509	*	7.37069921	7.616993605	7.073522474	0.486190286	0.000188393	0.001499214
chr14	32075231	32076831	1601	*	6.4903231	6.788476809	6.114059144	0.57450793	0.000188859	0.001501171
chr1	113388984	113390584	1601	*	5.923487319	6.281571981	5.446099269	0.662801301	0.000188781	0.001501171
chr8	42,538,952	42,541,529	2578	*	7.323497812	7.574592024	7.019296739	0.494593116	0.000189122	0.001502263
chr12	56151370	56153815	2446	*	6.631812951	6.926490768	6.261079065	0.565500279	0.000189328	0.001502263
chr10	65570411	65572588	2178	*	6.631697126	6.933299473	6.249912174	0.579841782	0.000189254	0.001502263
chr4	102759915	102761515	1601	*	6.554338151	6.863881639	6.1597083	0.589127554	0.000189596	0.001502742
chr10	101818123	101819723	1601	*	6.413082821	6.728636132	6.008607763	0.599155799	0.000189609	0.001502742
chr2	202377673	202379273	1601	*	8.019986466	8.260561	7.73110588	0.477584311	0.000189823	0.001503564
chr12	104286747	104288347	1601	*	7.193312692	7.462218081	6.862533082	0.525788673	0.000190376	0.001507067
chr16	7302849	7305326	2478	*	6.236538123	6.567885441	5.805663955	0.627492458	0.000191044	0.001511477
chr3	72997508	72999108	1601	*	7.418951736	7.676118789	7.10578017	0.50527357	0.000191978	0.001517983
chr11	133954599	133958033	3435	*	6.960776923	7.24335762	6.609023699	0.547109457	0.000192968	0.001524932
chr10	14172903	14174503	1601	*	6.640936515	6.934070124	6.272648389	0.563250285	0.000193276	0.001526474
chr1	74730789	74734836	4048	*	7.64191045	7.90051534	7.326601232	0.508458461	0.000194104	0.00152947
chr5	38556699	38558299	1601	*	6.746751626	7.040366799	6.377701513	0.568847903	0.000193889	0.00152947
chr5	109740126	109742392	2267	*	6.226923102	6.558710784	5.795301725	0.62534207	0.000193792	0.00152947
chr8	143,951,581	143,954,497	2917	*	6.039492633	6.373473002	5.60414153	0.627808187	0.000194094	0.00152947
chr8	43,092,261	43,095,092	2832	*	7.148367078	7.417775263	6.816825203	0.524037761	0.00019703	0.001551627
chr11	68902763	68904363	1601	*	7.232802048	7.489328433	6.920581268	0.505408409	0.000197573	0.001554999
chr1	201538578	201540178	1601	*	5.955064193	6.300595902	5.499808348	0.644996492	0.000198896	0.001563609
chr8	91,040,510	91,042,110	1601	*	5.669843902	6.04367389	5.163925092	0.681739174	0.000198798	0.001563609
chr9	16869331	16871936	2606	*	6.511588307	6.811662339	6.132254304	0.577334641	0.000199146	0.001564095
chr18	711264	712864	1601	*	6.181824712	6.513147956	5.750991377	0.622405569	0.000199188	0.001564095
chr19	45405434	45407812	2379	*	7.047028753	7.332107113	6.691390017	0.553381663	0.000200125	0.001570546
chr15	34223794	34226177	2384	*	7.064609771	7.343874659	6.717988367	0.545060995	0.000201482	0.00157784
chr3	32816862	32818462	1601	*	6.50617915	6.811392606	6.118576117	0.583274695	0.000201518	0.00157784
chr5	143401590	143404108	2519	*	6.417485573	6.756734129	5.973110373	0.638635088	0.000201318	0.00157784
chr10	133634	135234	1601	*	6.774334001	7.063876096	6.411708168	0.556332722	0.000202371	0.001583612
chr15	92900537	92902137	1601	*	8.14559705	8.406150926	7.82738177	0.51253413	0.000202915	0.001586042
chr13	25167927	25169527	1601	*	6.294577833	6.611735644	5.887455922	0.601158003	0.000202847	0.001586042
chr7	149147476	149149906	2431	*	6.865042808	7.140490509	6.52429218	0.535673459	0.000203178	0.001587188
chr2	84969272	84970872	1601	*	7.302670941	7.555581184	6.995797111	0.500294064	0.000203623	0.001588947
chr4	87006629	87008229	1601	*	6.716900581	7.001857977	6.36145042	0.550187985	0.000203636	0.001588947
chr2	99488158	99489758	1601	*	6.777028777	7.069492638	6.409799318	0.566386532	0.000204034	0.001591135
chr19	49487685	49489285	1601	*	7.319987937	7.593408749	6.982338671	0.531232871	0.000204491	0.001593788
chr2	196924435	196926035	1601	*	7.86496785	8.08814047	7.600840457	0.445433673	0.000205079	0.001597455
chr4	73068153	73069753	1601	*	7.055466655	7.321265091	6.729382561	0.519233468	0.000205479	0.001599659
chr1	77979183	77980783	1601	*	7.174120859	7.448877487	6.834428888	0.533959865	0.000206188	0.00160426
chr7	151875902	151877502	1601	*	5.961360118	6.30367639	5.511688671	0.639021935	0.000206572	0.001606327
chr19	16075930	16078275	2346	*	6.774720964	7.063013215	6.414057112	0.554933811	0.000206884	0.001607839
chr16	21158263	21159863	1601	*	5.295285538	5.724987966	4.680538254	0.751213061	0.000207047	0.001608189
chr7	104206605	104209149	2545	*	7.556548646	7.818674141	7.235982845	0.512714784	0.000207712	0.001611517
chr10	73743363	73744963	1601	*	7.071528166	7.368772754	6.696713938	0.57051354	0.000207594	0.001611517
chr20	34110438	34113425	2988	*	7.531271483	7.785571556	7.222346532	0.500696328	0.000208206	0.00161443
chr3	51940570	51942170	1601	*	6.382637348	6.687689281	5.995295369	0.582612679	0.000208496	0.001615759
chr10	78028403	78030003	1601	*	6.39466392	6.702657484	6.002555661	0.585920162	0.000208967	0.001618483
chr15	69451642	69454732	3091	*	7.66635499	7.934594665	7.336583609	0.524211865	0.000209474	0.001621489
chr7	17938494	17940094	1601	*	6.991339294	7.284679519	6.622724316	0.564492528	0.000210297	0.001626465
chr7	152924897	152926497	1601	*	5.217684931	5.651054092	4.595345154	0.75506026	0.000210356	0.001626465
chr7	124763254	124766285	3032	*	6.776111077	7.054085078	6.43147945	0.538733936	0.000210586	0.001627324
chr16	70286898	70289790	2893	*	6.831752318	7.106089875	6.492701697	0.532803098	0.000211378	0.001632516
chr3	32392224	32393824	1601	*	6.402225693	6.70934566	6.011535569	0.585719587	0.000211753	0.001633558
chr5	177471848	177473448	1601	*	6.299578336	6.61271359	5.899077521	0.596008555	0.000211882	0.001633631
chr1	223845844	223847444	1601	*	5.73899225	6.113953364	5.230989788	0.68082848	0.00021266	0.001638701
chr16	84616318	84617918	1601	*	7.198229054	7.452917295	6.888730368	0.499567589	0.000213303	0.001642723
chr3	31533584	31535184	1601	*	7.548520553	7.799019578	7.245193644	0.491625958	0.000213464	0.001643035
chr8	141,306,211	141,307,811	1601	*	6.195720078	6.524306442	5.769516717	0.618161361	0.000213742	0.00164424
chr20	63895222	63896822	1601	*	6.593407357	6.90320637	6.198361105	0.590876289	0.000214482	0.001648663
chr13	49113089	49114689	1601	*	5.560296476	5.941644962	5.040439999	0.692451662	0.000214559	0.001648663
chr8	124,537,996	124,540,478	2483	*	7.721255235	7.964809094	7.428063459	0.482948794	0.000214931	0.001650595
chr11	122655182	122657418	2237	*	6.250808665	6.571498797	5.83783208	0.604366653	0.000215193	0.001651672
chr2	45649493	45653976	4484	*	7.512938209	7.770359822	7.19938857	0.50667761	0.000215781	0.001655256
chr3	120596120	120597720	1601	*	6.86620658	7.152077873	6.509330708	0.550439159	0.000216687	0.001661265
chr12	7960292	7961892	1601	*	6.220154766	6.550760823	5.790536982	0.620209208	0.00021695	0.001662344
chr21	37364820	37367711	2892	*	7.019441389	7.278883208	6.702885456	0.508812824	0.000217103	0.001662586
chr8	130,441,997	130,443,597	1601	*	6.64141619	6.934235962	6.273624304	0.562528513	0.000217579	0.001665295
chr3	66037712	66040188	2477	*	6.867561165	7.144301766	6.524826488	0.538406241	0.000218393	0.001670586
chr6	104958253	104959853	1601	*	7.980065199	8.210910996	7.705112231	0.458844079	0.000218985	0.001674169
chr1	25429015	25432676	3662	*	7.335095601	7.59441993	7.018714793	0.506359046	0.000220127	0.001681955
chr17	4364232	4367282	3051	*	6.715606966	7.002180352	6.357634233	0.555821115	0.000220744	0.001685728
chr3	177195250	177196850	1601	*	7.413091732	7.678235337	7.087994044	0.517899699	0.000220892	0.001685908
chr14	102083217	102088533	5317	*	7.767665389	8.009912637	7.47636701	0.477724463	0.000221648	0.00169073
chr5	181169590	181171190	1601	*	5.476202617	5.881361551	4.910796609	0.7141726	0.000221986	0.001692362
chr5	102865719	102867319	1601	*	7.02920679	7.303693037	6.689928665	0.533804373	0.000222126	0.001692479
chr22	50626888	50629200	2313	*	6.12468801	6.451522628	5.701435708	0.616518099	0.000223064	0.001696783
chr19	48965299	48966899	1601	*	6.157566867	6.496259164	5.714148736	0.63184944	0.000223765	0.001701163
chr7	100118400	100120670	2271	*	7.09504957	7.368476971	6.757390238	0.532912846	0.000224516	0.001705921
chr2	174681276	174684335	3060	*	6.646013663	6.941427278	6.274112014	0.564765645	0.00022484	0.001707428
chr19	17555471	17557071	1601	*	6.369212304	6.689929718	5.956190349	0.602758119	0.000225065	0.001708186
chr16	29790618	29792218	1601	*	7.11410575	7.383735327	6.78222802	0.522683378	0.00022611	0.001715164
chr6	26332249	26333849	1601	*	6.197206794	6.526264138	5.770208361	0.615770511	0.00022737	0.001723757
chr1	248838204	248839804	1601	*	6.125768436	6.454536546	5.699258349	0.615386592	0.000228844	0.001733971
chr10	95560192	95561792	1601	*	6.047651666	6.379023927	5.616735192	0.621611903	0.000229708	0.001739547
chr15	89893032	89895244	2213	*	7.170355188	7.432434409	6.849858686	0.513647687	0.000229978	0.001740619
chr6	13613947	13616831	2885	*	7.698347703	7.941150987	7.406244092	0.480631383	0.000230186	0.001741231
chr15	67541385	67542985	1601	*	6.76351161	7.053986477	6.399418681	0.559445194	0.000230662	0.001743859
chr13	60395362	60398995	3634	*	7.51567072	7.759315849	7.222346532	0.479683631	0.000231138	0.001744582
chr13	110561360	110562960	1601	*	5.959968742	6.328926124	5.46297302	0.66923165	0.000231142	0.001744582
chr4	4865400	4867000	1601	*	5.613449632	5.99183769	5.099105908	0.682849025	0.000230889	0.001744582
chr13	41311849	41313449	1601	*	7.533493848	7.772285841	7.247182275	0.472145486	0.000231927	0.00174954
chr15	63503361	63504961	1601	*	5.871349499	6.223262857	5.40490862	0.648343218	0.00023329	0.00175885
chr10	100653800	100656370	2571	*	6.272587748	6.587539739	5.869102645	0.597679202	0.000233827	0.001761923
chr16	23508953	23510553	1601	*	6.517439394	6.814261121	6.143298674	0.567179042	0.000234264	0.001764232
chr10	132305953	132307553	1601	*	5.910433836	6.254590798	5.457569749	0.637030123	0.000234474	0.001764842
chr3	81760049	81761649	1601	*	6.683329647	6.97265747	6.321040485	0.558861505	0.000234742	0.001765881
chr1	154973480	154976051	2572	*	7.198779046	7.472130786	6.861235272	0.53064875	0.000235748	0.001772472
chr2	37924372	37926642	2271	*	6.931135318	7.218851427	6.571374413	0.553535916	0.000236202	0.001774194
chr3	148990544	148993175	2632	*	6.480531643	6.778476718	6.104600595	0.570692395	0.000236238	0.001774194
chr5	124744977	124750521	5545	*	8.947669919	9.152173944	8.709312392	0.409550455	0.000236493	0.001775135
chr1	22451510	22453110	1601	*	6.420136193	6.727684196	6.028751508	0.583448813	0.000237075	0.001777542
chr4	140153038	140155330	2293	*	7.018401866	7.299721269	6.668604265	0.54394885	0.000237307	0.001778298
chr19	10230034	10231634	1601	*	5.5877967	5.98108842	5.045366467	0.700343594	0.000238249	0.001784374
chr11	64305670	64307270	1601	*	5.663471609	6.03036652	5.170227262	0.669601962	0.000238653	0.001786418
chr1	214549697	214551297	1601	*	6.579917388	6.875408962	6.207891925	0.564171646	0.000239352	0.001790668
chr7	5528373	5531832	3460	*	7.418873781	7.671311358	7.112696401	0.497284411	0.000239685	0.001792175
chr17	72591569	72593169	1601	*	6.239852179	6.561766992	5.824836817	0.606855327	0.000241163	0.00180224
chr22	49960872	49962472	1601	*	5.983213608	6.326006683	5.532716224	0.637730503	0.000241438	0.001803301
chr11	14644909	14646509	1601	*	7.39618742	7.639769721	7.102954385	0.480527062	0.000241965	0.001806248
chr12	108856253	108857853	1601	*	6.585266292	6.876008368	6.220752637	0.559916396	0.000242725	0.00181093
chr14	32934986	32936586	1601	*	7.484510214	7.743834416	7.168129596	0.507701426	0.000243552	0.001815435
chr1	94236077	94237677	1601	*	6.422092538	6.731554814	6.027594988	0.584779024	0.000243596	0.001815435
chr1	152106386	152107986	1601	*	5.403560065	5.807873143	4.839810165	0.715592952	0.000243808	0.001816022
chr3	138915130	138916730	1601	*	5.345759404	5.755612886	4.771109387	0.71828948	0.00024452	0.001820334
chr13	100087833	100092043	4211	*	7.989347315	8.230469039	7.699676558	0.475636501	0.000244909	0.001821237
chr9	100473053	100477002	3950	*	7.540618001	7.77244275	7.264273866	0.458572545	0.000245511	0.001824714
chr1	84078252	84079852	1601	*	6.803242092	7.083840254	6.454560814	0.540871727	0.00024567	0.001824902
chr7	40132954	40136068	3115	*	7.700493284	7.939879649	7.413325959	0.472106316	0.000246644	0.001828978
chr4	140151260	140152860	1601	*	6.115933696	6.455241439	5.671456602	0.635016526	0.000246582	0.001828978
chr19	38974702	38976302	1601	*	5.634729616	6.009119489	5.12778002	0.681414905	0.000246756	0.001828978
chr18	48408968	48410568	1601	*	5.527860036	5.910863161	5.00490822	0.690355445	0.000246418	0.001828978
chr6	35494851	35498727	3877	*	6.959363398	7.239285374	6.611727413	0.541910675	0.000247304	0.00183204
chr20	4149145	4150745	1601	*	6.345552508	6.661804298	5.939926169	0.596913713	0.000247521	0.001832648
chr2	26344770	26347650	2881	*	7.853541062	8.087601259	7.574011598	0.463801683	0.000248146	0.001835583
chr13	109784668	109786268	1601	*	5.60070039	5.978355449	5.087716631	0.681748763	0.000248187	0.001835583
chr2	60549251	60550851	1601	*	5.847791894	6.197328157	5.385533249	0.6468822	0.000248627	0.001837845
chr6	71289243	71290843	1601	*	6.476384073	6.776310667	6.097286156	0.57211615	0.000248903	0.001838886
chr16	85169695	85171295	1601	*	5.119064793	5.543439787	4.51524402	0.737668191	0.00024917	0.001839857
chr6	118894784	118896384	1601	*	7.327555258	7.593024676	7.001966921	0.517645032	0.000250014	0.001845091
chr17	7560782	7563394	2613	*	6.962436848	7.228776187	6.635537114	0.519518618	0.000250308	0.001846256
chr10	30783924	30785524	1601	*	5.209421099	5.634015651	4.605152439	0.735891081	0.000250896	0.001849594
chr16	68022690	68024290	1601	*	6.827535542	7.107783993	6.479395027	0.540687094	0.00025228	0.00185879
chr10	79443870	79445470	1601	*	5.652321527	6.024273124	5.149852683	0.672201699	0.00025249	0.001859334
chr5	75053206	75054806	1601	*	5.992295268	6.33610486	5.540034539	0.641420018	0.000252827	0.001860804
chr19	42252701	42255379	2679	*	6.872059826	7.141972775	6.539752031	0.526012549	0.0002535	0.001864755
chr9	7797329	7799806	2478	*	6.822168317	7.098107943	6.480663328	0.534226996	0.000254406	0.001869397
chr5	62402499	62404996	2498	*	7.205651138	7.455930114	6.902647194	0.492148165	0.000254896	0.00187199
chr12	62258945	62262050	3106	*	7.840205744	8.065175496	7.573555322	0.446953135	0.000257245	0.001888218
chr16	1826735	1828335	1601	*	6.611865152	6.929376817	6.204158458	0.59997355	0.000257481	0.001888935
chr2	189762160	189763760	1601	*	6.861236718	7.156988646	6.488797626	0.564479357	0.00025783	0.001890474
chr1	6624949	6626549	1601	*	6.167607861	6.487541519	5.755888307	0.602959244	0.000258819	0.001896708
chr4	182142736	182144850	2115	*	6.465563208	6.765401632	6.086606445	0.572208869	0.000260209	0.001905868
chr19	44756892	44758492	1601	*	5.33383664	5.745599214	4.755401773	0.717743788	0.000260926	0.00191009
chr2	186484802	186487999	3198	*	8.169834719	8.4017309	7.893388985	0.461005742	0.000261137	0.001910611
chr15	52567206	52568806	1601	*	7.535342975	7.782500066	7.236907955	0.488337028	0.000261414	0.001910797
chr9	131275713	131278352	2640	*	5.996615976	6.334231305	5.555047969	0.626938257	0.000261443	0.001910797
chr5	139651930	139653530	1601	*	5.269597668	5.68374551	4.686412839	0.727566692	0.000262862	0.001920134
chr10	73729244	73731762	2519	*	7.070125338	7.338448601	6.740227426	0.521494359	0.000263212	0.001921659
chr10	21512332	21513932	1601	*	8.172335599	8.395253001	7.908565899	0.443598605	0.000263717	0.001924317
chr9	83706024	83709369	3346	*	7.900523666	8.138590772	7.615254594	0.470533294	0.000263953	0.001925001
chr15	51829712	51831312	1601	*	6.755379403	7.034544918	6.408911332	0.540473524	0.000264442	0.001927539
chr1	38003939	38005539	1601	*	5.967413414	6.308792137	5.519363856	0.633017823	0.000264971	0.001930358
chr12	51950300	51953478	3179	*	7.304068848	7.550314214	7.006963568	0.484987702	0.000265552	0.001932529
chr2	181456262	181457862	1601	*	5.72669418	6.093285265	5.234001179	0.666473568	0.00026593	0.001934245
chr8	43,055,139	43,059,035	3897	*	7.717321124	7.94629864	7.445016795	0.454887659	0.000266587	0.001937986
chr1	100036927	100038527	1601	*	7.171936879	7.458030638	6.814713604	0.551055001	0.000267682	0.001944911
chr7	88218761	88221499	2739	*	7.151112144	7.422460871	6.81662203	0.528269733	0.000268112	0.001946991
chr1	161116085	161119442	3358	*	7.59491873	7.85210131	7.281724108	0.502921589	0.000268437	0.001947119
chr1	155859602	155861634	2033	*	6.273121675	6.595948584	5.856584906	0.605299303	0.00026835	0.001947119
chr7	102433257	102434857	1601	*	5.83019023	6.181248179	5.365256539	0.646309499	0.000268558	0.001947119
chr14	60979839	60982546	2708	*	7.692065153	7.925773835	7.413037363	0.461913966	0.0002697	0.001954353
chr15	101293909	101296486	2578	*	7.705094601	7.943640245	7.41913746	0.471334926	0.000270081	0.001955351
chr14	20331664	20334334	2671	*	7.61656786	7.861080386	7.321984219	0.483064491	0.000270125	0.001955351
chr13	102400769	102402369	1601	*	6.688691152	6.971650418	6.336350108	0.547188433	0.000271562	0.001964714
chr2	171687819	171689419	1601	*	7.375521981	7.628096389	7.069143046	0.496989677	0.000272641	0.001968213
chr14	63726212	63727812	1601	*	7.116750246	7.382182013	6.791218624	0.51717164	0.000272657	0.001968213
chr2	66573797	66576420	2624	*	6.51597562	6.818346632	6.132955405	0.575436846	0.00027222	0.001968213
chr17	21284723	21286323	1601	*	6.218640466	6.531884903	5.817960581	0.59310159	0.000272666	0.001968213
chr1	61049549	61051149	1601	*	5.565013928	5.944413177	5.048790857	0.680269157	0.000272769	0.001968213
chr22	38699188	38701991	2804	*	7.398768565	7.637773196	7.112150943	0.471576227	0.000274691	0.001980153
chr3	168250169	168251769	1601	*	7.453011827	7.696571203	7.159812048	0.480342544	0.000275005	0.001980153
chr15	41971190	41972790	1601	*	6.03385881	6.368639786	5.597142063	0.620927188	0.00027486	0.001980153
chr19	30374365	30375965	1601	*	5.585628558	5.961342501	5.076236727	0.679126293	0.000274752	0.001980153
chr9	111895538	111898570	3033	*	7.434906713	7.67417426	7.147910525	0.472087431	0.000276141	0.001984135
chr7	44489907	44491507	1601	*	7.036175015	7.299107972	6.71439908	0.513035458	0.000276072	0.001984135
chr6	25278677	25280277	1601	*	6.177032796	6.498735407	5.762371024	0.604893017	0.000276062	0.001984135
chr7	148884073	148885673	1601	*	5.608490065	5.981813254	5.10350333	0.674372175	0.000275944	0.001984135
chr2	205685262	205686862	1601	*	5.71439685	6.075843615	5.230989788	0.660225322	0.000277632	0.001992747
chr10	100008381	100009981	1601	*	7.194109622	7.460329894	6.867389498	0.520520611	0.000278101	0.00199401
chr17	41810824	41812424	1601	*	6.299063436	6.605967807	5.908722951	0.583640548	0.000277981	0.00199401
chr4	112817503	112819103	1601	*	6.119480387	6.451988534	5.6866352	0.618474883	0.000280119	0.002007418
chr6	41786429	41788622	2194	*	6.862587725	7.145336881	6.510572974	0.545617883	0.000280322	0.002007821
chr14	30559532	30561132	1601	*	7.460233384	7.71395556	7.152161892	0.498206124	0.000281496	0.002015166
chr20	41027270	41030875	3606	*	7.782258268	8.012743493	7.507817125	0.455086394	0.000281985	0.002016551
chr4	186721897	186723497	1601	*	7.418667426	7.671705411	7.111605279	0.494987129	0.000281978	0.002016551
chr4	87388088	87391641	3554	*	7.584190206	7.832563111	7.283978718	0.487865462	0.000282839	0.002021593
chr7	123749146	123750746	1601	*	7.36091735	7.621259773	7.043017833	0.509000824	0.000283405	0.002023537
chr11	117327571	117329171	1601	*	6.285072806	6.606281209	5.871233997	0.601251108	0.000283408	0.002023537
chr22	31748634	31750234	1601	*	7.025547954	7.300992446	6.684802244	0.53181323	0.000284536	0.002028493
chr15	74780993	74783885	2893	*	6.797543954	7.07704891	6.450552008	0.537825046	0.000284549	0.002028493
chr2	42046552	42048152	1601	*	5.642044463	6.014970739	5.137787057	0.67477797	0.00028441	0.002028493
chr15	55735358	55736958	1601	*	7.134328748	7.386465213	6.828594749	0.492790886	0.000285484	0.002033092
chr5	180351708	180354423	2716	*	6.320832602	6.637972899	5.913739626	0.596620562	0.000285493	0.002033092
chr1	165697341	165698941	1601	*	6.448873469	6.752226916	6.064271961	0.576541576	0.000287201	0.00204419
chr2	23925328	23928431	3104	*	7.826141102	8.051049148	7.559577437	0.445835941	0.000288296	0.002050905
chr12	11650178	11651778	1601	*	7.432204668	7.691434409	7.115964824	0.507163453	0.000288678	0.002051484
chr15	63505021	63506621	1601	*	7.025231749	7.292401915	6.6970777	0.518272951	0.000288581	0.002051484
chr11	59754111	59757145	3035	*	6.917624987	7.194847554	6.574149544	0.537452498	0.000289069	0.002053073
chr16	2250248	2251848	1601	*	6.117834722	6.455537537	5.676116564	0.627259377	0.000289203	0.002053073
chr1	223712524	223714124	1601	*	6.541335537	6.833835236	6.174049461	0.560779729	0.000290693	0.00206257
chr11	16604030	16609990	5961	*	8.093544967	8.327810314	7.813722581	0.463790127	0.000291181	0.002063882
chr6	125748099	125749699	1601	*	5.959298846	6.302815383	5.507546827	0.633466602	0.000291138	0.002063882
chr10	102393773	102395373	1601	*	5.939416756	6.279779971	5.493120706	0.627642153	0.000291957	0.00206831
chr19	506880	508480	1601	*	6.006539973	6.34327365	5.566483767	0.623890857	0.000292393	0.002070321
chr11	46242442	46244042	1601	*	5.657047434	6.022714691	5.166028876	0.662650702	0.000293054	0.00207392
chr1	147242102	147244817	2716	*	7.468984208	7.707448786	7.183143667	0.468782694	0.000293335	0.002074829
chr10	32053987	32055587	1601	*	7.697511255	7.926330146	7.425431425	0.453515223	0.000293816	0.002077019
chr5	142023911	142026136	2226	*	6.502853918	6.794287206	6.137251005	0.557933366	0.00029395	0.002077019
chr4	139554129	139557126	2998	*	7.304982784	7.551592764	7.007345966	0.483666001	0.000294189	0.002077631
chr6	63571261	63572861	1601	*	6.012240458	6.369101563	5.537033197	0.649391602	0.000294679	0.002080018
chr1	71079159	71082332	3174	*	7.859689995	8.100698054	7.570183434	0.473295888	0.000294991	0.00208114
chr6	150866038	150867638	1601	*	6.326681411	6.628321599	5.944835688	0.573366665	0.000296436	0.00209025
chr9	8855706	8857306	1601	*	7.621928251	7.87205261	7.319151165	0.489419371	0.000297772	0.0020975
chr1	67685635	67687235	1601	*	6.777159863	7.047106977	6.444800202	0.523377927	0.000297723	0.0020975
chr15	65790294	65793456	3163	*	7.468625362	7.70599179	7.184362762	0.468774639	0.000298018	0.002098146
chr9	14322366	14323966	1601	*	5.947414431	6.294464131	5.489510348	0.642123725	0.000299408	0.002106843
chr17	39199891	39201491	1601	*	6.688307692	6.965805498	6.344408936	0.537727176	0.000300074	0.002110441
chr11	9459201	9460801	1601	*	6.812896536	7.094104851	6.463270969	0.542179848	0.000300509	0.002112404
chr10	117004240	117006460	2221	*	6.295378777	6.60078379	5.907466052	0.57909416	0.000300719	0.002112792
chr17	19237947	19239547	1601	*	6.772751633	7.044828719	6.437152349	0.528351655	0.00030093	0.002113183
chr7	16646362	16647962	1601	*	7.087773699	7.344413185	6.775385146	0.502158363	0.000301839	0.002118471
chr2	24791946	24793546	1601	*	6.466494149	6.761600948	6.095079625	0.56226146	0.000302023	0.002118674
chr9	137588925	137591778	2854	*	6.93075427	7.190818423	6.61327012	0.507226519	0.000304595	0.002135613
chr4	124710459	124712059	1601	*	7.246634841	7.497345927	6.942996576	0.491601674	0.000306639	0.002148839
chr2	159613914	159615514	1601	*	7.690618107	7.929503016	7.404172814	0.471827776	0.000307238	0.002151308
chr9	91360728	91362328	1601	*	6.586887473	6.874063539	6.227972098	0.551919492	0.000307307	0.002151308
chr14	49631997	49633597	1601	*	7.109901724	7.375459767	6.784179877	0.516010838	0.000307589	0.002152172
chr5	138179268	138180868	1601	*	7.172314548	7.435634544	6.849957962	0.509917489	0.000307848	0.002152878
chr3	129438670	129441575	2906	*	7.772283411	8.004426399	7.495486544	0.458695206	0.000309545	0.002163634
chr4	38662236	38666351	4116	*	8.163221937	8.395828991	7.885764444	0.459884934	0.000310191	0.002167039
chr1	200301545	200303145	1601	*	5.825782511	6.18282505	5.350252198	0.650481598	0.000311396	0.002174342
chr3	9398180	9401027	2848	*	8.046720888	8.275670622	7.774455884	0.45089145	0.000311867	0.002176518
chr1	64965019	64966619	1601	*	6.538503314	6.823119949	6.183584163	0.54659294	0.000312962	0.002181918
chr13	42039201	42042238	3038	*	7.067468755	7.322313241	6.75773902	0.497837461	0.000313835	0.002186028
chr2	64767052	64768652	1601	*	6.057967233	6.4034339	5.602824688	0.633533509	0.000313872	0.002186028
chr16	23147215	23150613	3399	*	7.002132144	7.268619539	6.675009021	0.515585163	0.000314337	0.002188144
chrX	38801377	38802977	1601	*	6.422918989	6.734059964	6.025682701	0.585388487	0.000315305	0.002193763
chr4	185127116	185129712	2597	*	6.185545597	6.522184959	5.745650966	0.627220449	0.000315933	0.002197012
chr11	103108392	103112263	3872	*	7.370668936	7.613092518	7.079115278	0.477983076	0.000318531	0.002213945
chr10	14836775	14839832	3058	*	7.301106954	7.542626204	7.010861689	0.475581795	0.000319878	0.002222172
chr3	138833453	138836059	2607	*	7.10473109	7.367304041	6.783494901	0.510095768	0.000321214	0.002230314
chr2	43225200	43228023	2824	*	7.181242609	7.450396358	6.850086556	0.521792059	0.000323467	0.002244812
chr2	74177121	74178721	1601	*	7.245786415	7.50417633	6.930797143	0.502004403	0.000324209	0.00224767
chr10	99912644	99914244	1601	*	6.88126358	7.162828998	6.531084878	0.541604482	0.000324664	0.00224968
chr20	36605568	36607168	1601	*	6.752388615	7.040060406	6.392697128	0.548578246	0.000325261	0.002252673
chr10	6580220	6581820	1601	*	6.098937155	6.430469264	5.66774951	0.616807712	0.000326001	0.002255502
chr15	96356537	96358137	1601	*	5.571349678	5.950486153	5.055615348	0.678856926	0.000325876	0.002255502
chr1	203127251	203128851	1601	*	5.377635681	5.771971586	4.833205973	0.694198902	0.00032662	0.002258638
chr19	52027354	52028954	1601	*	7.21381007	7.472027429	6.899077521	0.504619532	0.000327225	0.002261671
chr19	44303766	44305366	1601	*	6.612722508	6.898495376	6.256000296	0.549247049	0.000327498	0.002261972
chr10	17615899	17618326	2428	*	6.428227728	6.739325659	6.03106177	0.585076258	0.000327601	0.002261972
chr6	41920171	41923144	2974	*	7.974290439	8.196571493	7.711411932	0.441805611	0.00032831	0.002265205
chr11	65856590	65859588	2999	*	7.071437429	7.325362696	6.763066101	0.496477399	0.000328401	0.002265205
chr10	32958256	32959856	1601	*	6.902982204	7.175308771	6.567002678	0.52348735	0.000329199	0.002269555
chr16	78099185	78100785	1601	*	6.098801323	6.419003844	5.6866352	0.598120551	0.000331432	0.002283602
chrX	155069740	155071340	1601	*	6.057029305	6.39196925	5.620041152	0.617312523	0.000331572	0.002283602
chr3	69540791	69543308	2518	*	6.649558696	6.94220549	6.282040201	0.556534283	0.000333265	0.002292945
chr2	201257644	201259244	1601	*	5.448955533	5.832081682	4.92577317	0.684862091	0.0003331	0.002292945
chr20	298535	300135	1601	*	7.359162117	7.605049039	7.062579057	0.482069011	0.000333935	0.002296391
chr19	50050487	50052087	1601	*	5.649750112	6.012541362	5.163925092	0.656227121	0.000334222	0.002297208
chr3	107522269	107526513	4245	*	7.599179091	7.826804236	7.328786841	0.449874083	0.000335181	0.002301463
chr6	158996995	159001335	4341	*	7.435099529	7.684975673	7.132686505	0.487549869	0.00033508	0.002301463
chr11	64230010	64231610	1601	*	5.690928522	6.049037618	5.213496868	0.651564544	0.000335348	0.002301463
chr14	34460339	34463510	3172	*	7.639682282	7.898481162	7.324084252	0.502128545	0.000336254	0.002306513
chr13	52010481	52013571	3091	*	7.971528884	8.198299944	7.702341971	0.44988209	0.000337412	0.002312133
chr11	86066781	86068381	1601	*	7.574614121	7.840597729	7.248250889	0.51468944	0.000337261	0.002312133
chr19	47111996	47114406	2411	*	6.384431121	6.691322497	5.994111705	0.579410467	0.000338607	0.002319149
chr8	12,752,811	12,756,765	3955	*	7.406538796	7.661190471	7.097094171	0.496281501	0.000338883	0.002319872
chr11	78573265	78575878	2614	*	7.363326025	7.598203113	7.082629567	0.461442313	0.000339064	0.002319934
chr6	87407305	87408905	1601	*	6.371994964	6.691719324	5.960622892	0.595113698	0.000339403	0.002319934
chr17	42608023	42610634	2612	*	7.367906852	7.602235512	7.087994044	0.46149896	0.000341066	0.002328965
chr3	79017449	79019049	1601	*	7.148408919	7.400255902	6.843100959	0.493869258	0.000340986	0.002328965
chr12	103930941	103932541	1601	*	7.508519133	7.73842121	7.234905101	0.453394407	0.000342335	0.002334227
chr5	160398502	160400102	1601	*	7.151209635	7.401923908	6.847566688	0.488019284	0.00034307	0.002334227
chr3	15857898	15859498	1601	*	6.984583566	7.244460824	6.667378276	0.504948643	0.000342703	0.002334227
chr2	219596766	219599177	2412	*	7.067885867	7.329034972	6.748781112	0.509774122	0.000342655	0.002334227
chr10	80078083	80080220	2138	*	6.835902689	7.110954222	6.49575911	0.528300146	0.000343208	0.002334227
chr14	20680646	20682690	2045	*	6.895221309	7.183908141	6.533938524	0.551543883	0.000343147	0.002334227
chr1	107963298	107966343	3046	*	6.746567268	7.037108357	6.382370089	0.555853918	0.000342124	0.002334227
chr12	65828109	65829709	1601	*	6.270787871	6.578220153	5.879591017	0.579609131	0.000342451	0.002334227
chr2	183077757	183079893	2137	*	6.730522654	7.015833665	6.374521116	0.547997377	0.000343554	0.002335412
chr12	55816450	55819230	2781	*	7.728026722	7.96029687	7.451048885	0.456768925	0.000344094	0.002337916
chr2	33597638	33600555	2918	*	7.172442811	7.429294697	6.859739103	0.502553968	0.000345773	0.002348154
chr6	100879674	100882479	2806	*	7.649697063	7.892424003	7.357704055	0.47711605	0.000348395	0.002363623
chr1	52054479	52056079	1601	*	7.296714288	7.548797779	6.991058268	0.492485797	0.000348746	0.002363623
chr10	96044108	96045708	1601	*	7.276018671	7.532910653	6.963255453	0.499714131	0.000348662	0.002363623
chr19	58401052	58403985	2934	*	7.019618037	7.296450304	6.676742522	0.535029687	0.000348493	0.002363623
chr2	202031955	202033555	1601	*	6.320883263	6.630721441	5.92577317	0.587034537	0.000349206	0.002365569
chr1	151197394	151200374	2981	*	7.276780029	7.528348741	6.971881409	0.490287025	0.000349593	0.002365836
chr15	62058964	62061576	2613	*	6.970958448	7.234695976	6.647975027	0.509233979	0.000349528	0.002365836
chr8	94,435,256	94,436,856	1601	*	7.300481122	7.560186621	6.98353203	0.503637895	0.000350291	0.002368201
chr3	112085744	112088222	2479	*	6.251920574	6.572882607	5.838491743	0.596447767	0.000350199	0.002368201
chr18	46096772	46098372	1601	*	7.182001898	7.434999331	6.874999538	0.494127492	0.000350595	0.002369084
chr11	76207139	76209576	2438	*	6.21377211	6.529361441	5.809237718	0.589301654	0.000352761	0.002382534
chr12	101876589	101878979	2391	*	6.057875168	6.3814525	5.640084743	0.604230207	0.000353573	0.002384476
chr10	5976960	5978560	1601	*	5.709077466	6.077257803	5.213496868	0.663394909	0.000353244	0.002384476
chr5	93806785	93808385	1601	*	5.575926867	5.949417255	5.070632731	0.668612539	0.000353438	0.002384476
chr8	124,473,032	124,474,632	1601	*	7.289264968	7.5426771	6.981651012	0.492443753	0.000354647	0.002390533
chr3	97970987	97972587	1601	*	5.753583744	6.106467037	5.285430899	0.641577643	0.000354919	0.002391178
chr2	163734660	163736260	1601	*	7.502297527	7.751986665	7.200158688	0.488592362	0.000355664	0.002395014
chr14	70908323	70909923	1601	*	7.089664459	7.354882135	6.764455252	0.514308572	0.000356133	0.002395802
chr6	116253619	116255219	1601	*	6.989664851	7.257287904	6.660826304	0.519363026	0.000356513	0.002397175
chr6	37695467	37698312	2846	*	6.598187845	6.89222121	6.228475484	0.561131448	0.000357221	0.002400753
chr4	47913069	47915795	2727	*	7.111186829	7.38122367	6.778690939	0.521357917	0.000358237	0.002405599
chr1	26994020	26995620	1601	*	5.866006458	6.208771336	5.41555794	0.632802454	0.000358472	0.002405599
chr7	100825614	100827214	1601	*	6.572046693	6.868484482	6.198517046	0.56078953	0.00035865	0.002405604
chr12	120687676	120689276	1601	*	7.015749355	7.278385219	6.694418867	0.50746006	0.000359703	0.002409469
chr7	112206073	112207673	1601	*	6.684194498	6.973380974	6.322127354	0.551393864	0.000359934	0.002409469
chr1	8817549	8819149	1601	*	6.394608224	6.699302799	6.007843535	0.573486477	0.000359403	0.002409469
chr11	108496642	108498928	2287	*	6.233697471	6.555120901	5.819500687	0.600367284	0.000359797	0.002409469
chr5	16935856	16937456	1601	*	5.982631566	6.314408212	5.551028925	0.612833445	0.000361121	0.002416229
chr6	122789272	122790872	1601	*	6.413449625	6.718297374	6.02643754	0.575709783	0.000361535	0.002416621
chr7	137343337	137344937	1601	*	6.121798842	6.443316492	5.707445158	0.596200628	0.00036147	0.002416621
chr2	230864238	230867431	3194	*	6.76328415	7.030558221	6.434973104	0.518394288	0.000362086	0.002419121
chr15	58986615	58989344	2730	*	7.611542706	7.841355952	7.338054598	0.452366539	0.000362884	0.002423259
chr8	17,497,220	17,498,820	1601	*	6.2971951	6.602169282	5.909978756	0.577263234	0.0003632	0.002424182
chr1	26035005	26036605	1601	*	5.548524768	5.929734765	5.028926901	0.674911251	0.000364665	0.002432768
chr17	29567242	29569803	2562	*	6.489312369	6.801659826	6.090102555	0.584925591	0.000364912	0.002433223
chr9	37463394	37464994	1601	*	7.324866559	7.572812624	7.025279163	0.483216153	0.000365639	0.002436879
chr18	21243279	21244879	1601	*	7.562617392	7.803490069	7.273306362	0.472763125	0.000366234	0.002439646
chr8	28,489,241	28,491,662	2422	*	7.029562391	7.306189855	6.687001512	0.532096876	0.000367118	0.00244434
chr7	84195878	84197478	1601	*	6.058729576	6.381912996	5.641597439	0.603434974	0.000367319	0.002444488
chr16	24540410	24542010	1601	*	7.68213022	7.918415215	7.399418681	0.465171264	0.000367854	0.00244685
chr1	93079851	93081451	1601	*	7.523113672	7.773989236	7.219233837	0.490429665	0.000368072	0.002447103
chr16	1771518	1774669	3152	*	7.162684758	7.409019721	6.865448893	0.482510857	0.000368678	0.002449382
chr2	151826644	151828244	1601	*	7.095284157	7.357124595	6.775145165	0.507640204	0.000368774	0.002449382
chr4	102343202	102344802	1601	*	6.382255909	6.681088254	6.00490822	0.565615686	0.000368983	0.002449573
chr22	25403845	25405445	1601	*	5.799007098	6.150018716	5.334154971	0.638005545	0.000370348	0.002457434
chr3	15859758	15861358	1601	*	5.628092114	6.002990889	5.120204608	0.668117503	0.000370887	0.002459815
chr17	56832207	56835159	2953	*	6.801652243	7.075357207	6.463568857	0.528238879	0.000373025	0.002471588
chr6	111604997	111606597	1601	*	5.427112947	5.81550469	4.894009512	0.682401023	0.000373022	0.002471588
chr7	155297961	155300712	2752	*	7.933098645	8.189452639	7.621133524	0.497989939	0.000373662	0.002474602
chr19	35000611	35002211	1601	*	6.331658731	6.63979949	5.939311303	0.57817287	0.000374062	0.002476046
chr1	150364854	150366454	1601	*	7.649466311	7.902878501	7.341852269	0.494646849	0.000374436	0.002477318
chr1	11261305	11263805	2501	*	6.858859268	7.136522394	6.514706151	0.534988329	0.000374909	0.002479242
chr7	22853810	22855410	1601	*	5.289089736	5.683898539	4.743753104	0.694308304	0.000375348	0.00248094
chr5	53478824	53480424	1601	*	6.223956957	6.551460485	5.799578919	0.607104207	0.000376114	0.002484798
chr1	179026099	179027699	1601	*	6.905308842	7.174646692	6.573873638	0.51712173	0.000377267	0.002491208
chr2	219551334	219552934	1601	*	5.448289162	5.827539596	4.932342908	0.674749763	0.000378054	0.002495194
chr2	101698599	101700199	1601	*	7.532101961	7.765370791	7.2537015	0.458724481	0.000378351	0.002495942
chr1	46300472	46305624	5153	*	8.121876078	8.345797521	7.856698316	0.442524536	0.000378986	0.002498348
chr1	89523426	89526167	2742	*	6.860408728	7.120073214	6.543520798	0.503470463	0.000379083	0.002498348
chr10	114630230	114632739	2510	*	6.856419192	7.119196722	6.534876325	0.507787134	0.000379953	0.002502871
chr11	118789387	118793509	4123	*	7.797505842	8.035291603	7.512641043	0.467062749	0.000380706	0.00250662
chr6	21593161	21594761	1601	*	6.678852356	6.963417905	6.324012783	0.542830146	0.000380912	0.002506763
chr9	101397299	101398899	1601	*	7.075869914	7.331547194	6.764907635	0.496067916	0.000382343	0.002514964
chr1	79006787	79008387	1601	*	5.672094465	6.048857179	5.160763654	0.668756762	0.000382772	0.002516577
chr4	185809975	185811575	1601	*	7.378762255	7.623383244	7.084020995	0.478285709	0.000383277	0.00251868
chr3	115623244	115624844	1601	*	6.096608332	6.416065404	5.685679823	0.59844382	0.000384793	0.002527419
chr3	52237744	52240348	2605	*	6.715144776	6.99237915	6.371651179	0.53276904	0.000387391	0.002543256
chr2	231464115	231465715	1601	*	5.968340334	6.306777637	5.525360597	0.620532006	0.000388057	0.002546402
chr9	95509473	95511073	1601	*	6.496294397	6.787419137	6.131177879	0.556082905	0.00038849	0.002548013
chrX	120558721	120560321	1601	*	7.017567104	7.281414364	6.694418867	0.512577844	0.000388841	0.002549089
chr18	35239991	35242474	2484	*	7.486923391	7.724138317	7.202878254	0.465506022	0.00038906	0.002549298
chr11	125624967	125627506	2540	*	7.464453	7.704580282	7.176217726	0.471252093	0.000389904	0.002553602
chr3	195269316	195272666	3351	*	7.178921096	7.422670717	6.885445282	0.477029585	0.000392283	0.002567942
chr7	129948761	129951875	3115	*	7.843050657	8.061983385	7.584845924	0.433602322	0.000393801	0.002576646
chr13	80340859	80343388	2530	*	7.031376033	7.314078289	6.679434102	0.539366962	0.000394313	0.002578753
chr14	23284527	23287894	3368	*	7.324699448	7.570150137	7.028751508	0.479606916	0.000394575	0.002579231
chr15	74460152	74463939	3788	*	8.016851877	8.248377371	7.740933251	0.455811818	0.000395479	0.002583898
chr7	151341585	151343185	1601	*	6.937649329	7.193677782	6.626166783	0.49799005	0.000396002	0.002586071
chr20	47784034	47786854	2821	*	6.23716451	6.566373114	5.809910583	0.608313421	0.000396283	0.002586666
chr12	12695951	12697551	1601	*	5.959551263	6.299239629	5.514418639	0.621555115	0.000396679	0.002588012
chr7	26202776	26204376	1601	*	7.929506634	8.140523609	7.682248657	0.419407996	0.000399734	0.002605444
chr3	53160758	53162358	1601	*	5.213939344	5.618172835	4.650345123	0.698168076	0.000399585	0.002605444
chr20	5608998	5610598	1601	*	7.153251494	7.402011477	6.85247366	0.486838887	0.000400275	0.002607725
chr1	16366673	16368273	1601	*	6.567072365	6.85245964	6.210951866	0.545310103	0.000400735	0.002609471
chr5	149551061	149552661	1601	*	6.333667249	6.638883028	5.946060462	0.575184707	0.000401643	0.002614138
chr12	121804638	121807360	2723	*	6.84879853	7.110465549	6.528919089	0.506049767	0.000402451	0.002618143
chr1	156212313	156214270	1958	*	6.464468803	6.754108788	6.101689121	0.553331794	0.00040317	0.002621566
chr19	39412081	39414837	2757	*	7.276322045	7.516510627	6.987998355	0.470987797	0.000404455	0.002628669
chr8	94,261,321	94,262,921	1601	*	5.655243801	6.024735146	5.157274401	0.663527069	0.000406176	0.002637338
chr19	56402952	56407044	4093	*	7.786469463	8.010401885	7.521276289	0.440778307	0.000407617	0.002643462
chr5	7868010	7870620	2611	*	7.466265296	7.69806408	7.189958089	0.455815337	0.000407628	0.002643462
chr7	112204078	112205678	1601	*	7.000500906	7.271194695	6.667006947	0.521211353	0.000407896	0.002643462
chr14	104794120	104795720	1601	*	6.051280825	6.374997207	5.633257913	0.600144085	0.000407741	0.002643462
chr1	236394485	236396957	2473	*	6.60911253	6.912194612	6.224948082	0.571033615	0.000409089	0.002648674
chr12	6828320	6830384	2065	*	6.244440518	6.550737752	5.855083904	0.574979601	0.000408981	0.002648674
chr3	132417630	132419230	1601	*	7.075831056	7.352837633	6.732687661	0.530279878	0.000410189	0.002654099
chr9	128455791	128457391	1601	*	6.01076629	6.334795898	5.592219451	0.600738126	0.000410317	0.002654099
chr8	57,994,740	57,996,340	1601	*	6.722614497	6.991337277	6.392111565	0.51750357	0.000410656	0.002655032
chr6	127267311	127268911	1601	*	7.313871104	7.5642927	7.010657851	0.488436166	0.000411152	0.002655714
chrX	21839348	21840948	1601	*	6.451625275	6.748772869	6.07696558	0.561882099	0.000410991	0.002655714
chr17	44944634	44947466	2833	*	7.731031376	7.947920297	7.47566677	0.42748904	0.000413326	0.002668494
chr19	3983988	3987585	3598	*	7.565565784	7.792084612	7.296734508	0.446664463	0.000413971	0.002671388
chr5	76714793	76717770	2978	*	7.377094796	7.642476671	7.051638319	0.512895617	0.00041499	0.002673901
chr8	35,236,011	35,237,611	1601	*	5.949450391	6.279847518	5.520186414	0.60959646	0.000415	0.002673901
chr2	137964276	137965876	1601	*	5.881323365	6.223486737	5.43191662	0.626581279	0.000414578	0.002673901
chr14	104800299	104801899	1601	*	5.497220875	5.875416818	4.983233783	0.666915386	0.000415342	0.002673901
chr1	31788151	31789751	1601	*	5.244220856	5.639213284	4.698531832	0.68873348	0.000415201	0.002673901
chr1	210232503	210234103	1601	*	6.121638586	6.446657055	5.701435708	0.601515766	0.000418454	0.002691388
chr14	37197606	37199550	1945	*	5.978372637	6.306681217	5.552637886	0.606452884	0.000419118	0.002694385
chr17	50706421	50708948	2528	*	7.282532595	7.524491507	6.991651475	0.472104895	0.000420578	0.002702496
chr3	116443026	116446062	3037	*	7.871740932	8.093077765	7.610183054	0.437211063	0.000422403	0.002712769
chr14	20630918	20632518	1601	*	6.966532196	7.235579755	6.635537114	0.519420646	0.000422575	0.002712769
chr18	22169166	22171338	2173	*	6.17968509	6.493539976	5.778003351	0.585454523	0.00042379	0.002719284
chr6	125956489	125958089	1601	*	6.433423107	6.726389472	6.065399461	0.554895576	0.000424332	0.00272148
chr9	120875436	120877514	2079	*	5.994334843	6.33108812	5.554245055	0.618264492	0.000425683	0.002728862
chr8	61,712,623	61,714,223	1601	*	7.288423599	7.527992038	7.000993958	0.468872297	0.000427582	0.002739746
chr5	180859641	180861241	1601	*	6.687095369	6.96501335	6.342549991	0.533731094	0.000429182	0.002748705
chr6	28211847	28214075	2229	*	6.288269754	6.604313503	5.882986475	0.586698471	0.000430041	0.002750679
chr19	56508440	56510040	1601	*	6.026426294	6.374048524	5.567521402	0.629950125	0.000429785	0.002750679
chr17	28719432	28721032	1601	*	6.570165341	6.851889735	6.219740281	0.538516676	0.000431725	0.002759796
chr16	71894294	71897247	2954	*	7.656107849	7.888425502	7.379062397	0.457846216	0.000431977	0.002760113
chrX	108440803	108442403	1601	*	7.243833338	7.483402935	6.95640203	0.468413483	0.00043244	0.002761328
chr15	60477836	60480228	2393	*	7.278947667	7.524442503	6.982935474	0.477904728	0.000434455	0.002772043
[truncated: 3,978 more rows]
